# Supplementary material for: Structural and functional adaptation of Haloferax volcanii TFEα/β
Source: Nucleic Acids Res. 2018 Jan 4;46(5):2308–20. doi: 10.1093/nar/gkx1302 (PMC5861453; doi:10.1093/nar/gkx1302)
Supplement: Supplementary Data [file gkx1302_supp.zip]

Archive with 3 entries (3 files):
- nar-02019-x-2017-File008.pdf
- nar-02019-x-2017-File009.xlsx
- nar-02019-x-2017-File010.xlsx
