# Supplementary material for: Structural and functional adaptation of Haloferax volcanii TFEα/β
Source: Nucleic Acids Res. 2018 Jan 4;46(5):2308–20. doi: 10.1093/nar/gkx1302 (PMC5861453; doi:10.1093/nar/gkx1302)
Supplement: Supplementary Data [file gkx1302_supp.zip › nar-02019-x-2017-File009.xlsx]

## Sheet: Sheet1
H53 wild-type							H2644 ∆tfeB							H2645 ∆tfeB
A600 Replicate1	A600 Replicate2	A600 Replicate3	A600 Replicate4	Time (hr)	A600 Mean	StErr	A600 Replicate1	A600 Replicate2	A600 Replicate3	A600 Replicate4	Time (hr)	A600 Mean	StErr	A600 Replicate1	A600 Replicate2	A600 Replicate3	A600 Replicate4	Time (hr)	A600 Mean	StErr
0.001	-0.008	-0.013	0.003	0.25	-0.00425	0.00377216	-0.008	-0.016	-0.025	0.003	0.25	-0.0115	0.00595119	-0.004	-0.02	-0.019	-0.011	0.25	-0.0135	0.00375278
0	-0.008	-0.015	0.004	0.5	-0.00475	0.00423035	-0.009	-0.016	-0.023	0.003	0.5	-0.01125	0.00554339	-0.003	-0.019	-0.019	-0.012	0.5	-0.01325	0.00379418
0.001	-0.008	-0.015	0.003	0.75	-0.00475	0.00417083	-0.008	-0.015	-0.023	0.004	0.75	-0.0105	0.00572276	-0.003	-0.019	-0.018	-0.011	0.75	-0.01275	0.00370529
-0.001	-0.007	-0.014	0.003	1	-0.00475	0.00370529	-0.008	-0.015	-0.021	0.004	1	-0.01	0.00536967	-0.003	-0.019	-0.018	-0.011	1	-0.01275	0.00370529
0	-0.007	-0.015	0.004	1.25	-0.0045	0.00417333	-0.007	-0.015	-0.023	0.004	1.25	-0.01025	0.00576447	-0.003	-0.018	-0.019	-0.01	1.25	-0.0125	0.00375278
-0.001	-0.008	-0.013	0.004	1.5	-0.0045	0.00375278	-0.007	-0.013	-0.022	0.005	1.5	-0.00925	0.00566238	-0.001	-0.019	-0.017	-0.011	1.5	-0.012	0.00404145
0	-0.008	-0.013	0.004	1.75	-0.00425	0.00383786	-0.007	-0.013	-0.021	0.006	1.75	-0.00875	0.00569173	-0.002	-0.018	-0.018	-0.011	1.75	-0.01225	0.00379418
-0.001	-0.007	-0.014	0.004	2	-0.0045	0.00388373	-0.006	-0.013	-0.022	0.005	2	-0.009	0.00570088	-0.001	-0.018	-0.017	-0.009	2	-0.01125	0.003966
0.001	-0.008	-0.015	0.004	2.25	-0.0045	0.00433013	-0.006	-0.013	-0.022	0.007	2.25	-0.0085	0.00611692	-0.001	-0.016	-0.017	-0.009	2.25	-0.01075	0.00370529
-0.001	-0.007	-0.015	0.005	2.5	-0.0045	0.004272	-0.005	-0.013	-0.018	0.007	2.5	-0.00725	0.00545245	-0.001	-0.016	-0.015	-0.01	2.5	-0.0105	0.00342783
-0.001	-0.007	-0.015	0.003	2.75	-0.005	0.00391578	-0.005	-0.011	-0.02	0.006	2.75	-0.0075	0.00545436	0	-0.016	-0.013	-0.01	2.75	-0.00975	0.00347311
0	-0.007	-0.015	0.004	3	-0.0045	0.00417333	-0.004	-0.012	-0.019	0.006	3	-0.00725	0.00537548	0	-0.017	-0.015	-0.009	3	-0.01025	0.00381608
0	-0.008	-0.014	0.004	3.25	-0.0045	0.00403113	-0.002	-0.01	-0.019	0.007	3.25	-0.006	0.00555278	0.002	-0.015	-0.015	-0.008	3.25	-0.009	0.00402078
-0.001	-0.008	-0.015	0.004	3.5	-0.005	0.00414327	-0.002	-0.01	-0.018	0.008	3.5	-0.0055	0.00556028	0.001	-0.015	-0.014	-0.003	3.5	-0.00775	0.00398696
0.001	-0.007	-0.013	0.004	3.75	-0.00375	0.00385951	-0.002	-0.01	-0.018	0.01	3.75	-0.005	0.00597216	0.001	-0.014	-0.013	-0.007	3.75	-0.00825	0.00344903
0	-0.007	-0.014	0.004	4	-0.00425	0.003966	-0.001	-0.009	-0.017	0.009	4	-0.0045	0.00556028	0.001	-0.014	-0.013	-0.007	4	-0.00825	0.00344903
0	-0.007	-0.014	0.004	4.25	-0.00425	0.003966	0	-0.009	-0.016	0.01	4.25	-0.00375	0.00563286	0.002	-0.013	-0.013	-0.006	4.25	-0.0075	0.00357071
0	-0.007	-0.014	0.004	4.5	-0.00425	0.003966	0	-0.008	-0.016	0.011	4.5	-0.00325	0.00576447	0.004	-0.013	-0.012	-0.004	4.5	-0.00625	0.003966
-0.001	-0.007	-0.013	0.004	4.75	-0.00425	0.00368273	-0.001	-0.008	-0.014	0.01	4.75	-0.00325	0.00515388	0.004	-0.012	-0.01	-0.004	4.75	-0.0055	0.00359398
0	-0.008	-0.013	0.004	5	-0.00425	0.00383786	0.001	-0.007	-0.015	0.011	5	-0.0025	0.00556028	0.005	-0.013	-0.01	-0.004	5	-0.0055	0.00396863
0.002	-0.007	-0.013	0.005	5.25	-0.00325	0.00413068	0.002	-0.005	-0.015	0.013	5.25	-0.00125	0.00589315	0.005	-0.011	-0.01	-0.004	5.25	-0.005	0.00367423
0.001	-0.007	-0.014	0.004	5.5	-0.004	0.00406202	0.002	-0.004	-0.013	0.013	5.5	-0.0005	0.00545436	0.004	-0.009	-0.009	-0.002	5.5	-0.004	0.00313581
0.001	-0.007	-0.013	0.005	5.75	-0.0035	0.00403113	0.002	-0.004	-0.013	0.013	5.75	-0.0005	0.00545436	0.006	-0.01	-0.01	0	5.75	-0.0035	0.00394757
0.002	-0.006	-0.014	0.005	6	-0.00325	0.00426956	0.003	-0.003	-0.011	0.013	6	0.0005	0.005058	0.007	-0.008	-0.008	-0.001	6	-0.0025	0.00357071
0	-0.007	-0.014	0.004	6.25	-0.00425	0.003966	0.005	-0.004	-0.01	0.015	6.25	0.0015	0.00545436	0.007	-0.008	-0.007	-0.001	6.25	-0.00225	0.00344903
0.001	-0.007	-0.012	0.005	6.5	-0.00325	0.00383786	0.005	-0.002	-0.007	0.015	6.5	0.00275	0.00476751	0.008	-0.009	-0.006	-0.001	6.5	-0.002	0.00371932
0.001	-0.006	-0.015	0.005	6.75	-0.00375	0.00438511	0.005	-0.002	-0.004	0.017	6.75	0.004	0.00474342	0.008	-0.007	-0.006	0.001	6.75	-0.001	0.00348807
0.001	-0.006	-0.012	0.004	7	-0.00325	0.00359108	0.008	0	-0.009	0.016	7	0.00375	0.00535996	0.009	-0.006	-0.005	0	7	-0.0005	0.00342783
0.001	-0.006	-0.012	0.006	7.25	-0.00275	0.00394493	0.007	0	-0.007	0.018	7.25	0.0045	0.00533073	0.009	-0.006	-0.004	0.002	7.25	0.00025	0.00337577
0.002	-0.005	-0.013	0.005	7.5	-0.00275	0.0040078	0.009	0.002	-0.006	0.018	7.5	0.00575	0.00510514	0.011	-0.005	-0.003	0.003	7.5	0.0015	0.00359398
0.001	-0.006	-0.012	0.006	7.75	-0.00275	0.00394493	0.009	0.005	-0.005	0.021	7.75	0.0075	0.00537742	0.011	-0.004	-0.002	0.004	7.75	0.00225	0.00337577
0.001	-0.005	-0.012	0.005	8	-0.00275	0.00370529	0.011	0.003	0	0.021	8	0.00875	0.00469707	0.012	-0.004	-0.002	0.004	8	0.0025	0.00359398
0.001	-0.005	-0.012	0.005	8.25	-0.00275	0.00370529	0.012	0.005	-0.002	0.021	8.25	0.009	0.00491596	0.013	-0.001	0	0.008	8.25	0.005	0.00334166
0.003	-0.004	-0.009	0.006	8.5	-0.001	0.00339116	0.013	0.006	-0.001	0.022	8.5	0.01	0.00491596	0.013	-0.001	0	0.005	8.5	0.00425	0.00319831
0.002	-0.005	-0.011	0.006	8.75	-0.002	0.00376386	0.015	0.008	0.001	0.023	8.75	0.01175	0.00471478	0.016	0	0.002	0.012	8.75	0.0075	0.00386221
0.003	-0.004	-0.011	0.007	9	-0.00125	0.003966	0.015	0.009	0.001	0.026	9	0.01275	0.00526585	0.017	0.003	0.004	0.009	9	0.00825	0.00319831
0.003	-0.004	-0.01	0.007	9.25	-0.001	0.00376386	0.016	0.01	0.001	0.025	9.25	0.013	0.00504975	0.018	0.002	0.005	0.009	9.25	0.0085	0.00347611
0.003	-0.004	-0.011	0.007	9.5	-0.00125	0.003966	0.018	0.01	0.004	0.028	9.5	0.015	0.00519615	0.018	0.004	0.005	0.009	9.5	0.009	0.00318852
0.003	-0.003	-0.009	0.007	9.75	-0.0005	0.0035	0.018	0.013	0.006	0.029	9.75	0.0165	0.00483908	0.018	0.005	0.006	0.011	9.75	0.01	0.00297209
0.005	-0.003	-0.009	0.008	10	0.00025	0.00385951	0.021	0.013	0.007	0.029	10	0.0175	0.00478714	0.021	0.005	0.007	0.014	10	0.01175	0.00363719
0.004	-0.003	-0.008	0.009	10.25	0.0005	0.00375278	0.022	0.015	0.009	0.031	10.25	0.01925	0.00473242	0.022	0.007	0.008	0.013	10.25	0.0125	0.00342783
0.005	-0.003	-0.008	0.008	10.5	0.0005	0.00366288	0.023	0.016	0.01	0.031	10.5	0.02	0.00452769	0.024	0.009	0.01	0.018	10.5	0.01525	0.00354436
0.006	-0.002	-0.008	0.01	10.75	0.0015	0.00403113	0.025	0.018	0.013	0.034	10.75	0.0225	0.00455522	0.025	0.01	0.012	0.018	10.75	0.01625	0.00337577
0.006	-0.001	-0.008	0.01	11	0.00175	0.003966	0.027	0.02	0.02	0.034	11	0.02525	0.00335099	0.025	0.01	0.013	0.02	11	0.017	0.00339116
0.007	0	-0.007	0.011	11.25	0.00275	0.003966	0.029	0.022	0.014	0.037	11.25	0.0255	0.00490748	0.027	0.012	0.019	0.018	11.25	0.019	0.00308221
0.007	0.001	-0.006	0.011	11.5	0.00325	0.00370529	0.032	0.025	0.016	0.038	11.5	0.02775	0.00473242	0.028	0.014	0.016	0.02	11.5	0.0195	0.0030957
0.01	0.002	-0.006	0.012	11.75	0.0045	0.00411299	0.032	0.026	0.019	0.04	11.75	0.02925	0.00446047	0.03	0.015	0.018	0.022	11.75	0.02125	0.00325
0.008	0.002	-0.005	0.012	12	0.00425	0.00370529	0.033	0.026	0.02	0.041	12	0.03	0.00452769	0.031	0.018	0.019	0.023	12	0.02275	0.00295452
0.009	0.003	-0.002	0.015	12.25	0.00625	0.00368273	0.034	0.028	0.022	0.044	12.25	0.032	0.00469042	0.033	0.018	0.02	0.025	12.25	0.024	0.00334166
0.011	0.004	0.004	0.014	12.5	0.00825	0.002529	0.038	0.032	0.023	0.044	12.5	0.03425	0.00447912	0.034	0.021	0.04	0.026	12.5	0.03025	0.0042106
0.011	0.005	0	0.015	12.75	0.00775	0.00330088	0.039	0.032	0.025	0.045	12.75	0.03525	0.00432772	0.037	0.022	0.023	0.027	12.75	0.02725	0.00342479
0.013	0.006	0.001	0.016	13	0.009	0.00339116	0.042	0.033	0.027	0.048	13	0.0375	0.00466369	0.036	0.025	0.025	0.029	13	0.02875	0.00259406
0.014	0.007	0.002	0.018	13.25	0.01025	0.0035678	0.044	0.035	0.029	0.048	13.25	0.039	0.00430116	0.038	0.025	0.026	0.045	13.25	0.0335	0.00483908
0.015	0.007	0.002	0.018	13.5	0.0105	0.00366288	0.044	0.039	0.031	0.052	13.5	0.0415	0.00440643	0.042	0.028	0.03	0.032	13.5	0.033	0.00310913
0.017	0.01	0.003	0.021	13.75	0.01275	0.003966	0.047	0.041	0.034	0.053	13.75	0.04375	0.00406971	0.042	0.03	0.032	0.033	13.75	0.03425	0.00265754
0.017	0.012	0.006	0.022	14	0.01425	0.00342479	0.05	0.042	0.039	0.056	14	0.04675	0.00385951	0.044	0.031	0.034	0.037	14	0.0365	0.00278388
0.019	0.015	0.007	0.024	14.25	0.01625	0.00359108	0.05	0.044	0.039	0.058	14.25	0.04775	0.00409013	0.045	0.033	0.038	0.039	14.25	0.03875	0.00246221
0.022	0.016	0.01	0.026	14.5	0.0185	0.0035	0.054	0.048	0.04	0.06	14.5	0.0505	0.004272	0.048	0.036	0.037	0.048	14.5	0.04225	0.00332603
0.024	0.017	0.011	0.028	14.75	0.02	0.00376386	0.057	0.05	0.045	0.062	14.75	0.0535	0.00375278	0.051	0.037	0.039	0.043	14.75	0.0425	0.0030957
0.028	0.021	0.014	0.031	15	0.0235	0.00379693	0.059	0.053	0.047	0.065	15	0.056	0.00387298	0.052	0.04	0.042	0.047	15	0.04525	0.00268871
0.029	0.023	0.017	0.033	15.25	0.0255	0.0035	0.061	0.056	0.051	0.067	15.25	0.05875	0.00342479	0.054	0.042	0.044	0.047	15.25	0.04675	0.00262599
0.031	0.026	0.02	0.035	15.5	0.028	0.00324037	0.064	0.059	0.052	0.069	15.5	0.061	0.00362859	0.057	0.046	0.046	0.049	15.5	0.0495	0.00259808
0.034	0.028	0.023	0.039	15.75	0.031	0.00348807	0.067	0.061	0.055	0.071	15.75	0.0635	0.0035	0.059	0.046	0.049	0.051	15.75	0.05125	0.00278014
0.038	0.033	0.027	0.042	16	0.035	0.00324037	0.071	0.064	0.059	0.076	16	0.0675	0.00375278	0.061	0.05	0.053	0.062	16	0.0565	0.00295804
0.041	0.036	0.032	0.044	16.25	0.03825	0.00265754	0.072	0.068	0.062	0.077	16.25	0.06975	0.00317214	0.064	0.052	0.055	0.056	16.25	0.05675	0.00256174
0.046	0.041	0.036	0.05	16.5	0.04325	0.00303795	0.075	0.071	0.067	0.08	16.5	0.07325	0.00278014	0.067	0.055	0.059	0.061	16.5	0.0605	0.0025
0.049	0.046	0.04	0.055	16.75	0.0475	0.0031225	0.081	0.075	0.07	0.084	16.75	0.0775	0.0031225	0.07	0.058	0.061	0.062	16.75	0.06275	0.00256174
0.054	0.049	0.045	0.059	17	0.05175	0.00303795	0.084	0.079	0.072	0.087	17	0.0805	0.00327872	0.072	0.061	0.065	0.066	17	0.066	0.00227303
0.058	0.053	0.05	0.063	17.25	0.056	0.00285774	0.087	0.083	0.075	0.094	17.25	0.08475	0.003966	0.076	0.065	0.068	0.067	17.25	0.069	0.00241523
0.063	0.057	0.055	0.068	17.5	0.06075	0.00295452	0.09	0.086	0.079	0.103	17.5	0.0895	0.00504149	0.078	0.069	0.072	0.072	17.5	0.07275	0.00188746
0.067	0.064	0.062	0.074	17.75	0.06675	0.00262599	0.094	0.088	0.083	0.099	17.75	0.091	0.00348807	0.081	0.072	0.078	0.075	17.75	0.0765	0.00193649
0.075	0.07	0.066	0.079	18	0.0725	0.00284312	0.098	0.092	0.088	0.101	18	0.09475	0.00292617	0.085	0.076	0.077	0.078	18	0.079	0.00204124
0.08	0.077	0.074	0.086	18.25	0.07925	0.00256174	0.102	0.096	0.089	0.103	18.25	0.0975	0.00322749	0.087	0.08	0.08	0.082	18.25	0.08225	0.00165202
0.086	0.083	0.082	0.092	18.5	0.08575	0.00225	0.104	0.101	0.094	0.107	18.5	0.1015	0.00278388	0.091	0.083	0.084	0.085	18.5	0.08575	0.00179699
0.094	0.092	0.101	0.101	18.75	0.097	0.00234521	0.109	0.106	0.098	0.111	18.75	0.106	0.00285774	0.097	0.087	0.088	0.088	18.75	0.09	0.00234521
0.103	0.101	0.1	0.111	19	0.10375	0.00249583	0.111	0.107	0.102	0.115	19	0.10875	0.00278014	0.098	0.089	0.092	0.092	19	0.09275	0.00188746
0.113	0.111	0.111	0.121	19.25	0.114	0.00238048	0.117	0.112	0.106	0.118	19.25	0.11325	0.00275	0.104	0.093	0.094	0.096	19.25	0.09675	0.00249583
0.123	0.122	0.123	0.132	19.5	0.125	0.00234521	0.122	0.117	0.111	0.12	19.5	0.1175	0.00239792	0.105	0.097	0.098	0.102	19.5	0.1005	0.00184842
0.136	0.135	0.135	0.143	19.75	0.13725	0.00193111	0.125	0.123	0.116	0.127	19.75	0.12275	0.00239357	0.11	0.1	0.102	0.103	19.75	0.10375	0.00217466
0.149	0.148	0.151	0.158	20	0.1515	0.00225462	0.129	0.125	0.121	0.13	20	0.12625	0.00205649	0.115	0.105	0.107	0.107	20	0.1085	0.00221736
0.161	0.162	0.166	0.17	20.25	0.16475	0.00205649	0.134	0.13	0.124	0.135	20.25	0.13075	0.00249583	0.117	0.11	0.111	0.11	20.25	0.112	0.00168325
0.18	0.18	0.183	0.187	20.5	0.1825	0.00165831	0.143	0.135	0.13	0.139	20.5	0.13675	0.00278014	0.122	0.113	0.113	0.117	20.5	0.11625	0.002136
0.194	0.199	0.198	0.206	20.75	0.19925	0.00249583	0.143	0.14	0.136	0.143	20.75	0.1405	0.00165831	0.125	0.119	0.119	0.118	20.75	0.12025	0.00160078
0.209	0.213	0.215	0.22	21	0.21425	0.00228674	0.149	0.147	0.141	0.149	21	0.1465	0.00189297	0.13	0.122	0.123	0.124	21	0.12475	0.00179699
0.224	0.229	0.231	0.238	21.25	0.2305	0.00290115	0.153	0.151	0.147	0.153	21.25	0.151	0.00141421	0.134	0.128	0.13	0.128	21.25	0.13	0.00141421
0.243	0.248	0.252	0.253	21.5	0.249	0.00227303	0.16	0.157	0.152	0.158	21.5	0.15675	0.00170171	0.139	0.133	0.133	0.134	21.5	0.13475	0.00143614
0.262	0.267	0.273	0.274	21.75	0.269	0.00279881	0.164	0.163	0.159	0.163	21.75	0.16225	0.00110868	0.143	0.137	0.138	0.138	21.75	0.139	0.00135401
0.283	0.288	0.293	0.296	22	0.29	0.00285774	0.171	0.167	0.164	0.168	22	0.1675	0.00144338	0.147	0.141	0.144	0.145	22	0.14425	0.00125
0.304	0.31	0.319	0.317	22.25	0.3125	0.00342783	0.175	0.175	0.168	0.174	22.25	0.173	0.00168325	0.153	0.146	0.15	0.149	22.25	0.1495	0.00144338
0.326	0.334	0.343	0.341	22.5	0.336	0.00385141	0.181	0.18	0.176	0.181	22.5	0.1795	0.00119024	0.161	0.153	0.154	0.152	22.5	0.155	0.00204124
0.352	0.36	0.374	0.368	22.75	0.3635	0.00478714	0.188	0.186	0.181	0.186	22.75	0.18525	0.00149304	0.163	0.159	0.158	0.159	22.75	0.15975	0.00110868
0.379	0.391	0.403	0.399	23	0.393	0.0052915	0.203	0.194	0.188	0.191	23	0.194	0.00324037	0.168	0.164	0.165	0.165	23	0.1655	0.000866025
0.412	0.42	0.461	0.428	23.25	0.43025	0.0107577	0.2	0.198	0.194	0.199	23.25	0.19775	0.00131498	0.174	0.169	0.171	0.171	23.25	0.17125	0.00103078
0.442	0.455	0.467	0.462	23.5	0.4565	0.00542371	0.205	0.207	0.202	0.204	23.5	0.2045	0.00104083	0.179	0.176	0.177	0.177	23.5	0.17725	0.000629153
0.469	0.485	0.499	0.491	23.75	0.486	0.00635085	0.213	0.214	0.211	0.21	23.75	0.212	0.000912871	0.186	0.181	0.183	0.183	23.75	0.18325	0.00103078
0.498	0.518	0.529	0.522	24	0.51675	0.0066505	0.22	0.22	0.218	0.217	24	0.21875	0.00075	0.19	0.189	0.191	0.189	24	0.18975	0.000478714
0.528	0.55	0.563	0.557	24.25	0.5495	0.00764308	0.227	0.227	0.226	0.225	24.25	0.22625	0.000478714	0.197	0.195	0.196	0.194	24.25	0.1955	0.000645497
0.561	0.584	0.6	0.586	24.5	0.58275	0.00807646	0.234	0.237	0.233	0.231	24.5	0.23375	0.00125	0.204	0.204	0.201	0.201	24.5	0.2025	0.000866025
0.595	0.62	0.636	0.622	24.75	0.61825	0.00852814	0.242	0.244	0.241	0.236	24.75	0.24075	0.00170171	0.211	0.208	0.21	0.209	24.75	0.2095	0.000645497
0.633	0.657	0.676	0.66	25	0.6565	0.00887412	0.251	0.254	0.249	0.244	25	0.2495	0.00210159	0.217	0.218	0.216	0.213	25	0.216	0.00108012
0.67	0.695	0.711	0.696	25.25	0.693	0.0084951	0.258	0.262	0.259	0.253	25.25	0.258	0.00187083	0.222	0.224	0.224	0.222	25.25	0.223	0.00057735
0.706	0.734	0.75	0.736	25.5	0.7315	0.00921502	0.266	0.27	0.268	0.26	25.5	0.266	0.00216025	0.232	0.231	0.23	0.229	25.5	0.2305	0.000645497
0.743	0.773	0.788	0.771	25.75	0.76875	0.00938416	0.275	0.28	0.279	0.27	25.75	0.276	0.00227303	0.237	0.239	0.239	0.238	25.75	0.23825	0.000478714
0.78	0.81	0.827	0.807	26	0.806	0.00972111	0.283	0.289	0.288	0.276	26	0.284	0.00297209	0.245	0.247	0.248	0.246	26	0.2465	0.000645497
0.814	0.849	0.863	0.845	26.25	0.84275	0.010331	0.292	0.302	0.297	0.287	26.25	0.2945	0.00322749	0.253	0.256	0.258	0.254	26.25	0.25525	0.00110868
0.851	0.889	0.899	0.881	26.5	0.88	0.0103441	0.301	0.311	0.307	0.297	26.5	0.304	0.00310913	0.262	0.266	0.265	0.262	26.5	0.26375	0.00103078
0.888	0.928	0.939	0.92	26.75	0.91875	0.0109649	0.313	0.319	0.317	0.305	26.75	0.3135	0.0030957	0.298	0.274	0.273	0.27	26.75	0.27875	0.0064727
0.924	0.961	0.975	0.956	27	0.954	0.0107781	0.322	0.33	0.33	0.315	27	0.32425	0.00361421	0.277	0.284	0.284	0.281	27	0.2815	0.00165831
0.959	1.003	1.01	0.993	27.25	0.99125	0.0113017	0.332	0.342	0.34	0.325	27.25	0.33475	0.00390246	0.286	0.295	0.291	0.29	27.25	0.2905	0.00184842
0.995	1.035	1.043	1.03	27.5	1.02575	0.0105938	0.343	0.353	0.354	0.335	27.5	0.34625	0.00449768	0.296	0.305	0.302	0.3	27.5	0.30075	0.00188746
1.025	1.068	1.075	1.06	27.75	1.057	0.011098	0.353	0.368	0.364	0.344	27.75	0.35725	0.00543714	0.304	0.315	0.311	0.308	27.75	0.3095	0.00232737
1.057	1.1	1.106	1.092	28	1.08875	0.0109649	0.367	0.38	0.379	0.356	28	0.3705	0.00566422	0.313	0.326	0.323	0.319	28	0.32025	0.00280995
1.086	1.13	1.13	1.125	28.25	1.11775	0.0106487	0.387	0.391	0.393	0.368	28.25	0.38475	0.00572094	0.325	0.335	0.336	0.33	28.25	0.3315	0.00253311
1.114	1.158	1.154	1.152	28.5	1.1445	0.0102429	0.389	0.407	0.404	0.38	28.5	0.395	0.00636396	0.334	0.346	0.346	0.341	28.5	0.34175	0.00283945
1.137	1.187	1.185	1.179	28.75	1.172	0.0117898	0.402	0.421	0.42	0.389	28.75	0.408	0.00769199	0.345	0.359	0.356	0.353	28.75	0.35325	0.0030104
1.161	1.208	1.206	1.206	29	1.19525	0.0114264	0.416	0.437	0.434	0.402	29	0.42225	0.00818917	0.363	0.373	0.37	0.364	29	0.3675	0.00239792
1.187	1.234	1.233	1.232	29.25	1.2215	0.0115072	0.43	0.451	0.449	0.417	29.25	0.43675	0.00810735	0.367	0.386	0.38	0.376	29.25	0.37725	0.00398696
1.208	1.261	1.258	1.256	29.5	1.24575	0.0126252	0.445	0.466	0.461	0.431	29.5	0.45075	0.00796215	0.379	0.397	0.394	0.388	29.5	0.3895	0.00396863
1.233	1.286	1.279	1.283	29.75	1.27025	0.0124992	0.457	0.482	0.478	0.443	29.75	0.465	0.00915605	0.391	0.411	0.408	0.403	29.75	0.40325	0.00440407
1.255	1.311	1.302	1.305	30	1.29325	0.0128865	0.47	0.498	0.495	0.457	30	0.48	0.00990791	0.403	0.424	0.421	0.416	30	0.416	0.00463681
1.281	1.332	1.324	1.331	30.25	1.317	0.0121312	0.485	0.512	0.512	0.473	30.25	0.4955	0.00983616	0.416	0.437	0.434	0.429	30.25	0.429	0.00463681
1.302	1.358	1.346	1.353	30.5	1.33975	0.0128217	0.502	0.531	0.529	0.484	30.5	0.5115	0.0113027	0.426	0.451	0.452	0.442	30.5	0.44275	0.00601907
1.324	1.381	1.374	1.377	30.75	1.364	0.0134102	0.518	0.548	0.549	0.501	30.75	0.529	0.0117828	0.441	0.468	0.464	0.457	30.75	0.4575	0.00595119
1.347	1.408	1.399	1.403	31	1.38925	0.0142031	0.533	0.564	0.567	0.518	31	0.5455	0.0119617	0.455	0.483	0.481	0.47	31	0.47225	0.00642099
1.371	1.432	1.424	1.427	31.25	1.4135	0.0142624	0.551	0.588	0.588	0.532	31.25	0.56475	0.0139724	0.471	0.501	0.497	0.484	31.25	0.48825	0.0067992
1.393	1.454	1.45	1.455	31.5	1.438	0.0150388	0.567	0.606	0.604	0.55	31.5	0.58175	0.0138707	0.483	0.518	0.513	0.503	31.5	0.50425	0.00773924
1.421	1.487	1.476	1.479	31.75	1.46575	0.0150962	0.584	0.625	0.625	0.569	31.75	0.60075	0.0143316	0.497	0.536	0.53	0.519	31.75	0.5205	0.00858778
1.446	1.507	1.504	1.501	32	1.4895	0.0145516	0.604	0.646	0.646	0.585	32	0.62025	0.0153643	0.513	0.553	0.548	0.538	32	0.538	0.00889757
1.47	1.539	1.525	1.527	32.25	1.51525	0.0153968	0.623	0.667	0.666	0.605	32.25	0.64025	0.0155958	0.53	0.567	0.565	0.553	32.25	0.55375	0.00849877
1.499	1.562	1.557	1.553	32.5	1.54275	0.0146991	0.641	0.687	0.686	0.621	32.5	0.65875	0.0165347	0.55	0.59	0.582	0.568	32.5	0.5725	0.00877021
1.522	1.593	1.587	1.588	32.75	1.5725	0.0168844	0.66	0.71	0.71	0.64	32.75	0.68	0.0177951	0.564	0.605	0.6	0.588	32.75	0.58925	0.00914125
1.552	1.623	1.612	1.612	33	1.59975	0.0161265	0.68	0.731	0.732	0.66	33	0.70075	0.018218	0.581	0.625	0.621	0.606	33	0.60825	0.00996138
1.58	1.655	1.649	1.645	33.25	1.63225	0.0175375	0.701	0.757	0.756	0.681	33.25	0.72375	0.019345	0.597	0.643	0.637	0.626	33.25	0.62575	0.0102093
1.606	1.688	1.682	1.675	33.5	1.66275	0.0191022	0.721	0.781	0.781	0.698	33.5	0.74525	0.0211675	0.613	0.665	0.662	0.645	33.5	0.64625	0.011926
1.636	1.714	1.705	1.707	33.75	1.6905	0.0182688	0.742	0.801	0.806	0.719	33.75	0.767	0.021614	0.633	0.687	0.674	0.663	33.75	0.66425	0.0115136
1.665	1.743	1.74	1.735	34	1.72075	0.0186564	0.767	0.831	0.83	0.743	34	0.79275	0.0223397	0.653	0.707	0.697	0.684	34	0.68525	0.0117358
1.696	1.775	1.766	1.777	34.25	1.7535	0.0193154	0.789	0.856	0.849	0.767	34.25	0.81525	0.0220166	0.672	0.731	0.721	0.707	34.25	0.70775	0.012893
1.725	1.809	1.797	1.792	34.5	1.78075	0.0189225	0.811	0.886	0.873	0.791	34.5	0.84025	0.0231782	0.691	0.751	0.748	0.729	34.5	0.72975	0.0138044
1.754	1.844	1.835	1.828	34.75	1.81525	0.0206776	0.836	0.915	0.897	0.816	34.75	0.866	0.0237382	0.71	0.775	0.769	0.751	34.75	0.75125	0.014665
1.786	1.878	1.865	1.865	35	1.8485	0.0210575	0.869	0.931	0.918	0.839	35	0.88925	0.021418	0.728	0.801	0.787	0.775	35	0.77275	0.0158344
1.819	1.91	1.9	1.897	35.25	1.8815	0.0210178	0.878	0.956	0.937	0.863	35.25	0.9085	0.0224889	0.75	0.822	0.81	0.8	35.25	0.7955	0.0158193
1.846	1.945	1.933	1.922	35.5	1.9115	0.0223327	0.901	0.978	0.963	0.88	35.5	0.9305	0.0236872	0.775	0.849	0.836	0.821	35.5	0.82025	0.0161316
1.876	1.977	1.966	1.97	35.75	1.94725	0.0238585	0.935	1.003	0.99	0.903	35.75	0.95775	0.023457	0.795	0.872	0.862	0.848	35.75	0.84425	0.0171385
1.91	2.012	2.001	1.993	36	1.979	0.0233274	0.942	1.031	1.008	0.925	36	0.9765	0.0255033	0.819	0.889	0.881	0.866	36	0.86375	0.0156598
1.939	2.05	2.038	2.028	36.25	2.01375	0.0253192	0.963	1.058	1.025	0.945	36.25	0.99775	0.0263988	0.842	0.915	0.895	0.891	36.25	0.88575	0.0154993
1.972	2.078	2.072	2.066	36.5	2.047	0.0251197	0.992	1.073	1.044	0.971	36.5	1.02	0.0233987	0.865	0.939	0.918	0.909	36.5	0.90775	0.0155744
2.004	2.117	2.103	2.097	36.75	2.08025	0.0257597	1.011	1.103	1.059	0.992	36.75	1.04125	0.0249479	0.877	0.959	0.936	0.936	36.75	0.927	0.0175262
2.033	2.153	2.131	2.135	37	2.113	0.0270924	1.033	1.122	1.077	1.018	37	1.0625	0.0234539	0.905	0.982	0.97	0.959	37	0.954	0.0169951
2.063	2.183	2.164	2.156	37.25	2.1415	0.0267722	1.062	1.142	1.095	1.036	37.25	1.08375	0.0228633	0.928	1.005	0.992	0.977	37.25	0.9755	0.016835
2.098	2.218	2.192	2.192	37.5	2.175	0.0263881	1.066	1.156	1.118	1.052	37.5	1.098	0.0239861	0.945	1.026	1.008	1.006	37.5	0.99625	0.0176653
2.125	2.248	2.221	2.228	37.75	2.2055	0.0274363	1.086	1.173	1.133	1.069	37.75	1.11525	0.0235315	0.969	1.049	1.018	1.022	37.75	1.0145	0.0166558
2.151	2.277	2.251	2.261	38	2.235	0.0285073	1.102	1.193	1.156	1.085	38	1.134	0.024816	0.991	1.065	1.038	1.037	38	1.03275	0.0153535
2.184	2.302	2.279	2.286	38.25	2.26275	0.0266876	1.12	1.215	1.175	1.103	38.25	1.15325	0.0256852	1.014	1.082	1.052	1.048	38.25	1.049	0.0139164
2.213	2.335	2.311	2.318	38.5	2.29425	0.0275481	1.135	1.237	1.198	1.118	38.5	1.172	0.0276677	1.035	1.101	1.073	1.068	38.5	1.06925	0.0135301
2.235	2.359	2.332	2.346	38.75	2.318	0.0282105	1.156	1.258	1.22	1.143	38.75	1.19425	0.0271059	1.049	1.12	1.09	1.087	38.75	1.0865	0.0145516
2.26	2.386	2.357	2.37	39	2.34325	0.0283766	1.168	1.284	1.245	1.16	39	1.21425	0.0301285	1.068	1.137	1.113	1.117	39	1.10875	0.0145624
2.289	2.415	2.37	2.401	39.25	2.36875	0.0281969	1.198	1.306	1.268	1.182	39.25	1.2385	0.029239	1.081	1.156	1.133	1.141	39.25	1.12775	0.0162961
2.31	2.43	2.403	2.428	39.5	2.39275	0.0282588	1.217	1.331	1.291	1.196	39.5	1.25875	0.0315446	1.102	1.181	1.153	1.139	39.5	1.14375	0.0164285
2.337	2.451	2.446	2.443	39.75	2.41925	0.0274663	1.24	1.354	1.316	1.219	39.75	1.28225	0.0317185	1.117	1.203	1.176	1.157	39.75	1.16325	0.0180757
2.358	2.48	2.436	2.472	40	2.4365	0.0278613	1.26	1.378	1.342	1.242	40	1.3055	0.0325205	1.135	1.221	1.194	1.176	40	1.1815	0.0180485
2.366	2.5	2.458	2.483	40.25	2.45175	0.0298563	1.284	1.405	1.367	1.266	40.25	1.3305	0.0331725	1.154	1.244	1.217	1.197	40.25	1.203	0.0189605
2.383	2.512	2.47	2.495	40.5	2.465	0.0286618	1.305	1.433	1.392	1.286	40.5	1.354	0.0350119	1.17	1.272	1.237	1.216	40.5	1.22375	0.0213166
2.392	2.527	2.48	2.506	40.75	2.47625	0.0296827	1.326	1.46	1.417	1.307	40.75	1.3775	0.0365023	1.192	1.285	1.255	1.239	40.75	1.24275	0.0194181
2.405	2.54	2.495	2.525	41	2.49125	0.0302335	1.352	1.485	1.441	1.332	41	1.4025	0.0362962	1.212	1.309	1.281	1.261	41	1.26575	0.0204425
2.415	2.55	2.494	2.538	41.25	2.49925	0.0305543	1.372	1.514	1.469	1.354	41.25	1.42725	0.0383914	1.232	1.337	1.304	1.289	41.25	1.2905	0.021926
2.422	2.56	2.504	2.546	41.5	2.508	0.0310376	1.391	1.54	1.495	1.385	41.5	1.45275	0.0385149	1.249	1.363	1.33	1.325	41.5	1.31675	0.0241052
2.429	2.564	2.503	2.563	41.75	2.51475	0.0319436	1.413	1.567	1.52	1.408	41.75	1.477	0.0395875	1.272	1.383	1.353	1.357	41.75	1.34125	0.0240221
2.431	2.567	2.511	2.557	42	2.5165	0.0309987	1.44	1.597	1.547	1.432	42	1.504	0.0405976	1.296	1.406	1.38	1.382	42	1.366	0.0240693
2.435	2.578	2.522	2.56	42.25	2.52375	0.0318025	1.467	1.625	1.571	1.458	42.25	1.53025	0.0406804	1.321	1.433	1.407	1.403	42.25	1.391	0.0242625
2.43	2.58	2.523	2.563	42.5	2.524	0.0335336	1.492	1.653	1.585	1.485	42.5	1.55375	0.0401733	1.34	1.458	1.438	1.43	42.5	1.4165	0.0261709
2.44	2.588	2.532	2.568	42.75	2.532	0.0327821	1.513	1.68	1.603	1.513	42.75	1.57725	0.0402872	1.363	1.486	1.465	1.453	42.75	1.44175	0.0271213
2.443	2.587	2.532	2.568	43	2.5325	0.0319387	1.541	1.715	1.635	1.538	43	1.60725	0.0423918	1.389	1.514	1.492	1.479	43	1.4685	0.0274666
2.444	2.596	2.537	2.567	43.25	2.536	0.0329469	1.569	1.744	1.675	1.565	43.25	1.63825	0.0434883	1.411	1.554	1.518	1.502	43.25	1.49625	0.0304258
2.444	2.604	2.541	2.572	43.5	2.54025	0.0345649	1.596	1.772	1.723	1.591	43.5	1.6705	0.0455787	1.437	1.581	1.548	1.528	43.5	1.5235	0.0308342
2.453	2.603	2.545	2.577	43.75	2.5445	0.0327249	1.627	1.807	1.757	1.624	43.75	1.70375	0.0463202	1.462	1.612	1.574	1.546	43.75	1.5485	0.0318473
2.452	2.61	2.542	2.58	44	2.546	0.0342831	1.655	1.841	1.789	1.648	44	1.73325	0.0483983	1.486	1.645	1.599	1.569	44	1.57475	0.0334574
2.451	2.613	2.548	2.58	44.25	2.548	0.03495	1.681	1.872	1.817	1.676	44.25	1.7615	0.0492282	1.512	1.668	1.629	1.595	44.25	1.601	0.0332039
2.463	2.614	2.556	2.585	44.5	2.5545	0.0327172	1.709	1.903	1.838	1.703	44.5	1.78825	0.049321	1.533	1.697	1.653	1.626	44.5	1.62725	0.0346563
2.458	2.619	2.559	2.585	44.75	2.55525	0.034666	1.732	1.94	1.864	1.731	44.75	1.81675	0.0516065	1.561	1.717	1.679	1.651	44.75	1.652	0.0332114
2.463	2.623	2.557	2.587	45	2.5575	0.0342673	1.767	1.974	1.915	1.762	45	1.8545	0.0533487	1.582	1.74	1.71	1.68	45	1.678	0.0342637
2.465	2.627	2.566	2.596	45.25	2.5635	0.0351153	1.796	2.005	1.943	1.796	45.25	1.885	0.0529198	1.611	1.774	1.742	1.707	45.25	1.7085	0.0352621
2.467	2.63	2.568	2.592	45.5	2.56425	0.0348386	1.824	2.039	1.955	1.825	45.5	1.91075	0.0526662	1.639	1.812	1.771	1.738	45.5	1.74	0.0369121
2.471	2.628	2.564	2.596	45.75	2.56475	0.0338708	1.858	2.081	2.013	1.858	45.75	1.9525	0.0562976	1.663	1.849	1.799	1.772	45.75	1.77075	0.0392988
2.474	2.633	2.565	2.594	46	2.5665	0.0338342	1.885	2.113	2.045	1.892	46	1.98375	0.0567353	1.692	1.885	1.827	1.806	46	1.8025	0.0404444
2.47	2.632	2.574	2.597	46.25	2.56825	0.034853	1.918	2.144	2.055	1.922	46.25	2.00975	0.0549157	1.717	1.917	1.863	1.844	46.25	1.83525	0.0423406
2.477	2.633	2.573	2.597	46.5	2.57	0.0333617	1.95	2.183	2.109	1.952	46.5	2.0485	0.0582845	1.743	1.948	1.894	1.889	46.5	1.8685	0.0439137
2.479	2.631	2.577	2.593	46.75	2.57	0.032378	1.975	2.219	2.112	1.983	46.75	2.07225	0.0581225	1.775	1.977	1.928	1.927	46.75	1.90175	0.0438318
2.48	2.635	2.574	2.6	47	2.57225	0.0331923	2.009	2.252	2.176	2.017	47	2.1135	0.060084	1.81	2.012	1.959	1.965	47	1.9365	0.0437997
