# Supplementary material for: Structural and functional adaptation of Haloferax volcanii TFEα/β
Source: Nucleic Acids Res. 2018 Jan 4;46(5):2308–20. doi: 10.1093/nar/gkx1302 (PMC5861453; doi:10.1093/nar/gkx1302)
Supplement: Supplementary Data [file gkx1302_supp.zip › nar-02019-x-2017-File010.xlsx]

## Sheet: S5 DEseq data
Genome features*													DESeq results
* all coordinates refer to WT strain DS2, i.e. without integation of pHV4
chromosome	NCBI_id	gene_id	NCBI new locus tag	annotation	arCOG	Functional Category	gene start	gene end	strand	primary_TSS	fraction rare codons	fraction AT	baseMean	log2FoldChange	logFoldChange SE	Wald stat (log2FC/SE)	pvalue	adjusted p value (FDR)
Chr	NC_013967	HVO_0001	HVO_RS04710	MULTISPECIES: cell division control protein Cdc6	arCOG00467	L	258	1952	+	#N/A	0.0371681	0.351032	1082.97	-1.04656	0.363731	-2.8773	0.00401095	0.0104815
Chr	NC_013967	HVO_0002	HVO_RS04715	S26 family signal peptidase	arCOG01739	U	2000	2863	-	2864	0.0972222	0.306713	1361.45	-0.387524	0.267302	-1.44976	0.147125	0.231014
Chr	NC_013967	HVO_0003	HVO_RS04720	DNA polymerase II	arCOG04455	L	2942	4543	+	#N/A	0.0636704	0.332709	619.241	0.201131	0.357233	0.563023	0.573419	0.675218
Chr	NC_013967	HVO_0004	HVO_RS04725	NADH:flavin oxidoreductase	arCOG00615	C	4686	5813	+	#N/A	0.0478723	0.291667	353.208	-0.0857942	0.294728	-0.291096	0.770978	0.836553
Chr	NC_013967	HVO_0005	HVO_RS04730	ZIP family metal transporter	arCOG00576	P	5936	6745	-	6789	0.0333333	0.319753	723.931	0.944838	0.308958	3.05814	0.00222713	0.00626705
Chr	NC_013967	HVO_0006	HVO_RS04735	MULTISPECIES: hypothetical protein	arCOG04728	S	6854	7282	-	7282	0.0629371	0.272727	693.274	1.75381	0.348624	5.03068	4.88753e-07	3.14266e-06
Chr	NC_013967	HVO_0007	#N/A	#N/A	0	#N/A	8629	8787	-	#N/A	0.245283	0.36478	33.1694	-0.555161	0.521663	-1.06421	0.287232	0.394537
Chr	NC_013967	HVO_0008	HVO_RS04740	aspartate kinase	arCOG00861	E	7470	8648	+	#N/A	0.0203562	0.313825	307.481	-0.555776	0.305573	-1.8188	0.0689421	0.121485
Chr	NC_013967	HVO_0009	HVO_RS04745	L-cysteine desulfhydrase	arCOG04196	E	8873	10219	+	8873	0.0423163	0.31997	5186.3	2.01453	0.262147	7.68471	1.53339e-14	3.92489e-13
Chr	NC_013967	HVO_0010	HVO_RS04750	DNA repair protein	arCOG01143	T	10248	10907	-	10907	0.0545455	0.312121	422.398	1.83064	0.290063	6.31117	2.76933e-10	3.51045e-09
Chr	NC_013967	HVO_0011	HVO_RS04755	IMP cyclohydrolase	arCOG04727	F	10956	11528	-	11528	0.052356	0.319372	51.9151	-0.68646	0.474119	-1.44786	0.147655	0.231665
Chr	NC_013967	HVO_0013	HVO_RS04765	KEOPS complex component	arCOG02197	J	11897	12391	-	#N/A	0.0545455	0.30303	354.095	-0.46484	0.319464	-1.45506	0.145652	0.229423
Chr	NC_013967	HVO_0014	HVO_RS04770	DEAD/DEAH box helicase	arCOG00553	L	12388	14871	-	14872	0.0434783	0.304348	1231.51	-0.550444	0.29239	-1.88256	0.0597594	0.107826
Chr	NC_013967	HVO_0015	HVO_RS04775	MULTISPECIES: ferredoxin	arCOG00349	C	14980	15225	+	14980	0.0243902	0.337398	162.596	0.670864	0.341785	1.96283	0.0496662	0.0924987
Chr	NC_013967	HVO_0016	HVO_RS04780	hypothetical protein	arCOG04737	S	15479	16336	+	#N/A	0.0559441	0.296037	1369.42	-0.835188	0.358584	-2.32912	0.0198525	0.0422778
Chr	NC_013967	HVO_0017	HVO_RS04785	hypothetical protein	arCOG02453	T	16358	16936	-	16936	0.0518135	0.364421	985.006	-0.660207	0.311524	-2.11928	0.0340668	0.0671083
Chr	NC_013967	HVO_0018	HVO_RS04790	MULTISPECIES: membrane protein	arCOG03887	S	17030	17488	-	#N/A	0.0457516	0.320261	490.543	-0.663363	0.360072	-1.84231	0.06543	0.116116
Chr	NC_013967	HVO_0019	HVO_RS04795	SAM-dependent methyltransferase	arCOG01781	Q	17615	18295	+	17615	0.0352423	0.320117	367.235	0.902062	0.307113	2.93723	0.00331154	0.00885227
Chr	NC_013967	HVO_0020	HVO_RS04800	ABC transporter ATP-binding protein	arCOG00177	E	18323	19408	-	#N/A	0.0497238	0.290976	472.061	-0.65866	0.331567	-1.9865	0.0469773	0.087942
Chr	NC_013967	HVO_0021	HVO_RS04805	sulfate ABC transporter permease	arCOG00163	P	19512	21233	-	#N/A	0.0452962	0.289779	411.343	0.774387	0.392151	1.97472	0.0483002	0.0902071
Chr	NC_013967	HVO_0022	HVO_RS04810	ABC transporter substrate-binding protein	arCOG00226	H	21243	22379	-	#N/A	0.0395778	0.318382	186.256	-1.2113	0.332253	-3.64572	0.000266643	0.000932849
Chr	NC_013967	HVO_0023	HVO_RS04815	hypothetical protein	arCOG02642	R	22510	23400	+	#N/A	0.0707071	0.290685	110.762	3.14113	0.365777	8.58755	8.88433e-18	3.62255e-16
Chr	NC_013967	HVO_0024	HVO_RS04820	thiosulfate sulfurtransferase	arCOG02019	P	23410	24186	-	24186	0.046332	0.29601	419.871	0.0669624	0.297214	0.2253	0.821746	0.873364
Chr	NC_013967	HVO_0025	HVO_RS04825	MULTISPECIES: sulfurtransferase	arCOG02019	P	24438	25298	+	#N/A	0.0662021	0.357724	4512.58	1.34811	0.297327	4.53411	5.78474e-06	2.96134e-05
Chr	NC_013967	HVO_0026	HVO_RS04830	short-chain fatty acid transporter	arCOG04315	I	25352	26794	-	#N/A	0.0519751	0.321552	221.215	0.788123	0.357342	2.20551	0.0274182	0.0554895
Chr	NC_013967	HVO_0027	HVO_RS04835	hypothetical protein	arCOG04687	R	26974	27573	+	26974	0.025	0.298333	566.74	0.375747	0.30257	1.24185	0.214291	0.31149
Chr	NC_013967	HVO_0028	HVO_RS04840	MULTISPECIES: hypothetical protein	arCOG09170	S	27832	28101	-	28101	0.0222222	0.296296	1686.07	1.47554	0.365381	4.03836	5.38258e-05	0.000219089
Chr	NC_013967	HVO_0029	HVO_RS04845	excinuclease ABC subunit B	arCOG04748	L	28190	30286	+	28189	0.0314735	0.339533	396.015	0.726484	0.407426	1.78311	0.0745685	0.129796
Chr	NC_013967	HVO_0030	HVO_RS04850	NTP pyrophosphohydrolase	arCOG01078	L	30293	30712	+	#N/A	0.0785714	0.309524	64.0569	0.666626	0.399977	1.66666	0.0955817	0.160428
Chr	NC_013967	HVO_0031	#N/A	#N/A	0	#N/A	30936	31106	+	30834	0.210526	0.327485	277.628	-1.24358	0.392859	-3.16547	0.00154831	0.00453255
Chr	NC_013967	HVO_0032	HVO_RS04855	anion permease	arCOG02050	P	31121	32206	+	#N/A	0.058011	0.341621	69.2007	-0.261613	0.399597	-0.654692	0.512666	0.621078
Chr	NC_013967	HVO_0033	HVO_RS04860	universal stress protein UspA	arCOG02053	T	32276	32716	+	#N/A	0.0408163	0.306122	41.7586	-1.47663	0.503749	-2.93128	0.00337571	0.00901016
Chr	NC_013967	HVO_0034	HVO_RS04865	MULTISPECIES: acyl-CoA thioesterase	arCOG00773	I	32744	33238	-	33238	0.0424242	0.327273	553.249	-0.710541	0.385776	-1.84185	0.0654971	0.116184
Chr	NC_013967	HVO_0035	HVO_RS04870	stomatin-prohibitin-like protein	arCOG01915	O	33689	34750	-	34879	0.0282486	0.323917	1443.1	2.82995	0.330577	8.56064	1.12247e-17	4.52066e-16
Chr	NC_013967	HVO_0036	HVO_RS04875	MULTISPECIES: hypothetical protein	arCOG11051	S	34980	35174	+	34980	0.0769231	0.369231	63.4945	0.139491	0.402908	0.34621	0.729185	0.804319
Chr	NC_013967	HVO_0037	HVO_RS04880	phosphoesterase	arCOG01738	J	35225	35722	+	#N/A	0.0843373	0.301205	361.037	0.944265	0.293438	3.21793	0.00129117	0.00384464
Chr	NC_013967	HVO_0038	HVO_RS04885	cytochrome P450	arCOG02814	Q	35776	37152	-	#N/A	0.0479303	0.310094	426.327	1.44252	0.299043	4.82378	1.4086e-06	8.17523e-06
Chr	NC_013967	HVO_0039	HVO_RS04890	helicase	arCOG00770	K	37234	39438	-	39438	0.0517007	0.336508	1899.11	0.149618	0.269873	0.554401	0.579304	0.679922
Chr	NC_013967	HVO_0040	HVO_RS04895	hypothetical protein	arCOG06357	S	39586	40056	+	#N/A	0.0828025	0.301486	44.5653	1.61458	0.450522	3.5838	0.00033863	0.0011547
Chr	NC_013967	HVO_0041	HVO_RS04900	ornithine carbamoyltransferase	arCOG00912	E	40093	40992	-	#N/A	0.04	0.332222	503.118	0.680824	0.411959	1.65265	0.0984024	0.164264
Chr	NC_013967	HVO_0042	HVO_RS04905	acetyl-lysine deacetylase	arCOG01107	E	41076	42221	-	#N/A	0.0287958	0.291449	435.578	0.652938	0.435861	1.49804	0.134122	0.213878
Chr	NC_013967	HVO_0043	HVO_RS04910	acetylornithine aminotransferase	arCOG00914	E	42218	43354	-	#N/A	0.0343008	0.311346	532.475	0.884036	0.443278	1.99432	0.0461174	0.0864945
Chr	NC_013967	HVO_0044	HVO_RS04915	acetylglutamate kinase	arCOG00862	E	43351	44334	-	#N/A	0.054878	0.313008	409.848	0.749986	0.412639	1.81754	0.0691351	0.121718
Chr	NC_013967	HVO_0045	HVO_RS04920	N-acetyl-gamma-glutamyl-phosphate reductase	arCOG00495	E	44389	45432	-	#N/A	0.0402299	0.311303	953.292	0.695953	0.36642	1.89933	0.0575209	0.104211
Chr	NC_013967	HVO_0046	HVO_RS04925	lysine biosynthesis enzyme LysX	arCOG01589	H	45429	46304	-	#N/A	0.0582192	0.348174	736.924	0.563123	0.339548	1.65845	0.097227	0.162642
Chr	NC_013967	HVO_0047	HVO_RS04930	MULTISPECIES: lysine biosynthesis protein LysW	arCOG01588	E	46306	46485	-	#N/A	0.116667	0.383333	155.297	0.242024	0.354408	0.682898	0.494672	0.604414
Chr	NC_013967	HVO_0048	HVO_RS04935	argininosuccinate lyase	arCOG01748	E	46806	48272	-	#N/A	0.0613497	0.28698	2132.51	0.564982	0.278346	2.02978	0.0423789	0.0805804
Chr	NC_013967	HVO_0049	HVO_RS04940	argininosuccinate synthase	arCOG00112	E	48274	49491	-	49493	0.0369458	0.341544	975.438	0.376334	0.329685	1.1415	0.253663	0.356357
Chr	NC_013967	HVO_0050	#N/A	#N/A	0	#N/A	49766	49882	-	49885	0.102564	0.393162	98.5554	0.0251075	0.38326	0.0655105	0.947768	0.962961
Chr	NC_013967	HVO_0051	HVO_RS04945	Na+/H+ antiporter	arCOG01955	P	49976	51190	-	#N/A	0.0469136	0.298765	238.841	1.65912	0.329018	5.04263	4.59169e-07	2.96677e-06
Chr	NC_013967	HVO_0052	HVO_RS04950	potassium transporter TrkA	arCOG01970	P	51190	51675	-	51676	0.0246914	0.31893	97.4188	2.03032	0.449848	4.51335	6.38111e-06	3.24997e-05
Chr	NC_013967	HVO_0053	HVO_RS04955	hypothetical protein	arCOG01881	I	51719	52321	-	#N/A	0.0696517	0.306799	820.966	-0.417842	0.288958	-1.44603	0.148169	0.232197
Chr	NC_013967	HVO_0054	HVO_RS04960	glycine--tRNA ligase	arCOG00405	J	52328	54112	-	#N/A	0.0302521	0.313726	1956.33	0.365865	0.358571	1.02034	0.307567	0.417584
Chr	NC_013967	HVO_0055	HVO_RS04965	MULTISPECIES: CBS domain-containing protein	arCOG00600	R	54105	54959	-	#N/A	0.0526316	0.339181	875.098	-0.0721059	0.32798	-0.219848	0.825989	0.875544
Chr	NC_013967	HVO_0056	HVO_RS04970	hypothetical protein	arCOG02978	S	55092	55670	-	55670	0.0259067	0.305699	745.437	-2.51849	0.315134	-7.99181	1.32973e-15	3.99218e-14
Chr	NC_013967	HVO_0057	HVO_RS04975	hypothetical protein	arCOG06421	S	55732	56178	-	#N/A	0.0469799	0.33557	237.231	-0.306703	0.331602	-0.924914	0.355011	0.467841
Chr	NC_013967	HVO_0058	HVO_RS04980	peptide ABC transporter ATP-binding protein	arCOG00184	E	56181	57515	-	#N/A	0.047191	0.342322	697.144	0.621385	0.454865	1.36609	0.171912	0.25982
Chr	NC_013967	HVO_0059	HVO_RS04985	ABC transporter ATP-binding protein	arCOG00181	E	57512	58591	-	#N/A	0.05	0.336111	373.184	1.07539	0.495025	2.1724	0.0298253	0.0597255
Chr	NC_013967	HVO_0060	HVO_RS04990	peptide ABC transporter permease	arCOG00748	E	58588	60027	-	#N/A	0.108333	0.349306	663.957	0.845656	0.425	1.98978	0.0466153	0.0873463
Chr	NC_013967	HVO_0061	HVO_RS04995	peptide ABC transporter permease	arCOG00751	E	60034	61083	-	#N/A	0.06	0.366667	579.961	0.608934	0.282183	2.15794	0.0309325	0.0615413
Chr	NC_013967	HVO_0062	HVO_RS05000	peptide ABC transporter substrate-binding protein	arCOG01534	E	61296	63134	-	#N/A	0.0734095	0.361066	6972.49	1.68015	0.666327	2.52151	0.0116852	0.0270017
Chr	NC_013967	HVO_0063	#N/A	#N/A	0	#N/A	63370	63537	+	63196	0.196429	0.345238	169.447	-1.66355	0.38045	-4.37257	1.22792e-05	5.794e-05
Chr	NC_013967	HVO_0064	HVO_RS05005	MULTISPECIES: DNA-binding protein	arCOG04212	R	63643	64041	+	63622	0.105263	0.348371	265.204	-0.255085	0.342024	-0.74581	0.455782	0.566959
Chr	NC_013967	HVO_0065	HVO_RS05010	DNA polymerase II large subunit	arCOG04447	L	64044	67652	+	#N/A	0.0382377	0.331948	1034.36	0.987849	0.512361	1.92803	0.0538509	0.0989994
Chr	NC_013967	HVO_0066	HVO_RS05015	PQQ repeat-containing protein	arCOG02482	M	67810	69072	-	#N/A	0.111639	0.295329	140.42	1.30416	0.344461	3.7861	0.000153029	0.000563176
Chr	NC_013967	HVO_0067	HVO_RS05020	MULTISPECIES: hypothetical protein	arCOG07989	C	69249	69536	+	69249	0.104167	0.340278	593.377	0.505306	0.359196	1.40677	0.159496	0.245232
Chr	NC_013967	HVO_0068	HVO_RS05025	2-dehydropantoate 2-reductase	arCOG04139	H	69607	70503	+	#N/A	0.083612	0.276477	138.383	-0.0458525	0.365142	-0.125574	0.900069	0.929451
Chr	NC_013967	HVO_0069	HVO_RS05030	sulfatase	arCOG02787	P	70535	72082	-	#N/A	0.0387597	0.330749	522.375	-0.138794	0.287397	-0.482936	0.629141	0.72522
Chr	NC_013967	HVO_0070	HVO_RS05035	MULTISPECIES: hypothetical protein	arCOG03026	O	72161	72538	-	72538	0.0714286	0.333333	1983.43	1.13021	0.274393	4.11897	3.80575e-05	0.00016013
Chr	NC_013967	HVO_0071	HVO_RS05040	hypothetical protein	arCOG03029	S	72583	72900	-	#N/A	0.0283019	0.380503	273.052	-1.63352	0.364364	-4.4832	7.35313e-06	3.68394e-05
Chr	NC_013967	HVO_0072	HVO_RS05045	hypothetical protein	arCOG06215	S	73059	73280	-	73310	0.0675676	0.369369	243.589	1.40538	0.36933	3.80523	0.000141673	0.000524282
Chr	NC_013967	HVO_0073	HVO_RS05055	recombinase RecJ	arCOG00427	L	74663	76093	-	#N/A	0.0440252	0.296296	262.287	-0.588963	0.31902	-1.84616	0.0648686	0.115428
Chr	NC_013967	HVO_0074	HVO_RS05050	polyphosphate kinase 2	arCOG03575	F	73836	74666	+	#N/A	0.0577617	0.361011	57.1443	0.794277	0.414607	1.91573	0.0553992	0.101345
Chr	NC_013967	HVO_0075	HVO_RS05060	MFS transporter	arCOG00130	G	76230	77447	-	#N/A	0.0640394	0.281609	380.531	-1.69088	0.317722	-5.32189	1.02694e-07	7.78098e-07
Chr	NC_013967	HVO_0076	HVO_RS05065	uroporphyrinogen-III synthase	arCOG02048	H	77449	78192	-	#N/A	0.0362903	0.260753	347.186	-1.3077	0.334305	-3.91169	9.16511e-05	0.000355995
Chr	NC_013967	HVO_0077	HVO_RS05070	uroporphyrin-III C-methyltransferase	arCOG00644	H	78189	79070	-	#N/A	0.0238095	0.282313	472.561	-0.88095	0.338108	-2.60553	0.00917316	0.0217379
Chr	NC_013967	HVO_0078	HVO_RS05075	hydroxymethylbilane synthase	arCOG04299	H	79072	80163	-	80163	0.0384615	0.296703	455.906	-1.4282	0.322599	-4.42717	9.54767e-06	4.64925e-05
Chr	NC_013967	HVO_0079	HVO_RS05080	hypothetical protein	0	#N/A	80270	80659	+	#N/A	0.0461538	0.274359	53.8961	0.941804	0.450384	2.09111	0.0365179	0.0711503
Chr	NC_013967	HVO_0080	HVO_RS05085	hypothetical protein	arCOG12068	S	80735	80968	+	#N/A	0.0897436	0.303419	58.5504	1.43189	0.454022	3.15378	0.00161171	0.0046975
Chr	NC_013967	HVO_0081	HVO_RS05090	aspartate aminotransferase family protein	arCOG00918	H	81002	82339	-	82339	0.0224215	0.316891	524.572	0.774379	0.292329	2.649	0.00807315	0.0194662
Chr	NC_013967	HVO_0082	HVO_RS05095	CAAX protease family protein	arCOG09309	E	82482	83189	-	83207	0.0677966	0.289548	463.971	0.367537	0.347189	1.05861	0.289779	0.397624
Chr	NC_013967	HVO_0083	#N/A	#N/A	arCOG02305	E	83382	83753	-	83753	0.0483871	0.330645	467.883	1.60378	0.34333	4.67125	2.99366e-06	1.62194e-05
Chr	NC_013967	HVO_0084	HVO_RS05105	ammonium transporter	arCOG04397	P	83757	85127	-	85216	0.0350109	0.302699	86.6209	0.0991972	0.370198	0.267957	0.788733	0.849422
Chr	NC_013967	HVO_0085	HVO_RS05110	nitrogen regulatory protein P-II	arCOG02305	E	85507	85866	-	#N/A	0.0333333	0.322222	37.395	-1.15198	0.518649	-2.22112	0.0263431	0.0536353
Chr	NC_013967	HVO_0086	HVO_RS05115	MULTISPECIES: ammonium transporter	arCOG04397	P	85863	87281	-	#N/A	0.0613108	0.310782	198.225	-1.18715	0.38831	-3.05721	0.0022341	0.00628222
Chr	NC_013967	HVO_0087	HVO_RS05120	delta-aminolevulinic acid dehydratase	arCOG04300	H	87625	88608	-	88608	0.0304878	0.296748	678.075	-0.0593669	0.289914	-0.204774	0.837748	0.884487
Chr	NC_013967	HVO_0088	#N/A	#N/A	arCOG03117	S	88714	89034	+	#N/A	0.0747664	0.320872	27.9381	-2.01344	0.608966	-3.30633	0.000945251	0.0029327
Chr	NC_013967	HVO_0089	#N/A	#N/A	0	#N/A	89077	89226	+	#N/A	0.02	0.306667	11.6777	-1.37977	0.774821	-1.78076	0.074952	0.130407
Chr	NC_013967	HVO_0090	#N/A	#N/A	arCOG06349	S	89307	89471	-	89471	0.0727273	0.430303	340.807	-0.552348	0.331283	-1.6673	0.0954554	0.160283
Chr	NC_013967	HVO_0091	HVO_RS05130	histidinol-phosphatase	arCOG00302	R	89547	90341	-	#N/A	0.0679245	0.283019	262.201	-0.798709	0.327195	-2.44108	0.0146434	0.0323939
Chr	NC_013967	HVO_0092	HVO_RS05135	MULTISPECIES: hypothetical protein	arCOG03020	S	90474	90758	+	#N/A	0.168421	0.368421	210.704	0.890089	0.360134	2.47155	0.013453	0.0301956
Chr	NC_013967	HVO_0093	HVO_RS05140	hypothetical protein	arCOG04738	S	90921	91928	-	91928	0.0595238	0.315476	1545.45	0.988905	0.300798	3.2876	0.00101044	0.00310123
Chr	NC_013967	HVO_0094	#N/A	#N/A	arCOG06346	S	92064	92270	+	#N/A	0.101449	0.396135	7.47753	-0.982438	0.86012	-1.14221	0.253367	0.356183
Chr	NC_013967	HVO_0095	HVO_RS05145	hypothetical protein	arCOG04739	S	92298	92993	-	#N/A	0.0646552	0.304598	159.815	1.39021	0.341483	4.07109	4.67941e-05	0.000192429
Chr	NC_013967	HVO_0096	HVO_RS05150	NADH-binding protein	arCOG03015	R	93097	94029	-	#N/A	0.0321543	0.280815	60.225	0.928043	0.415813	2.23188	0.0256232	0.0523878
Chr	NC_013967	HVO_0097	HVO_RS05155	hypothetical protein	arCOG08138	R	94154	95038	-	95038	0.0542373	0.272316	635.443	0.175669	0.300627	0.58434	0.558992	0.66233
Chr	NC_013967	HVO_0098	HVO_RS05160	MULTISPECIES: hypothetical protein	arCOG06446	S	95156	95359	+	95079	0.0147059	0.318627	349.233	-1.72519	0.318464	-5.41723	6.05311e-08	4.82437e-07
Chr	NC_013967	HVO_0099	HVO_RS05165	helicase	arCOG00770	K	95441	97351	+	95441	0.0643642	0.312925	1583.2	0.321333	0.292101	1.10008	0.271299	0.376538
Chr	NC_013967	HVO_0099A	HVO_RS05170	MULTISPECIES: hypothetical protein	arCOG00722	V	97756	97950	+	97749	0.184615	#N/A	764.449	3.46976	0.435687	7.96388	1.66722e-15	4.82407e-14
Chr	NC_013967	HVO_0100	HVO_RS05175	hypothetical protein	arCOG04149	J	98087	99214	-	99215	0.0265957	0.316489	478.504	-0.652044	0.300461	-2.17014	0.029996	0.0600069
Chr	NC_013967	HVO_0101	HVO_RS05180	phosphoribosyltransferase	arCOG00041	R	99292	99930	-	99933	0.056338	0.259781	136.814	1.70368	0.338779	5.02887	4.93371e-07	3.16725e-06
Chr	NC_013967	HVO_0102	HVO_RS05185	zinc metalloprotease HtpX	arCOG01331	O	100055	100936	+	100055	0.037415	0.348073	512.943	0.227147	0.280127	0.810872	0.417439	0.528483
Chr	NC_013967	HVO_0103	HVO_RS05190	hypothetical protein	arCOG04740	S	100943	101548	+	#N/A	0.0247525	0.331683	245.159	1.54051	0.393795	3.91196	9.15509e-05	0.000355952
Chr	NC_013967	HVO_0104	HVO_RS05195	DNA repair and recombination protein RadA	arCOG00415	L	101807	102838	+	101807	0.0668605	0.35562	359.573	-0.299548	0.476922	-0.628085	0.529948	0.637375
Chr	NC_013967	HVO_0105	HVO_RS05200	pyridine nucleotide-disulfide oxidoreductase	arCOG01064	R	103089	104234	+	103078	0.0680628	0.315881	2306.05	0.0610574	0.272459	0.224098	0.822681	0.873429
Chr	NC_013967	HVO_0106	HVO_RS05205	hypothetical protein	arCOG02113	S	104245	104658	+	#N/A	0.0652174	0.299517	240.23	0.153722	0.320936	0.478979	0.631953	0.727411
Chr	NC_013967	HVO_0107	HVO_RS05210	MULTISPECIES: iron-sulfur cluster scaffold-like protein	arCOG02077	C	104705	105133	-	#N/A	0.0769231	0.375291	1100.04	0.087735	0.289115	0.303461	0.761539	0.82924
Chr	NC_013967	HVO_0108	HVO_RS05215	mechanosensitive ion channel protein MscS	arCOG01568	M	105206	105793	-	#N/A	0.0408163	0.335034	174.742	0.749329	0.327029	2.29132	0.0219447	0.0459975
Chr	NC_013967	HVO_0109	HVO_RS05220	cysteine desulfurase	arCOG00065	O	105867	107141	-	107148	0.0351288	0.339608	1136.16	0.720911	0.287553	2.50705	0.0121742	0.0279593
Chr	NC_013967	HVO_0110	HVO_RS05225	two-component sensor histidine kinase	arCOG02333	T	107327	108373	+	#N/A	0.0716332	0.327603	474.783	-0.0870891	0.329974	-0.263928	0.791836	0.851407
Chr	NC_013967	HVO_0111	HVO_RS05230	hypothetical protein	arCOG04051	S	108419	108721	-	#N/A	0.00990099	0.30363	330.244	-0.945924	0.331892	-2.85009	0.00437066	0.0113251
Chr	NC_013967	HVO_0112	HVO_RS05235	hypothetical protein	arCOG03032	R	108722	109462	-	#N/A	0.0283401	0.321188	541.929	-0.848969	0.33968	-2.49932	0.0124432	0.028408
Chr	NC_013967	HVO_0113	HVO_RS05240	histidine phosphatase family protein	arCOG01991	R	109554	110171	+	#N/A	0.038835	0.260518	81.8991	-1.15317	0.401647	-2.87109	0.00409057	0.0106478
Chr	NC_013967	HVO_0114	HVO_RS05245	2\'-5\' RNA ligase	arCOG01736	J	110198	110752	+	110198	0.0810811	0.291892	143.675	-0.111097	0.38164	-0.291106	0.770971	0.836553
Chr	NC_013967	HVO_0115	HVO_RS05250	MULTISPECIES: 50S ribosomal protein L39e	arCOG04177	J	110903	111055	+	110900	0.0784314	0.411765	1193.88	-0.813202	0.325981	-2.49463	0.0126089	0.0287042
Chr	NC_013967	HVO_0116	HVO_RS05255	MULTISPECIES: 50S ribosomal protein L31e	arCOG04473	J	111059	111337	+	#N/A	0.0645161	0.326165	1990.49	-0.725336	0.293259	-2.47336	0.0133848	0.0300762
Chr	NC_013967	HVO_0117	HVO_RS05260	MULTISPECIES: translation initiation factor IF-6	arCOG04176	J	111341	112006	+	#N/A	0.0855856	0.309309	8259.62	-0.511188	0.26095	-1.95895	0.0501187	0.0931241
Chr	NC_013967	HVO_0118	HVO_RS05265	MULTISPECIES: 50S ribosomal protein L18a	arCOG04175	J	112088	112264	+	112088	0.101695	0.40113	112.33	-2.05319	0.516281	-3.97687	6.98269e-05	0.000278819
Chr	NC_013967	HVO_0119	HVO_RS05270	MULTISPECIES: prefoldin subunit alpha	arCOG01341	O	112261	112734	+	#N/A	0.0253165	0.35865	489.2	-1.30666	0.71055	-1.83895	0.0659232	0.116732
Chr	NC_013967	HVO_0120	HVO_RS05275	signal recognition particle-docking protein FtsY	arCOG01227	U	112767	114137	+	#N/A	0.0547046	0.320204	1422.32	-0.355812	0.354233	-1.00446	0.315158	0.426008
Chr	NC_013967	HVO_0121	HVO_RS05280	lysine transporter LysE	arCOG01948	E	114180	114797	-	#N/A	0.0776699	0.278317	263.147	0.0142755	0.307593	0.0464104	0.962983	0.974148
Chr	NC_013967	HVO_0122	HVO_RS05285	2-hydroxyacid dehydrogenase	arCOG01757	H	114831	115805	-	#N/A	0.0615385	0.297436	330.126	1.49234	0.314221	4.74934	2.04082e-06	1.15261e-05
Chr	NC_013967	HVO_0123	HVO_RS05290	MULTISPECIES: signal recognition particle	arCOG01228	U	115896	117293	+	#N/A	0.0536481	0.357654	1316.91	0.300496	0.353474	0.850122	0.395257	0.507806
Chr	NC_013967	HVO_0124	HVO_RS05295	membrane protein	arCOG00624	P	117403	117984	+	#N/A	0.0670103	0.283505	314.142	0.210729	0.297337	0.708721	0.478498	0.589341
Chr	NC_013967	HVO_0125	HVO_RS05300	ABC transporter permease	arCOG00624	P	117985	118545	+	#N/A	0.0427807	0.306595	45.4252	0.706609	0.459489	1.53781	0.124094	0.200448
Chr	NC_013967	HVO_0126	HVO_RS05305	hypothetical protein	arCOG00360	S	118620	119639	+	118620	0.0323529	0.295098	762.838	-0.743843	0.314804	-2.36288	0.0181337	0.0390339
Chr	NC_013967	HVO_0127	HVO_RS05310	hypothetical protein	arCOG01043	R	119674	120090	-	#N/A	0.028777	0.333333	305.442	-1.69202	0.32099	-5.27124	1.35507e-07	9.85571e-07
Chr	NC_013967	HVO_0128	HVO_RS05315	MULTISPECIES: hypothetical protein	arCOG01045	H	120093	120662	-	120662	0.0421053	0.308772	271.595	-1.5696	0.373426	-4.20323	2.63133e-05	0.000114829
Chr	NC_013967	HVO_0129	HVO_RS05320	MULTISPECIES: hypothetical protein	arCOG09104	S	120802	121179	+	120802	0.0238095	0.320106	321.545	2.65735	0.371819	7.14688	8.8771e-13	1.75477e-11
Chr	NC_013967	HVO_0131	HVO_RS05330	hypothetical protein	0	#N/A	121710	121985	+	121710	0.0869565	0.318841	378.125	0.785742	0.373484	2.10381	0.0353946	0.069178
Chr	NC_013967	HVO_0131A	HVO_RS05335	hypothetical protein	arCOG10139	S	122059	122181	+	#N/A	0.0731707	#N/A	246.457	0.347865	0.388114	0.896295	0.370095	0.48278
Chr	NC_013967	HVO_0132	HVO_RS05340	hypothetical protein	0	#N/A	122368	122781	-	#N/A	0.0942029	0.251208	77.0078	2.75939	0.453054	6.09064	1.1246e-09	1.24737e-08
Chr	NC_013967	HVO_0133	HVO_RS05345	thermosome subunit 1	arCOG01257	O	123087	124769	-	#N/A	0.0516934	0.32858	6749.11	1.87093	0.364978	5.12615	2.95725e-07	1.99802e-06
Chr	NC_013967	HVO_0134	HVO_RS05350	RNA-processing protein	arCOG04150	J	124992	125534	-	125534	0.0662983	0.353591	2174.59	1.77293	0.26175	6.77339	1.25802e-11	2.08434e-10
Chr	NC_013967	HVO_0135	HVO_RS05355	serine/threonine protein kinase	arCOG01180	T	125628	126500	-	#N/A	0.0412371	0.332188	568.179	0.630247	0.29412	2.14282	0.0321275	0.063539
Chr	NC_013967	HVO_0136	HVO_RS05360	MULTISPECIES: translation initiation factor 1A	arCOG01179	J	126602	126892	-	126892	0.0618557	0.367698	1166.19	-1.77604	0.407314	-4.36038	1.29839e-05	6.08505e-05
Chr	NC_013967	HVO_0136A	HVO_RS05365	MULTISPECIES: hypothetical protein	arCOG11132	S	126998	127177	+	#N/A	0.1	#N/A	103.424	-1.59774	0.435883	-3.66551	0.000246843	0.000869175
Chr	NC_013967	HVO_0137	HVO_RS05370	lipase/esterase	arCOG01646	E	127203	128030	-	#N/A	0.0978261	0.304348	155.927	-0.301349	0.338563	-0.890083	0.373421	0.486325
Chr	NC_013967	HVO_0138	HVO_RS05375	tyrosine--tRNA ligase	arCOG01886	J	128123	129109	-	129109	0.0212766	0.338399	660.895	-0.406875	0.282861	-1.43843	0.150313	0.235188
Chr	NC_013967	HVO_0139	HVO_RS05380	hypothetical protein	arCOG13584	#N/A	129196	129504	+	129110	0.0485437	0.33657	498.371	-0.739545	0.298291	-2.47928	0.013165	0.0296825
Chr	NC_013967	HVO_0140	HVO_RS05385	hypothetical protein	arCOG04219	X	129520	131589	-	131589	0.0463768	0.324638	1036.81	1.27912	0.354712	3.60607	0.000310873	0.00106734
Chr	NC_013967	HVO_0141	HVO_RS05390	membrane protease subunit, stomatin/prohibitin	arCOG01915	O	131795	132754	+	#N/A	0.046875	0.33125	46.8631	1.01007	0.492852	2.04945	0.0404186	0.077443
Chr	NC_013967	HVO_0142	HVO_RS05395	hypothetical protein	arCOG11886	S	132763	133107	+	#N/A	0.0782609	0.26087	7.6244	-0.463125	0.837817	-0.552776	0.580417	0.680847
Chr	NC_013967	HVO_0143	HVO_RS05400	phenazine biosynthesis protein	arCOG02256	R	133150	134028	-	#N/A	0.0511945	0.311718	908.315	-0.146731	0.35152	-0.417417	0.676374	0.761832
Chr	NC_013967	HVO_0144	HVO_RS05405	ribonuclease Z	arCOG00501	J	134083	135030	-	#N/A	0.0348101	0.2827	140.114	-1.38492	0.363188	-3.81322	0.000137166	0.000509493
Chr	NC_013967	HVO_0145	HVO_RS05410	ATPase AAA	arCOG00469	L	135168	136193	+	135167	0.0409357	0.316764	205.281	-0.181616	0.425776	-0.426553	0.669705	0.757699
Chr	NC_013967	HVO_0146	HVO_RS05415	phosphatidylserine decarboxylase	arCOG04470	I	136193	136798	+	#N/A	0.039604	0.285479	273.797	-0.609764	0.328437	-1.85656	0.0633734	0.113272
Chr	NC_013967	HVO_0147	HVO_RS05420	urease subunit beta	arCOG04527	E	137039	137458	+	#N/A	0.0571429	0.304762	14.2831	-2.38375	0.819493	-2.90882	0.003628	0.00959379
Chr	NC_013967	HVO_0148	HVO_RS05425	urease subunit alpha	arCOG00698	E	137455	139161	+	#N/A	0.0316344	0.320445	79.9152	-1.1467	0.427326	-2.68344	0.00728699	0.0178072
Chr	NC_013967	HVO_0149	HVO_RS05430	urease subunit gamma	arCOG04528	E	139158	139553	+	#N/A	0.0681818	0.333333	24.8164	0.0681538	0.540474	0.1261	0.899653	0.929451
Chr	NC_013967	HVO_0150	HVO_RS05435	urease accessory protein UreG	arCOG01231	O	139550	140173	+	#N/A	0.0625	0.322115	15.341	-1.17339	0.69152	-1.69683	0.0897295	0.152011
Chr	NC_013967	HVO_0151	HVO_RS05440	urease accessory protein UreD	arCOG04529	O	140173	141072	+	#N/A	0.0766667	0.275556	55.2746	-0.0729298	0.441356	-0.16524	0.868755	0.907558
Chr	NC_013967	HVO_0152	HVO_RS05445	urease accessory protein UreE	arCOG06188	O	141072	141731	+	#N/A	0.104545	0.295455	59.5695	-0.43723	0.440194	-0.993267	0.32058	0.431517
Chr	NC_013967	HVO_0153	HVO_RS05450	urease accessory protein UreF	arCOG04530	O	141728	142417	+	#N/A	0.073913	0.310145	15.1319	0.0949029	0.636291	0.14915	0.881435	0.916794
Chr	NC_013967	HVO_0154	HVO_RS05455	hypothetical protein	arCOG13585	S	142507	142956	+	142507	0.0666667	0.335556	135.872	1.10008	0.338137	3.25335	0.00114054	0.00345536
Chr	NC_013967	HVO_0155	HVO_RS05460	hypothetical protein	arCOG10947	S	142995	143201	-	143201	0.0724638	0.328502	394.634	0.759339	0.321085	2.36492	0.0180341	0.0389034
Chr	NC_013967	HVO_0156	HVO_RS05465	RNA methylase	arCOG00047	J	143303	144268	-	#N/A	0.0590062	0.26501	870.069	-2.45944	0.311258	-7.90161	2.75328e-15	7.79704e-14
Chr	NC_013967	HVO_0157	HVO_RS05470	hypothetical protein	arCOG04975	S	144416	144727	+	144416	0.125	0.310897	65.9456	-1.14992	0.427759	-2.68825	0.00718277	0.0175633
Chr	NC_013967	HVO_0158	HVO_RS05475	MULTISPECIES: transcription factor	arCOG01764	K	144786	145355	+	144781	0.0631579	0.375439	316.511	-0.258432	0.606127	-0.426366	0.669841	0.757699
Chr	NC_013967	HVO_0159	HVO_RS05480	hypothetical protein	arCOG06420	S	145435	145812	+	#N/A	0.0793651	0.333333	87.5383	0.757113	0.496674	1.52437	0.127417	0.204821
Chr	NC_013967	HVO_0160	HVO_RS05485	CPBP family intramembrane metalloprotease domain-containing protein	arCOG09164	E	145858	146799	+	#N/A	0.0605096	0.279193	199.8	2.13675	0.336407	6.35169	2.12959e-10	2.77891e-09
Chr	NC_013967	HVO_0161	HVO_RS05490	MULTISPECIES: ATP phosphoribosyltransferase	arCOG02208	E	146821	147666	-	147666	0.0460993	0.326241	1108.27	0.361812	0.284773	1.27053	0.203898	0.299655
Chr	NC_013967	HVO_0162	HVO_RS05495	hypothetical protein	arCOG01334	O	147744	148844	+	#N/A	0.0953678	0.288828	480.039	-1.12503	0.327041	-3.44002	0.000581662	0.00188368
Chr	NC_013967	HVO_0163	HVO_RS05500	MULTISPECIES: transcriptional regulator	arCOG02611	K	148866	149378	-	#N/A	0.0584795	0.304094	708.286	1.93439	0.353645	5.46985	4.50408e-08	3.6941e-07
Chr	NC_013967	HVO_0164	HVO_RS05505	MULTISPECIES: hypothetical protein	arCOG06190	S	149375	149722	-	149722	0.0603448	0.275862	839.375	0.46274	0.326295	1.41816	0.156143	0.241698
Chr	NC_013967	HVO_0165	HVO_RS05510	S-adenosylhomocysteine deaminase	arCOG00695	F	149886	151178	+	149886	0.0232019	0.273782	176.291	0.18817	0.361569	0.520427	0.602766	0.7015
Chr	NC_013967	HVO_0166	HVO_RS05515	MULTISPECIES: transcriptional regulator	arCOG03067	K	151249	151560	-	151568	0.0673077	0.342949	1095.04	2.7059	0.313233	8.63861	5.69022e-18	2.41713e-16
Chr	NC_013967	HVO_0167	HVO_RS05520	adenosylhomocysteinase	arCOG04137	H	151659	152945	+	151659	0.013986	0.331002	2436.73	-0.646009	0.277566	-2.32741	0.0199436	0.0424493
Chr	NC_013967	HVO_0168	HVO_RS05525	MULTISPECIES: QacE family quaternary ammonium compound efflux SMR transporter	arCOG04559	P	153018	153350	-	#N/A	0.0630631	0.339339	15.2134	-1.21536	0.696099	-1.74596	0.0808181	0.139639
Chr	NC_013967	HVO_0169	HVO_RS05530	TrmB family transcriptional regulator	arCOG02037	K	153402	154259	+	#N/A	0.0769231	0.283217	288.292	-0.791139	0.327822	-2.41331	0.0158082	0.0345685
Chr	NC_013967	HVO_0170	HVO_RS05535	MULTISPECIES: nucleoid-structuring protein H-NS	arCOG00919	L	154332	154754	+	154332	0.035461	0.321513	258.556	-2.23813	0.393405	-5.68912	1.27694e-08	1.16678e-07
Chr	NC_013967	HVO_0171	HVO_RS05540	SWIM zinc finger domain-containing protein	arCOG07773	S	154782	155525	-	#N/A	0.0564516	0.268817	1355.47	2.69459	0.323272	8.33537	7.72569e-17	2.67789e-15
Chr	NC_013967	HVO_0172	HVO_RS05545	MULTISPECIES: hypothetical protein	arCOG08973	S	155667	155852	+	155649	0.177419	0.376344	845.866	-1.2547	0.369298	-3.39752	0.000680002	0.00217046
Chr	NC_013967	HVO_0173	HVO_RS05550	DNA primase	arCOG03013	L	155952	157052	-	157058	0.0381471	0.284287	883.713	-3.54356	0.346811	-10.2175	1.65472e-24	1.46829e-22
Chr	NC_013967	HVO_0174	HVO_RS05555	hypothetical protein	arCOG06450	S	157202	157795	+	#N/A	0.0353535	0.30303	1744.09	-2.49954	0.334566	-7.47099	7.9593e-14	1.88056e-12
Chr	NC_013967	HVO_0175	HVO_RS05560	DNA polymerase sliding clamp	arCOG00488	L	157928	158671	-	#N/A	0.0362903	0.349462	2071.13	-1.73394	0.270536	-6.40925	1.46239e-10	1.9661e-09
Chr	NC_013967	HVO_0176	HVO_RS05570	amino acid transporter	arCOG00009	E	159403	161649	-	#N/A	0.0520694	0.309746	104.776	-0.881214	0.424783	-2.0745	0.0380326	0.0733998
Chr	NC_013967	HVO_0177	HVO_RS05565	ArsC family transcriptional regulator	arCOG04425	T	158945	159406	+	#N/A	0.0649351	0.307359	443.452	-0.638165	0.407181	-1.56727	0.117051	0.191066
Chr	NC_013967	HVO_0178	#N/A	#N/A	0	#N/A	161646	161891	-	#N/A	0.292683	0.443089	0.0995077	-0.177083	0.770344	-0.229876	0.818188	0.870665
Chr	NC_013967	HVO_0179	HVO_RS05575	AsnC family transcriptional regulator	arCOG01584	K	162031	162816	+	#N/A	0.0725191	0.319338	267.553	0.345851	0.33237	1.04056	0.29808	0.4065
Chr	NC_013967	HVO_0180	HVO_RS05580	23S rRNA methyltransferase	arCOG00079	J	162982	163761	+	162920	0.0538462	0.335897	1055.05	-0.806086	0.279711	-2.88185	0.0039535	0.0103517
Chr	NC_013967	HVO_0181	HVO_RS05585	hypothetical protein	arCOG04803	S	163911	164312	+	#N/A	0.0895522	0.338308	45.8176	0.897159	0.435253	2.06123	0.0392807	0.0755893
Chr	NC_013967	HVO_0182	#N/A	#N/A	0	#N/A	164385	164561	-	#N/A	0.0508475	0.327684	99.1177	-0.588049	0.384646	-1.5288	0.126313	0.203374
Chr	NC_013967	HVO_0183	HVO_RS05590	MULTISPECIES: hypothetical protein	arCOG04284	R	164618	165337	-	#N/A	0.0375	0.318056	150.565	-0.729884	0.371735	-1.96345	0.0495935	0.0924064
Chr	NC_013967	HVO_0184	HVO_RS05595	MULTISPECIES: CopG family transcriptional regulator	arCOG04735	V	165330	165506	-	#N/A	0.101695	0.418079	27.8758	-1.38961	0.570805	-2.43447	0.0149136	0.0329005
Chr	NC_013967	HVO_0185	HVO_RS05600	preprotein translocase subunit TatC	arCOG04736	U	165626	167782	-	167786	0.0458971	0.336579	907.032	-0.457634	0.275565	-1.66071	0.096772	0.162153
Chr	NC_013967	HVO_0186	HVO_RS05605	preprotein translocase subunit TatC	arCOG01919	U	167913	169238	+	#N/A	0.0723982	0.324284	1522.07	-0.661378	0.267962	-2.46818	0.0135803	0.030447
Chr	NC_013967	HVO_0187	HVO_RS05610	hypothetical protein	arCOG08126	S	169351	169671	+	169350	0.0841121	0.311526	289.739	-0.462413	0.310263	-1.49039	0.136122	0.216807
Chr	NC_013967	HVO_0188	HVO_RS05615	polyketide cyclase	arCOG05264	S	169702	170184	-	170184	0.068323	0.318841	241.657	0.978906	0.311737	3.14016	0.00168853	0.00488574
Chr	NC_013967	HVO_0189	HVO_RS05620	histidine phosphatase family protein	arCOG01991	R	170259	170897	+	170259	0.0516432	0.298905	236.735	-0.275163	0.331028	-0.831239	0.405839	0.518681
Chr	NC_013967	HVO_0190	HVO_RS05625	alpha hydrolase	arCOG00043	R	170943	171839	-	171839	0.0468227	0.299889	633.491	-0.130846	0.336409	-0.388949	0.697314	0.780593
Chr	NC_013967	HVO_0191	HVO_RS05630	DNA mismatch repair protein MutS	arCOG02895	L	172017	174011	+	#N/A	0.037594	0.285213	484.864	-0.304011	0.305225	-0.996023	0.319239	0.429923
Chr	NC_013967	HVO_0192	HVO_RS05640	hypothetical protein	0	#N/A	174329	174736	-	174736	0.110294	0.328431	524.676	-0.578563	0.400675	-1.44397	0.148747	0.233012
Chr	NC_013967	HVO_0193	HVO_RS05635	hypothetical protein	0	#N/A	174066	174335	+	174066	0.1	0.366667	357.003	-0.254406	0.3072	-0.828143	0.407589	0.519969
Chr	NC_013967	HVO_0194	HVO_RS05645	MULTISPECIES: ATPase AAA	arCOG00467	L	174892	176016	+	174891	0.0453333	0.336	3541.94	1.56261	0.262655	5.94929	2.69316e-09	2.81513e-08
Chr	NC_013967	HVO_0195	HVO_RS05650	ribose-5-phosphate isomerase	arCOG01122	G	176077	176769	+	#N/A	0.04329	0.272727	280.179	0.889159	0.313533	2.83593	0.0045692	0.0117709
Chr	NC_013967	HVO_0196	HVO_RS05655	MULTISPECIES: DUF1931 domain-containing protein	arCOG02989	L	176934	177101	-	177195	0.142857	0.404762	24879.1	-1.96466	0.284249	-6.91178	4.78624e-12	8.49398e-11
Chr	NC_013967	HVO_0197	HVO_RS05660	cytochrome c	arCOG02465	R	177286	178047	+	#N/A	0.0354331	0.242782	460.303	-1.55363	0.304395	-5.104	3.3254e-07	2.20937e-06
Chr	NC_013967	HVO_0197A	#N/A	#N/A	arCOG06449	S	178195	178344	+	178166	0.18	#N/A	5536.96	1.30015	0.392053	3.31627	0.000912285	0.00284368
Chr	NC_013967	HVO_0198	HVO_RS05665	MULTISPECIES: hypothetical protein	arCOG04722	L	178439	178678	+	178439	0.025	0.358333	300.397	-0.170719	0.401435	-0.425273	0.670638	0.758176
Chr	NC_013967	HVO_0199	HVO_RS05670	MULTISPECIES: phosphoglucomutase	arCOG00767	G	178741	180114	+	178741	0.0262009	0.28821	1525.36	1.53309	0.297201	5.15844	2.49022e-07	1.72032e-06
Chr	NC_013967	HVO_0200	HVO_RS05675	transcriptional regulator	arCOG03828	K	180124	180504	-	#N/A	0.0629921	0.293963	69.1908	-1.61779	0.48839	-3.3125	0.000924651	0.00287773
Chr	NC_013967	HVO_0201	HVO_RS05680	N-acetyltransferase	arCOG04721	K	180588	180998	-	#N/A	0.080292	0.279805	223.373	-2.23929	0.384077	-5.83031	5.53238e-09	5.44108e-08
Chr	NC_013967	HVO_0202	HVO_RS05685	hypothetical protein	arCOG00535	H	181007	181207	-	181207	0	0.308458	30.5659	-2.37602	0.637693	-3.72597	0.000194566	0.00070172
Chr	NC_013967	HVO_0203	HVO_RS05690	MULTISPECIES: ATPase AAA	arCOG00469	L	181313	182296	+	181313	0.0243902	0.321138	2093.83	-2.49712	0.289315	-8.63112	6.07557e-18	2.55366e-16
Chr	NC_013967	HVO_0204	HVO_RS05695	histidine kinase	arCOG02333	T	182364	184703	-	184737	0.0487179	0.303846	646.328	0.185096	0.275259	0.672444	0.501301	0.610645
Chr	NC_013967	HVO_0205	HVO_RS05700	MULTISPECIES: TspO and MBR	arCOG04434	T	184851	185336	-	185336	0.0432099	0.281893	88.6015	2.35538	0.400802	5.87668	4.18582e-09	4.18897e-08
Chr	NC_013967	HVO_0206	HVO_RS05705	alanine--tRNA ligase	arCOG01255	J	185459	188227	+	#N/A	0.028169	0.315999	1281.8	-0.688459	0.298106	-2.30944	0.0209192	0.0440793
Chr	NC_013967	HVO_0207	HVO_RS05710	3-oxoadipate enol-lactonase	arCOG01648	R	188332	189108	+	#N/A	0.034749	0.252252	359.108	-1.82406	0.324944	-5.61345	1.98329e-08	1.75984e-07
Chr	NC_013967	HVO_0208	HVO_RS05715	MULTISPECIES: hypothetical protein	arCOG00090	F	189223	189936	+	189222	0.0672269	0.333333	281.209	0.316367	0.311007	1.01724	0.309041	0.419016
Chr	NC_013967	HVO_0209	HVO_RS05720	acyl-CoA dehydrogenase	arCOG01707	I	190112	191275	+	190112	0.0335052	0.325601	380.511	0.627752	0.31088	2.01927	0.0434591	0.0822427
Chr	NC_013967	HVO_0210	HVO_RS05725	hypothetical protein	arCOG09242	S	191384	191674	+	#N/A	0.134021	0.316151	43.1561	0.190165	0.450834	0.421808	0.673165	0.760167
Chr	NC_013967	HVO_0211	HVO_RS05730	MULTISPECIES: ferredoxin	arCOG04548	C	191877	192200	+	#N/A	0.0277778	0.361111	103.443	-2.93022	0.485281	-6.03819	1.55851e-09	1.6774e-08
Chr	NC_013967	HVO_0212	HVO_RS05735	lactoylglutathione lyase	arCOG02708	E	192245	192619	+	192245	0.016	0.341333	180.278	1.14342	0.353311	3.2363	0.00121092	0.00364097
Chr	NC_013967	HVO_0213	HVO_RS05740	MULTISPECIES: rubrerythrin	arCOG01093	R	192742	193194	+	192739	0.0463576	0.350993	7226.61	1.474	0.284882	5.17409	2.29024e-07	1.59043e-06
Chr	NC_013967	HVO_0214	HVO_RS05745	L-lactate dehydrogenase	arCOG00246	C	193386	194348	+	193386	0.0373832	0.32918	5475.57	-0.648803	0.266629	-2.43336	0.0149595	0.0329653
Chr	NC_013967	HVO_0215	HVO_RS05750	Fe-S oxidoreductase	arCOG00332	C	194367	196481	-	196481	0.0411348	0.335225	159.458	0.0196712	0.346721	0.0567351	0.954756	0.967845
Chr	NC_013967	HVO_0216	HVO_RS05755	cobalt ABC transporter permease	arCOG02250	H	196563	197267	-	#N/A	0.0553191	0.24539	15.6214	-0.218358	0.64513	-0.338471	0.735008	0.808955
Chr	NC_013967	HVO_0217	HVO_RS05760	ABC transporter ATP-binding protein	arCOG00202	P	197261	197962	-	#N/A	0.0299145	0.266382	24.5757	-0.329284	0.591138	-0.557034	0.577504	0.678427
Chr	NC_013967	HVO_0218	HVO_RS05765	biotin transporter BioY	arCOG02986	R	197963	198541	-	198650	0.0569948	0.288428	115.335	0.575117	0.392698	1.46453	0.14305	0.225859
Chr	NC_013967	HVO_0219	HVO_RS05770	hypothetical protein	arCOG04725	K	198709	199314	+	198709	0.0247525	0.30033	395.958	0.347109	0.352332	0.985175	0.324538	0.43559
Chr	NC_013967	HVO_0220	HVO_RS05775	MCM DNA helicase	arCOG00439	L	199368	201476	+	199367	0.0497866	0.359886	915.709	-0.782498	0.562408	-1.39133	0.164124	0.250228
Chr	NC_013967	HVO_0221	HVO_RS05780	MULTISPECIES: hypothetical protein	arCOG04730	S	201577	201879	+	201572	0.039604	0.293729	989.966	-1.12566	0.31891	-3.5297	0.000416023	0.00139127
Chr	NC_013967	HVO_0222	HVO_RS05785	hypothetical protein	arCOG04801	S	202030	202368	+	#N/A	0.123894	0.327434	145.803	-2.07468	0.372036	-5.57655	2.45332e-08	2.12497e-07
Chr	NC_013967	HVO_0223	HVO_RS05790	hypothetical protein	arCOG08972	S	202365	203306	+	#N/A	0.101911	0.259023	260.551	-1.89079	0.327585	-5.77192	7.83724e-09	7.43327e-08
Chr	NC_013967	HVO_0224	HVO_RS05795	hypothetical protein	arCOG06335	S	203358	204212	+	#N/A	0.112281	0.244444	118.972	-1.31071	0.369279	-3.54938	0.000386139	0.00130444
Chr	NC_013967	HVO_0225	HVO_RS05800	chromosome partitioning protein ParA	arCOG00589	N	204209	204871	+	#N/A	0.0588235	0.250377	35.6448	-0.86028	0.538895	-1.59638	0.110404	0.181194
Chr	NC_013967	HVO_0226	HVO_RS05805	MULTISPECIES: transcription initiation factor IIB	arCOG01981	K	204965	205831	-	#N/A	0.0415225	0.282584	34.283	0.15967	0.525199	0.304018	0.761114	0.82924
Chr	NC_013967	HVO_0227	HVO_RS05810	MULTISPECIES: hypothetical protein	arCOG04731	S	205994	206515	+	205993	0.137931	0.300766	7481.91	-3.1891	0.354063	-9.00715	2.11474e-19	1.09664e-17
Chr	NC_013967	HVO_0228	HVO_RS05815	cell division inhibitor	arCOG07866	D	206630	207373	-	#N/A	0.0604839	0.25	778.825	-2.32873	0.30987	-7.51519	5.68268e-14	1.39208e-12
Chr	NC_013967	HVO_0229	HVO_RS05820	hypothetical protein	arCOG04389	S	207442	208257	-	#N/A	0.0625	0.296569	605.082	-0.405744	0.311736	-1.30157	0.193065	0.286158
Chr	NC_013967	HVO_0230	HVO_RS05825	HIT family protein	arCOG00419	F	208346	208762	-	208762	0.028777	0.28777	166.855	1.33957	0.342689	3.909	9.26776e-05	0.000359341
Chr	NC_013967	HVO_0231	HVO_RS05830	uracil-DNA glycosylase	arCOG00905	L	209051	209686	-	#N/A	0.0518868	0.301887	748.487	-0.861956	0.348618	-2.47249	0.0134175	0.0301327
Chr	NC_013967	HVO_0232	HVO_RS05835	MULTISPECIES: hypothetical protein	arCOG06370	S	209687	209917	-	209917	0.0779221	0.341991	358.568	-0.790868	0.351977	-2.24693	0.0246444	0.0508029
Chr	NC_013967	HVO_0233	HVO_RS05840	ribose-phosphate pyrophosphokinase	arCOG00067	F	209972	210823	-	210823	0.0387324	0.293427	381.685	-1.7899	0.339476	-5.27253	1.34555e-07	9.80438e-07
Chr	NC_013967	HVO_0234	HVO_RS05845	hypothetical protein	arCOG04726	S	210884	211711	-	#N/A	0.0507246	0.2657	661.901	-1.51218	0.293984	-5.14375	2.69302e-07	1.84131e-06
Chr	NC_013967	HVO_0235	HVO_RS05850	MULTISPECIES: hypothetical protein	arCOG01121	S	211808	212152	-	#N/A	0.0173913	0.321739	489.361	-1.55585	0.349344	-4.45364	8.44262e-06	4.18255e-05
Chr	NC_013967	HVO_0236	HVO_RS05855	tRNA (guanine(10)-N(2))-dimethyltransferase	arCOG01219	J	212299	213429	+	212299	0.0397878	0.300619	87.2784	-1.38196	0.405238	-3.41025	0.000649029	0.00208829
Chr	NC_013967	HVO_0237	HVO_RS05860	hypothetical protein	arCOG04965	L	213507	214844	+	213505	0.0852018	0.307175	1261.68	-0.456129	0.285405	-1.59818	0.110002	0.180682
Chr	NC_013967	HVO_0238	HVO_RS05865	glucose-6-phosphatase	arCOG03058	I	214846	215811	+	#N/A	0.0590062	0.271222	257.316	0.123264	0.335694	0.367192	0.713475	0.794896
Chr	NC_013967	HVO_0239	HVO_RS05870	MULTISPECIES: glutamine synthetase	arCOG01909	E	215944	217314	-	217324	0.0371991	0.346462	867.675	2.72204	0.561304	4.8495	1.23775e-06	7.30035e-06
Chr	NC_013967	HVO_0240	HVO_RS05875	MULTISPECIES: AsnC family transcriptional regulator	arCOG01580	K	217441	217899	+	#N/A	0.0261438	0.389978	890.99	-1.41843	0.681947	-2.07997	0.0375282	0.0725315
Chr	NC_013967	HVO_0241	#N/A	#N/A	arCOG09319	S	217905	218021	-	218058	0.0769231	0.410256	32.8058	-1.98475	0.592879	-3.34765	0.000815007	0.0025665
Chr	NC_013967	HVO_0242	HVO_RS05880	aminopeptidase	arCOG01888	E	218337	219419	-	#N/A	0.0193906	0.330563	433.845	-0.596017	0.295421	-2.01752	0.0436415	0.0824316
Chr	NC_013967	HVO_0243	HVO_RS05885	threonine aldolase	arCOG00113	H	219536	220561	+	219536	0.0584795	0.291423	470.59	-0.330455	0.298614	-1.10663	0.268455	0.374019
Chr	NC_013967	HVO_0244	HVO_RS05890	cation transporter	arCOG01480	P	220622	221566	-	221566	0.0412698	0.353439	196.326	-0.68474	0.326442	-2.09758	0.0359419	0.0701447
Chr	NC_013967	HVO_0245	HVO_RS05895	phosphodiesterase	arCOG01141	R	221699	222217	+	#N/A	0.0289017	0.296724	207.993	-1.30788	0.332631	-3.93192	8.42684e-05	0.000331511
Chr	NC_013967	HVO_0246	HVO_RS05900	transcriptional regulator	arCOG01686	K	222424	223386	-	223387	0.0716511	0.277259	551.393	-2.22994	0.360389	-6.18759	6.10918e-10	7.11195e-09
Chr	NC_013967	HVO_0247	#N/A	#N/A	arCOG10974	S	223483	223650	+	#N/A	0.196429	0.363095	15.8085	0.135118	0.63534	0.212671	0.831584	0.878908
Chr	NC_013967	HVO_0248	HVO_RS05905	MULTISPECIES: anion permease	arCOG02267	P	223693	224892	+	#N/A	0.0625	0.2725	146.341	0.568498	0.384061	1.48023	0.138812	0.220388
Chr	NC_013967	HVO_0249	HVO_RS05910	hypothetical protein	0	#N/A	224889	225164	+	#N/A	0.076087	0.289855	38.495	1.18193	0.470152	2.51394	0.0119392	0.027525
Chr	NC_013967	HVO_0250	HVO_RS05915	DNA-binding protein	arCOG00626	R	225232	226647	-	#N/A	0.0487288	0.364407	498.767	-1.09931	0.377866	-2.90925	0.00362291	0.00958667
Chr	NC_013967	HVO_0251	HVO_RS05920	MULTISPECIES: glutaredoxin	arCOG02609	O	226809	227072	+	226809	0.0454545	0.352273	22.6364	-1.20227	0.602373	-1.99589	0.0459464	0.0862547
Chr	NC_013967	HVO_0252	HVO_RS05925	MULTISPECIES: peroxiredoxin-like protein	arCOG00315	O	227072	227578	+	#N/A	0.0295858	0.295858	52.9512	-0.743281	0.450879	-1.64852	0.0992467	0.165535
Chr	NC_013967	HVO_0253	HVO_RS05930	threonylcarbamoyl-AMP synthase	arCOG01952	J	227672	228271	+	227672	0.04	0.278333	156.617	-0.958764	0.387952	-2.47134	0.0134606	0.0301956
Chr	NC_013967	HVO_0254	HVO_RS05935	hypothetical protein	arCOG00800	V	228343	229032	-	#N/A	0.0608696	0.263768	11.7363	-0.502714	0.739652	-0.679663	0.496718	0.606357
Chr	NC_013967	HVO_0255	HVO_RS05940	spermine synthase	arCOG00050	E	229170	230783	+	229170	0.0520446	0.324659	104.113	0.331513	0.560421	0.591543	0.554157	0.657773
Chr	NC_013967	HVO_0256	HVO_RS05945	hypothetical protein	arCOG06210	S	230787	231071	+	#N/A	0.0842105	0.308772	18.3498	-0.0249846	0.608599	-0.0410527	0.967254	0.975561
Chr	NC_013967	HVO_0257	HVO_RS05950	hypothetical protein	arCOG13586	S	231140	231331	-	231334	0.109375	0.3125	670.093	-0.934296	0.35577	-2.62613	0.00863628	0.0206371
Chr	NC_013967	HVO_0258	HVO_RS05955	MULTISPECIES: integrase	arCOG01250	X	231538	232569	-	#N/A	0.200581	0.395349	24.5774	-1.78878	0.629342	-2.84231	0.00447885	0.011553
Chr	NC_013967	HVO_0259	#N/A	#N/A	0	#N/A	232566	232742	-	#N/A	0.135593	0.418079	4.05893	-1.6282	1.05357	-1.54541	0.122246	0.198104
Chr	NC_013967	HVO_0260	HVO_RS05965	MULTISPECIES: hypothetical protein	arCOG03923	K	233415	233702	+	#N/A	0.197917	0.423611	12.1661	-2.59422	0.892231	-2.90756	0.00364257	0.00961956
Chr	NC_013967	HVO_0261	HVO_RS05970	hypothetical protein	arCOG03923	K	233714	234040	+	#N/A	0.201835	0.41896	14.9058	-2.19109	0.781363	-2.80419	0.0050443	0.0128456
Chr	NC_013967	HVO_0262	#N/A	#N/A	0	#N/A	234157	234963	+	#N/A	0.449814	0.570012	377.505	-4.52548	0.45652	-9.913	3.65519e-23	2.65367e-21
Chr	NC_013967	HVO_0263	HVO_RS05975	ISH3 family transposase ISH51	arCOG06160	X	235110	236276	-	236276	0.190231	0.407883	41.2846	-2.20825	0.574161	-3.84605	0.000120038	0.000451754
Chr	NC_013967	HVO_0264	HVO_RS05980	hypothetical protein	0	#N/A	236618	236932	+	#N/A	0.457143	0.622222	28.0294	-2.33563	0.659719	-3.54034	0.000399608	0.00134313
Chr	NC_013967	HVO_0264A	HVO_RS05985	hypothetical protein	arCOG06318	S	236934	237194	-	#N/A	0.241379	#N/A	3.00609	-1.19642	1.08687	-1.10079	0.270988	0.376451
Chr	NC_013967	HVO_0265	HVO_RS05990	hypothetical protein	arCOG02413	V	237481	237741	+	237481	0.218391	0.402299	26.6958	-1.91876	0.637025	-3.01206	0.00259479	0.00716528
Chr	NC_013967	HVO_0266	HVO_RS05995	hypothetical protein	arCOG03087	V	237743	237988	+	#N/A	0.170732	0.402439	25.5542	-1.16487	0.619497	-1.88034	0.0600615	0.108176
Chr	NC_013967	HVO_0267	#N/A	#N/A	0	#N/A	237992	238198	-	#N/A	0.289855	0.47343	5.4038	-1.97681	1.0369	-1.90646	0.0565908	0.102798
Chr	NC_013967	HVO_0268	HVO_RS06000	hypothetical protein	0	#N/A	238338	238736	+	#N/A	0.0977444	0.365915	2.86177	2.00279	1.06709	1.87688	0.0605349	0.10893
Chr	NC_013967	HVO_0269	HVO_RS06005	hypothetical protein	0	#N/A	238733	238948	+	#N/A	0.291667	0.393519	0.337029	-0.585626	0.937274	-0.624818	0.532091	0.639181
Chr	NC_013967	HVO_0270	HVO_RS06010	hypothetical protein	0	#N/A	238945	239475	+	#N/A	0.19209	0.355932	1.01032	-0.051386	1.13541	-0.0452576	0.963902	0.974148
Chr	NC_013967	HVO_0271	HVO_RS06015	hypothetical protein	arCOG07782	S	239482	241095	+	#N/A	0.193309	0.384758	14.0282	-1.15529	0.71579	-1.61401	0.106524	0.175983
Chr	NC_013967	HVO_0272	HVO_RS06020	hypothetical protein	0	#N/A	241129	241704	+	#N/A	0.171875	0.369792	5.96796	-1.20366	0.951622	-1.26485	0.205923	0.302298
Chr	NC_013967	HVO_0273	HVO_RS06025	hypothetical protein	0	#N/A	241698	242492	+	#N/A	0.230189	0.366038	7.79921	-1.12881	0.897187	-1.25817	0.208331	0.305107
Chr	NC_013967	HVO_0274	HVO_RS06030	hypothetical protein	arCOG08166	R	242489	243640	+	#N/A	0.205729	0.380208	4.07742	-0.999283	1.00201	-0.99728	0.318629	0.429246
Chr	NC_013967	HVO_0275	HVO_RS06035	IS4 family transposase	arCOG03902	X	243876	245228	+	243798	0.241685	0.42646	6.61715	-2.30772	1.00142	-2.30445	0.0211972	0.0445008
Chr	NC_013967	HVO_0276	HVO_RS06040	IS4 family transposase	arCOG03902	X	245331	246683	+	245253	0.252772	0.431633	2.59997	-2.21443	1.13307	-1.95436	0.0506587	0.0939963
Chr	NC_013967	HVO_0277	#N/A	#N/A	0	#N/A	247743	247859	+	#N/A	0.358974	0.598291	4.28511	-2.75135	1.10984	-2.47906	0.013173	0.0296839
Chr	NC_013967	HVO_0278	HVO_RS06050	IS110 family transposase ISHvo9	arCOG03585	X	248186	249184	+	#N/A	0.213213	0.426426	0.237521	-0.351037	0.793763	-0.442245	0.658312	0.747835
Chr	NC_013967	HVO_0279	HVO_RS06055	winged helix-turn-helix domain-containing protein	arCOG06319	R	249749	251479	-	#N/A	0.168111	0.385904	4.90797	-0.771279	0.948992	-0.812735	0.41637	0.527631
Chr	NC_013967	HVO_0280	#N/A	#N/A	0	#N/A	251603	251728	-	#N/A	0.309524	0.380952	2.03275	0.238383	1.09504	0.217693	0.827668	0.876858
Chr	NC_013967	HVO_0280A	#N/A	#N/A	arCOG13039	#N/A	251728	251961	-	#N/A	0.24359	#N/A	23.8539	-0.601869	0.582902	-1.03254	0.30182	0.410619
Chr	NC_013967	HVO_0282	HVO_RS06065	cation transporter	arCOG00237	P	252148	254004	-	254004	0.0306947	0.324717	457.13	1.5053	0.293689	5.12551	2.96741e-07	2.00073e-06
Chr	NC_013967	HVO_0283	HVO_RS06070	DEAD/DEAH box helicase	arCOG00554	R	254076	256130	-	256130	0.0452555	0.342579	847.524	0.678245	0.292092	2.32203	0.0202313	0.042938
Chr	NC_013967	HVO_0284	HVO_RS06075	MULTISPECIES: cupin	arCOG02994	S	256281	256670	-	256670	0.0307692	0.320513	107.207	1.01089	0.367629	2.74976	0.00596391	0.0149585
Chr	NC_013967	HVO_0285	HVO_RS06080	MULTISPECIES: metalloprotease	arCOG00607	R	256758	257930	+	256758	0.0613811	0.335038	136.965	2.56384	0.440718	5.81743	5.97586e-09	5.83413e-08
Chr	NC_013967	HVO_0286	HVO_RS06085	competence damage-inducible protein A	arCOG00215	R	257951	258775	-	#N/A	0.0509091	0.29697	59.2487	1.16808	0.416782	2.80261	0.00506903	0.0129003
Chr	NC_013967	HVO_0287	#N/A	#N/A	0	#N/A	258948	259067	-	#N/A	0.15	0.366667	368.574	-0.539935	0.370979	-1.45543	0.145549	0.229352
Chr	NC_013967	HVO_0289	HVO_RS06095	hypothetical protein	arCOG03143	R	259521	259982	+	#N/A	0.0649351	0.361472	109.489	0.414932	0.448158	0.925861	0.354518	0.467346
Chr	NC_013967	HVO_0290	HVO_RS06100	MULTISPECIES: CopG family transcriptional regulator	arCOG04800	C	260022	260435	-	#N/A	0.0652174	0.396135	967.24	-0.635878	0.289628	-2.1955	0.0281277	0.0568103
Chr	NC_013967	HVO_0291	HVO_RS06105	rpa-associated protein	arCOG02257	L	260600	261190	-	#N/A	0.0406091	0.321489	1860.53	-0.0983629	0.345061	-0.28506	0.775598	0.840196
Chr	NC_013967	HVO_0292	HVO_RS06110	hypothetical protein	arCOG01510	L	261191	262126	-	262164	0.0512821	0.363248	3729.37	-0.118803	0.341699	-0.347683	0.728078	0.803987
Chr	NC_013967	HVO_0293	HVO_RS06115	hypothetical protein	arCOG04729	S	262298	262579	+	#N/A	0.0638298	0.297872	53.7598	1.69273	0.459837	3.68115	0.000232181	0.000822624
Chr	NC_013967	HVO_0294	HVO_RS06120	mannose-1-phosphate guanyltransferase	arCOG02427	M	262634	263638	+	#N/A	0.041791	0.279602	81.49	2.07391	0.445372	4.65659	3.21489e-06	1.7324e-05
Chr	NC_013967	HVO_0295	HVO_RS06125	hypothetical protein	0	#N/A	263680	264327	+	#N/A	0.0972222	0.337963	36.358	-1.45473	0.546673	-2.66106	0.00778942	0.0188733
Chr	NC_013967	HVO_0296	HVO_RS06130	oxidoreductase	arCOG01259	I	264341	265126	-	#N/A	0.0534351	0.288804	380.344	0.286436	0.333701	0.858362	0.390692	0.503237
Chr	NC_013967	HVO_0297	HVO_RS06135	MULTISPECIES: DNA-directed RNA polymerase sigma-70 factor	arCOG04554	K	265238	265732	-	265732	0.0484848	0.30303	170.863	-0.0702635	0.351359	-0.199976	0.841499	0.886572
Chr	NC_013967	HVO_0298	HVO_RS06140	deoxyribonuclease	arCOG01643	R	265809	266291	-	266291	0.0559006	0.308489	870.123	0.293198	0.292933	1.0009	0.316873	0.427602
Chr	NC_013967	HVO_0299	HVO_RS06145	hypothetical protein	arCOG10380	S	266382	267068	+	266382	0.104803	0.270742	55.0848	1.53341	0.424495	3.6123	0.000303488	0.00104468
Chr	NC_013967	HVO_0300	HVO_RS06150	MULTISPECIES: radical SAM protein	arCOG00932	R	267117	268112	-	268118	0.060241	0.374498	258.826	-2.20137	0.380238	-5.78945	7.06181e-09	6.77831e-08
Chr	NC_013967	HVO_0301	HVO_RS06155	hybrid sensor histidine kinase/response regulator	arCOG02333	T	268220	270109	+	268220	0.0777778	0.324339	223.327	1.03314	0.358967	2.8781	0.00400075	0.0104617
Chr	NC_013967	HVO_0302	HVO_RS06160	MULTISPECIES: hypothetical protein	arCOG04151	R	270240	271373	+	270239	0.0396825	0.310406	820.891	0.474505	0.291627	1.62709	0.103717	0.172272
Chr	NC_013967	HVO_0303	HVO_RS06165	isopentenyl pyrophosphate isomerase	arCOG01726	H	271412	272254	-	272255	0.0427046	0.291815	441.933	-0.81938	0.327679	-2.50056	0.0123998	0.0283577
Chr	NC_013967	HVO_0304	HVO_RS06170	electron transfer flavoprotein subunit alpha	arCOG00447	C	272558	273511	-	#N/A	0.0408805	0.314465	963.516	1.52212	0.289321	5.26099	1.43282e-07	1.03271e-06
Chr	NC_013967	HVO_0305	HVO_RS06175	MULTISPECIES: electron transfer flavoprotein subunit beta	arCOG00446	C	273508	274305	-	#N/A	0.0263158	0.313283	599.762	1.24261	0.313623	3.9621	7.42926e-05	0.000294881
Chr	NC_013967	HVO_0306	HVO_RS06180	hypothetical protein	arCOG00381	K	274375	275553	-	275555	0.10687	0.324852	777.12	-0.268526	0.274942	-0.976666	0.328735	0.439744
Chr	NC_013967	HVO_0307	HVO_RS06185	hypothetical protein	arCOG03052	N	275700	277091	+	275564	0.0818966	0.315374	824.439	2.08816	0.329802	6.33155	2.42705e-10	3.10616e-09
Chr	NC_013967	HVO_0308	HVO_RS06190	hypothetical protein	arCOG02425	N	277185	277613	+	#N/A	0.0839161	0.268065	74.9822	1.09625	0.439237	2.4958	0.0125674	0.0286424
Chr	NC_013967	HVO_0309	HVO_RS06195	MULTISPECIES: SAM-dependent methyltransferase	arCOG04347	Q	277680	278303	-	278304	0.0480769	0.357372	1585.17	-1.41978	0.268373	-5.29033	1.22097e-07	9.02843e-07
Chr	NC_013967	HVO_0310	HVO_RS06200	MULTISPECIES: V-type ATP synthase subunit H	arCOG03363	C	278458	278790	+	#N/A	0.126126	0.372372	919.957	-0.454182	0.282301	-1.60886	0.107648	0.177545
Chr	NC_013967	HVO_0311	HVO_RS06205	ATP synthase subunit I	arCOG04138	C	278777	280978	+	#N/A	0.0667575	0.348774	4976.29	0.909687	0.281462	3.23201	0.00122923	0.00369046
Chr	NC_013967	HVO_0312	HVO_RS06210	MULTISPECIES: F0F1 ATP synthase subunit C	arCOG02455	C	281153	281410	+	281117	0.174419	0.352713	3308.57	-1.18962	0.42585	-2.79351	0.00521391	0.0132208
Chr	NC_013967	HVO_0313	HVO_RS06215	MULTISPECIES: ATP synthase subunit E	arCOG00869	C	281432	282016	+	#N/A	0.0769231	0.345299	875.661	0.528739	0.488462	1.08246	0.27905	0.385019
Chr	NC_013967	HVO_0314	HVO_RS06220	ATP synthase subunit C	arCOG02459	C	282013	283059	+	#N/A	0.100287	0.353391	2094.33	0.762687	0.503246	1.51554	0.129637	0.207971
Chr	NC_013967	HVO_0315	HVO_RS06225	MULTISPECIES: ATP synthase subunit F	arCOG04102	C	283056	283376	+	#N/A	0.121495	0.370717	294.302	0.668254	0.564666	1.18345	0.236631	0.337935
Chr	NC_013967	HVO_0316	HVO_RS06230	ATP synthase subunit A	arCOG00868	C	283383	285143	+	#N/A	0.0749574	0.345258	3153.57	1.41318	0.598769	2.36014	0.018268	0.0392595
Chr	NC_013967	HVO_0317	HVO_RS06235	V-type ATP synthase subunit B	arCOG00865	C	285148	286554	+	#N/A	0.0895522	0.356077	3091.87	1.10096	0.578459	1.90327	0.0570056	0.103465
Chr	NC_013967	HVO_0318	HVO_RS06240	bacterio-opsin activator	arCOG02276	T	286684	288660	+	#N/A	0.060698	0.296915	491.174	0.524338	0.288834	1.81536	0.0694681	0.122196
Chr	NC_013967	HVO_0319	HVO_RS06245	MULTISPECIES: V-type ATP synthase subunit D	arCOG04101	C	288859	289566	+	#N/A	0.029661	0.385593	1026.17	-2.20329	0.540964	-4.0729	4.64318e-05	0.000191333
Chr	NC_013967	HVO_0320	HVO_RS06250	MULTISPECIES: hypothetical protein	arCOG04757	S	289648	290031	+	#N/A	0.078125	0.273438	222.815	-0.191944	0.328241	-0.584764	0.558706	0.662189
Chr	NC_013967	HVO_0321	HVO_RS06255	MULTISPECIES: peptide chain release factor 1	arCOG01742	J	290089	291333	-	291334	0.0337349	0.371084	2190.05	-1.172	0.608009	-1.92761	0.0539042	0.0990518
Chr	NC_013967	HVO_0322	HVO_RS06260	septum site-determining protein MinD	arCOG03730	S	291490	293214	+	291481	0.0852174	0.288116	3007.39	0.518782	0.266829	1.94425	0.0518659	0.0959687
Chr	NC_013967	HVO_0323	#N/A	#N/A	0	#N/A	293254	293391	+	293254	0.152174	0.362319	583.678	-1.62508	0.304484	-5.33716	9.44157e-08	7.25003e-07
Chr	NC_013967	HVO_0324	HVO_RS06265	arginine--tRNA ligase	arCOG00487	J	293437	295200	-	295200	0.0221088	0.311791	1087.79	0.0534103	0.289735	0.184342	0.853745	0.896163
Chr	NC_013967	HVO_0325	#N/A	#N/A	arCOG06449	S	295413	295565	+	295378	0.117647	0.385621	42.4578	-0.218936	0.586725	-0.373149	0.709037	0.791276
Chr	NC_013967	HVO_0326	HVO_RS06270	riboflavin kinase	arCOG01904	H	296025	296738	+	296025	0.0546218	0.322129	436.521	0.625015	0.324017	1.92896	0.053736	0.0989048
Chr	NC_013967	HVO_0327	HVO_RS06275	MULTISPECIES: 3,4-dihydroxy-2-butanone-4-phosphate synthase	arCOG01320	H	296735	297424	+	#N/A	0.0565217	0.286957	348.244	-0.856345	0.302788	-2.82821	0.00468097	0.0120046
Chr	NC_013967	HVO_0328	HVO_RS06280	UDP-glucose 4-epimerase	arCOG01369	M	297455	298345	-	298345	0.0538721	0.296296	58.4478	1.14779	0.4358	2.63375	0.00844486	0.0202445
Chr	NC_013967	HVO_0329	HVO_RS06285	MULTISPECIES: branched chain amino acid aminotransferase	arCOG02297	E	298435	299373	+	#N/A	0.0447284	0.345048	2331.94	1.95021	0.34399	5.66938	1.43315e-08	1.30058e-07
Chr	NC_013967	HVO_0330	HVO_RS06290	hypothetical protein	arCOG04755	S	299452	300096	-	#N/A	0.0883721	0.393798	66.4907	-0.460997	0.442565	-1.04165	0.297574	0.406032
Chr	NC_013967	HVO_0331	HVO_RS06295	proline dehydrogenase	arCOG06322	E	300176	301015	-	301015	0.0321429	0.313095	282.127	0.471245	0.338534	1.39202	0.163917	0.250007
Chr	NC_013967	HVO_0332	HVO_RS06300	MULTISPECIES: hypothetical protein	arCOG04106	I	301142	301684	+	301043	0.0497238	0.26151	146.589	0.195229	0.354394	0.550881	0.581715	0.68137
Chr	NC_013967	HVO_0334	HVO_RS06310	MULTISPECIES: adenine phosphoribosyltransferase	arCOG00031	F	302356	303069	+	302356	0.0462185	0.313726	126.572	-0.660138	0.3667	-1.80021	0.0718271	0.125737
Chr	NC_013967	HVO_0335	HVO_RS06315	uracil permease	arCOG02807	F	303256	304668	+	303249	0.0360934	0.336872	132.77	-0.779308	0.361729	-2.1544	0.0312091	0.0620299
Chr	NC_013967	HVO_0336	HVO_RS06320	ArsR family transcriptional regulator	arCOG06169	Q	304921	306147	+	#N/A	0.0513447	0.343113	267.631	-1.05921	0.321249	-3.29715	0.0009767	0.00300923
Chr	NC_013967	HVO_0337	HVO_RS06325	glutaredoxin	arCOG02608	O	306250	306504	+	306249	0.0352941	0.372549	2470.52	-0.839066	0.318591	-2.63368	0.00844663	0.0202445
Chr	NC_013967	HVO_0338	HVO_RS06330	MULTISPECIES: transcriptional regulator	arCOG04152	K	306563	307537	-	307537	0.0615385	0.331282	677.21	1.85352	0.298831	6.20258	5.5546e-10	6.54263e-09
Chr	NC_013967	HVO_0339	HVO_RS06335	tRNA(Ile2) 2-agmatinylcytidine synthetase	arCOG01115	J	307680	308948	+	307680	0.0543735	0.272656	540.806	-2.08443	0.368322	-5.65925	1.52038e-08	1.37662e-07
Chr	NC_013967	HVO_0340	HVO_RS06340	hypothetical protein	arCOG02981	N	308973	309407	-	#N/A	0.0965517	0.337931	67.5552	-0.254653	0.439399	-0.579548	0.56222	0.665317
Chr	NC_013967	HVO_0341	HVO_RS06345	ATPase	arCOG00280	L	309492	310541	+	#N/A	0.0828571	0.259048	22.0709	-0.194376	0.570382	-0.340781	0.733268	0.808185
Chr	NC_013967	HVO_0342	HVO_RS06350	chromosome condensation protein CrcB	arCOG04701	D	310562	310897	+	#N/A	0.0357143	0.279762	144.514	-1.04521	0.364006	-2.8714	0.00408652	0.0106442
Chr	NC_013967	HVO_0343	HVO_RS06355	camphor resistance protein CrcB	arCOG04701	D	310894	311250	+	#N/A	0.134454	0.29972	69.0907	-1.9147	0.447912	-4.27473	1.91369e-05	8.64407e-05
Chr	NC_013967	HVO_0346	HVO_RS06370	MULTISPECIES: DNA-directed RNA polymerase subunit H	arCOG04258	K	312095	312322	+	311901	0.144737	0.451754	242.623	-0.470896	0.593821	-0.792992	0.427783	0.538844
Chr	NC_013967	HVO_0347	HVO_RS06375	MULTISPECIES: DNA-directed RNA polymerase subunit B\'\'	arCOG01762	K	312319	313884	+	#N/A	0.0344828	0.350575	2329.14	1.92777	0.582785	3.30786	0.000940134	0.00292137
Chr	NC_013967	HVO_0348	HVO_RS06380	MULTISPECIES: DNA-directed RNA polymerase subunit B	arCOG01762	K	313886	315715	+	#N/A	0.0409836	0.337158	3824.59	3.43919	0.575514	5.97585	2.28887e-09	2.41147e-08
Chr	NC_013967	HVO_0349	HVO_RS06385	DNA-directed RNA polymerase subunit A\'	arCOG04257	K	315722	318652	+	#N/A	0.0450358	0.339475	11755.2	2.31884	0.427248	5.42737	5.71896e-08	4.58551e-07
Chr	NC_013967	HVO_0350	HVO_RS06390	MULTISPECIES: DNA-directed RNA polymerase subunit A\'\'	arCOG04256	K	318645	319904	+	#N/A	0.0309524	0.343651	6511.08	3.19744	0.3535	9.04509	1.49545e-19	7.96177e-18
Chr	NC_013967	HVO_0351	HVO_RS06395	MULTISPECIES: transcription elongation factor NusA	arCOG01760	K	319907	320326	+	#N/A	0.0642857	0.311905	2532.43	2.42039	0.270323	8.95372	3.43711e-19	1.75954e-17
Chr	NC_013967	HVO_0352	HVO_RS06400	mechanosensitive ion channel protein	arCOG01568	M	320381	321157	+	320381	0.0540541	0.299871	447.321	0.417001	0.309475	1.34745	0.177836	0.267412
Chr	NC_013967	HVO_0353	HVO_RS06405	MULTISPECIES: 30S ribosomal protein S12	arCOG04255	J	321385	321813	+	321382	0.125874	0.375291	7332.27	-1.15974	0.273131	-4.24608	2.17545e-05	9.68752e-05
Chr	NC_013967	HVO_0354	HVO_RS06410	MULTISPECIES: 30S ribosomal protein S7	arCOG04254	J	321816	322430	+	#N/A	0.0390244	0.35122	14205.1	-1.23417	0.274583	-4.49472	6.96614e-06	3.52099e-05
Chr	NC_013967	HVO_0355	HVO_RS06415	hypothetical protein	arCOG04717	S	322539	323294	-	#N/A	0.0595238	0.324074	19.4377	1.30308	0.583392	2.23363	0.0255074	0.0522312
Chr	NC_013967	HVO_0356	HVO_RS06420	MULTISPECIES: elongation factor EF-2	arCOG01559	J	323485	325668	+	#N/A	0.0590659	0.353022	15889.8	0.82062	0.404988	2.02628	0.0427361	0.0811052
Chr	NC_013967	HVO_0357	HVO_RS06425	hypothetical protein	arCOG04396	E	325966	326535	+	325862	0.0789474	0.315789	429.763	-0.157598	0.291198	-0.541206	0.588366	0.688238
Chr	NC_013967	HVO_0358	HVO_RS06430	homoserine dehydrogenase	arCOG01351	E	326532	327485	+	#N/A	0.0660377	0.291405	875.303	0.0222465	0.274908	0.0809237	0.935503	0.954213
Chr	NC_013967	HVO_0359	HVO_RS06435	MULTISPECIES: elongation factor 1-alpha	arCOG01561	J	327676	328941	+	#N/A	0.0758294	0.36019	59355.1	2.38102	0.401373	5.93219	2.98929e-09	3.09229e-08
Chr	NC_013967	HVO_0360	HVO_RS06440	MULTISPECIES: 30S ribosomal protein S10	arCOG01758	J	328944	329252	+	#N/A	0.0970874	0.355987	20240.5	1.89739	0.302416	6.27412	3.51623e-10	4.34685e-09
Chr	NC_013967	HVO_0362	HVO_RS06450	hypothetical protein	0	#N/A	329856	330458	+	#N/A	0.149254	0.301824	138.101	1.54596	0.367931	4.20178	2.64827e-05	0.000115443
Chr	NC_013967	HVO_0363	#N/A	#N/A	0	#N/A	331092	331232	-	#N/A	0.212766	0.404255	1.12908	-0.184468	1.13772	-0.162138	0.871197	0.909224
Chr	NC_013967	HVO_0364	HVO_RS06455	hypothetical protein	0	#N/A	330652	331095	+	#N/A	0.128378	0.376126	16.2994	-0.674918	0.703263	-0.959694	0.337209	0.449275
Chr	NC_013967	HVO_0365	HVO_RS06460	hypothetical protein	0	#N/A	331222	331422	-	#N/A	0.164179	0.333333	0.298523	-0.398452	0.803478	-0.495909	0.619959	0.716626
Chr	NC_013967	HVO_0366	HVO_RS06465	hypothetical protein	0	#N/A	331415	331801	-	#N/A	0.139535	0.317829	7.78091	-0.208092	0.833692	-0.249603	0.802894	0.860058
Chr	NC_013967	HVO_0367	HVO_RS06470	hypothetical protein	0	#N/A	331803	332225	-	#N/A	0.113475	0.293144	13.1369	0.240554	0.6642	0.362172	0.717224	0.797071
Chr	NC_013967	HVO_0368	HVO_RS06475	hypothetical protein	0	#N/A	332222	332788	-	#N/A	0.137566	0.324515	42.4004	-0.8763	0.573088	-1.52908	0.126244	0.203344
Chr	NC_013967	HVO_0369	#N/A	#N/A	0	#N/A	332788	332943	-	#N/A	0.384615	0.467949	1.01109	-1.28578	1.11187	-1.15642	0.247511	0.350092
Chr	NC_013967	HVO_0370	HVO_RS06480	hypothetical protein	0	#N/A	332943	333431	-	#N/A	0.208589	0.404908	0.773566	-1.09344	1.08722	-1.00572	0.314549	0.425328
Chr	NC_013967	HVO_0371	HVO_RS06485	hypothetical protein	0	#N/A	333431	333871	-	#N/A	0.0884354	0.333333	0.903664	0.584209	1.0853	0.538294	0.590374	0.689893
Chr	NC_013967	HVO_0372	HVO_RS06490	hypothetical protein	0	#N/A	333882	334388	-	#N/A	0.0710059	0.333333	54.9582	-0.638362	0.465815	-1.37042	0.170556	0.25826
Chr	NC_013967	HVO_0373	HVO_RS06495	MULTISPECIES: hypothetical protein	0	#N/A	334392	334589	-	#N/A	0.257576	0.414141	6.22969	-1.05192	0.916321	-1.14798	0.250977	0.353991
Chr	NC_013967	HVO_0374	HVO_RS06500	MULTISPECIES: hypothetical protein	0	#N/A	334719	334901	+	#N/A	0.262295	0.398907	0.45579	-0.728907	0.995203	-0.73242	0.463912	0.574744
Chr	NC_013967	HVO_0375	HVO_RS06505	hypothetical protein	0	#N/A	335021	335359	+	#N/A	0.132743	0.321534	3.17955	1.45263	1.02437	1.41808	0.156169	0.241698
Chr	NC_013967	HVO_0376	HVO_RS06510	hypothetical protein	0	#N/A	335352	335792	+	#N/A	0.102041	0.301587	14.6263	-0.0517089	0.646182	-0.0800222	0.93622	0.954416
Chr	NC_013967	HVO_0377	HVO_RS06515	hypothetical protein	arCOG00280	L	335789	336409	+	#N/A	0.0531401	0.338164	4.34553	-0.387165	0.971411	-0.398559	0.690218	0.774169
Chr	NC_013967	HVO_0378	HVO_RS06520	MULTISPECIES: hypothetical protein	0	#N/A	336406	336630	+	#N/A	0.133333	0.364444	3.76773	-0.0807839	1.01143	-0.0798708	0.93634	0.954416
Chr	NC_013967	HVO_0379	HVO_RS06525	integrase	arCOG02282	K	337199	337783	+	#N/A	0.14359	0.355556	50.4775	-0.642117	0.460957	-1.39301	0.163617	0.249742
Chr	NC_013967	HVO_0380	HVO_RS06535	hypothetical protein	0	#N/A	339578	339739	-	#N/A	0.240741	0.45679	78.9939	-4.27221	0.655896	-6.51355	7.33973e-11	1.04297e-09
Chr	NC_013967	HVO_0381	HVO_RS06540	CopG family transcriptional regulator	arCOG09034	V	339904	340089	+	#N/A	0.16129	0.408602	33.9108	-0.50307	0.510105	-0.986209	0.324031	0.435348
Chr	NC_013967	HVO_0382	HVO_RS06545	MULTISPECIES: hypothetical protein	0	#N/A	340199	340432	+	#N/A	0.102564	0.34188	20.5711	-0.55075	0.617834	-0.89142	0.372704	0.485548
Chr	NC_013967	HVO_0383	HVO_RS06550	MULTISPECIES: hypothetical protein	arCOG09044	R	340429	340620	+	#N/A	0.15625	0.296875	4.64004	-0.0259726	0.941442	-0.0275882	0.977991	0.983387
Chr	NC_013967	HVO_0384	#N/A	#N/A	0	#N/A	340617	340787	+	#N/A	0.157895	0.415205	2.78706	-0.363235	1.05353	-0.344779	0.730261	0.805283
Chr	NC_013967	HVO_0385	HVO_RS06555	integrase	arCOG01250	X	340784	341785	+	#N/A	0.0898204	0.321357	61.8265	-0.332724	0.41207	-0.807445	0.41941	0.530305
Chr	NC_013967	HVO_0386	HVO_RS06560	hypothetical protein	arCOG13587	S	342850	343224	+	342617	0.088	0.301333	214.366	-0.215169	0.354314	-0.607282	0.543664	0.648482
Chr	NC_013967	HVO_0387	HVO_RS06565	hypothetical protein	arCOG02893	S	343321	343560	+	#N/A	0.025	0.416667	293.476	0.493403	0.349459	1.41191	0.157977	0.24346
Chr	NC_013967	HVO_0388	HVO_RS06570	MULTISPECIES: ribonuclease R	arCOG04686	K	343699	345018	-	345018	0.0295455	0.359091	532.611	1.36559	0.526459	2.59391	0.00948917	0.0223805
Chr	NC_013967	HVO_0389	HVO_RS06575	hypothetical protein	arCOG06272	S	345139	345441	-	345441	0.0693069	0.349835	2058.09	0.317236	0.358246	0.885526	0.375873	0.48888
Chr	NC_013967	HVO_0390	HVO_RS06580	MULTISPECIES: RNA-binding protein	arCOG00985	J	345603	346082	+	345603	0.0375	0.322917	461.081	0.154012	0.384371	0.400687	0.688651	0.772628
Chr	NC_013967	HVO_0391	HVO_RS06585	hypothetical protein	arCOG04204	R	346125	346805	-	#N/A	0.0396476	0.284875	122.531	-0.596377	0.371014	-1.60742	0.107962	0.177765
Chr	NC_013967	HVO_0392	HVO_RS06590	MULTISPECIES: hypothetical protein	arCOG02263	D	347026	347382	+	#N/A	0.10084	0.386555	441.697	-0.144886	0.558182	-0.259568	0.795197	0.85379
Chr	NC_013967	HVO_0393	HVO_RS06595	ABC-ATPase UvrA	arCOG04694	L	347502	350453	+	#N/A	0.0193089	0.330285	1199.26	1.76888	0.460872	3.83811	0.000123987	0.000464701
Chr	NC_013967	HVO_0394	HVO_RS06600	hypothetical protein	arCOG13588	S	350723	351007	+	#N/A	0.0315789	0.315789	25.3985	0.664849	0.52904	1.25671	0.208859	0.305597
Chr	NC_013967	HVO_0395	HVO_RS06605	hypothetical protein	arCOG08113	R	351178	352194	+	#N/A	0.0471976	0.251721	153.801	1.43914	0.32589	4.41602	1.00535e-05	4.863e-05
Chr	NC_013967	HVO_0396	HVO_RS06610	electron transfer flavoprotein	arCOG00570	C	352270	353352	+	#N/A	0.033241	0.296399	357.534	0.556042	0.288752	1.92567	0.0541453	0.0993752
Chr	NC_013967	HVO_0397	HVO_RS06615	glycine cleavage system protein T	arCOG00757	E	353383	354480	-	354481	0.0437158	0.300546	471.768	0.681495	0.310077	2.19783	0.0279616	0.0565319
Chr	NC_013967	HVO_0398	HVO_RS06620	MULTISPECIES: hypothetical protein	arCOG04688	K	354646	354945	-	354945	0.06	0.333333	909.807	1.1389	0.383552	2.96936	0.00298419	0.00810052
Chr	NC_013967	HVO_0399	HVO_RS06625	hypothetical protein	arCOG04689	S	355050	356090	+	355049	0.0518732	0.277618	751.934	-0.465801	0.279958	-1.66382	0.0961475	0.161242
Chr	NC_013967	HVO_0400	HVO_RS06630	MULTISPECIES: hypothetical protein	arCOG04690	S	356161	356541	+	356161	0.0314961	0.354331	1850.06	-0.393389	0.277564	-1.41729	0.156398	0.241866
Chr	NC_013967	HVO_0401	HVO_RS06635	MULTISPECIES: universal stress protein	arCOG03050	T	356734	357192	+	356639	0.0653595	0.324619	1449.61	0.237751	0.314608	0.755705	0.449826	0.560248
Chr	NC_013967	HVO_0402	HVO_RS06640	TIGR00266 family protein	arCOG01907	S	357270	357947	+	357270	0.0265487	0.339233	739.401	1.54484	0.276624	5.58461	2.3422e-08	2.04648e-07
Chr	NC_013967	HVO_0403	HVO_RS06645	glucokinase	arCOG04280	K	358032	359000	+	358031	0.0743034	0.321981	1602.26	-0.245101	0.268492	-0.91288	0.361305	0.474726
Chr	NC_013967	HVO_0404	#N/A	#N/A	0	#N/A	359118	359231	-	#N/A	0.184211	0.342105	4.97707	-0.180236	0.931409	-0.193509	0.846561	0.89026
Chr	NC_013967	HVO_0405	HVO_RS06650	hypothetical protein	arCOG02565	S	359447	361420	+	#N/A	0.0759878	0.292806	1455.1	1.00314	0.269245	3.72577	0.000194717	0.00070172
Chr	NC_013967	HVO_0406	HVO_RS06655	RNA-binding protein	arCOG04307	J	361646	363052	-	#N/A	0.0405117	0.272921	1574.95	0.14807	0.284487	0.520481	0.602728	0.7015
Chr	NC_013967	HVO_0407	HVO_RS06660	MULTISPECIES: hypothetical protein	arCOG06312	S	363049	363423	-	363423	0.024	0.298667	349.044	-0.319576	0.323821	-0.986889	0.323697	0.435046
Chr	NC_013967	HVO_0408	HVO_RS06665	PrsW family intramembrane metalloprotease	arCOG02985	T	363561	364598	+	#N/A	0.0606936	0.333333	365.428	2.57122	0.310321	8.28567	1.17443e-16	3.94077e-15
Chr	NC_013967	HVO_0409	HVO_RS06670	riboflavin synthase	arCOG04713	H	364649	365260	-	365260	0.0588235	0.344771	81.2426	-1.53211	0.450208	-3.40312	0.000666214	0.00214014
Chr	NC_013967	HVO_0410	#N/A	#N/A	0	#N/A	365292	365756	-	#N/A	0.219355	0.35914	8.68534	-0.343925	0.785451	-0.43787	0.661481	0.750367
Chr	NC_013967	HVO_0411	#N/A	#N/A	arCOG00237	P	365957	366595	-	#N/A	0.0187793	0.292645	38.9507	0.268377	0.516418	0.51969	0.60328	0.701689
Chr	NC_013967	HVO_0412	#N/A	#N/A	arCOG00237	P	366592	367695	-	367695	0.0298913	0.288949	342.085	-0.279849	0.349348	-0.801062	0.423096	0.533485
Chr	NC_013967	HVO_0413	HVO_RS06685	hypothetical protein	arCOG08183	S	367843	368085	+	#N/A	0.0493827	0.329218	230.412	-0.182188	0.353581	-0.515265	0.606368	0.704254
Chr	NC_013967	HVO_0414	HVO_RS06690	Xaa-Pro aminopeptidase	arCOG01003	E	368086	369234	-	#N/A	0.0678851	0.246301	502.062	-0.430891	0.308342	-1.39744	0.16228	0.248461
Chr	NC_013967	HVO_0415	HVO_RS06695	repair helicase	arCOG00797	L	369241	371091	-	371092	0.0307942	0.340357	582.522	0.853182	0.47603	1.79229	0.073087	0.127495
Chr	NC_013967	HVO_0416	#N/A	#N/A	arCOG06423	S	371250	371426	-	371428	0.169492	0.350282	1258.96	0.336504	0.388861	0.865356	0.386843	0.500215
Chr	NC_013967	HVO_0417	HVO_RS06700	carboxypeptidase M32	arCOG04247	E	371518	373026	-	373028	0.0238569	0.331345	731.943	1.90607	0.324643	5.87129	4.32405e-09	4.31648e-08
Chr	NC_013967	HVO_0418	HVO_RS06705	HNH endonuclease	arCOG08947	L	373221	374717	-	#N/A	0.320641	0.48497	443.854	-4.99115	0.460563	-10.8371	2.29701e-27	3.05732e-25
Chr	NC_013967	HVO_0419	HVO_RS06710	peptidase M20	arCOG01107	E	374824	375918	-	#N/A	0.0383562	0.269406	122.411	-0.818986	0.366523	-2.23447	0.0254521	0.0521715
Chr	NC_013967	HVO_0420	HVO_RS06715	transducer protein MpcT	arCOG02320	N	376085	377716	+	376085	0.0477941	0.303309	1260.25	-2.80303	0.294425	-9.52036	1.72587e-21	1.11152e-19
Chr	NC_013967	HVO_0421	HVO_RS06720	ATPase	arCOG04116	R	377834	379714	+	377834	0.0494418	0.323764	2504.25	0.680554	0.281659	2.41623	0.015682	0.0343678
Chr	NC_013967	HVO_0422	HVO_RS06725	MULTISPECIES: MarR family transcriptional regulator	arCOG00394	K	379829	380122	-	#N/A	0.163265	0.408163	2312.45	-1.35378	0.27884	-4.85504	1.20362e-06	7.12007e-06
Chr	NC_013967	HVO_0423	HVO_RS06730	MULTISPECIES: hypothetical protein	arCOG02206	S	380247	380561	+	380213	0.142857	0.365079	151.201	-0.50742	0.337386	-1.50398	0.132587	0.212023
Chr	NC_013967	HVO_0424	HVO_RS06735	MULTISPECIES: ribosome biogenesis/translation initiation ATPase RLI	arCOG00187	J	380564	382378	+	#N/A	0.0297521	0.337741	1031.87	0.315147	0.372961	0.844988	0.398118	0.510988
Chr	NC_013967	HVO_0425	HVO_RS06740	glyoxalase	arCOG06106	Q	382515	383456	+	#N/A	0.0605096	0.265393	185.388	0.0551762	0.39373	0.140137	0.888552	0.922513
Chr	NC_013967	HVO_0426	HVO_RS06745	phospholipid-binding protein	arCOG04702	R	383511	383993	+	#N/A	0.0807453	0.273292	29.3818	2.31622	0.560928	4.12926	3.6394e-05	0.000154269
Chr	NC_013967	HVO_0427	HVO_RS06750	RNA 3\'-terminal-phosphate cyclase	arCOG04125	J	384018	385076	-	#N/A	0.0453258	0.259679	217.921	1.19194	0.354511	3.36221	0.000773208	0.00244258
Chr	NC_013967	HVO_0428	HVO_RS06755	universal stress protein UspA	arCOG02053	T	385077	385526	-	385526	0.0533333	0.284444	164.594	0.916237	0.417441	2.19489	0.0281716	0.0568701
Chr	NC_013967	HVO_0429	HVO_RS06760	peptidase M54	arCOG00458	E	385608	386129	-	386129	0.0632184	0.383142	406.086	-0.409327	0.450997	-0.907603	0.364088	0.477439
Chr	NC_013967	HVO_0430	HVO_RS06765	hypothetical protein	arCOG04385	S	386169	386621	+	#N/A	0.0463576	0.260486	160.155	0.946335	0.352818	2.68222	0.00731352	0.0178502
Chr	NC_013967	HVO_0431	HVO_RS06770	haloacid dehalogenase	arCOG04692	R	386653	387507	+	#N/A	0.0350877	0.292398	226.487	-0.113709	0.345181	-0.329418	0.74184	0.814453
Chr	NC_013967	HVO_0432	HVO_RS06775	MULTISPECIES: hypothetical protein	arCOG13589	S	387557	387772	+	#N/A	0.0694444	0.287037	38.3157	0.252079	0.501623	0.502527	0.615297	0.712552
Chr	NC_013967	HVO_0433	HVO_RS06780	MULTISPECIES: NADPH-dependent F420 reductase	arCOG00457	R	387864	388532	+	#N/A	0.0313901	0.289985	729.174	1.45323	0.342264	4.24592	2.17694e-05	9.68752e-05
Chr	NC_013967	HVO_0434	HVO_RS06785	MFS transporter	arCOG00130	G	388563	389816	-	#N/A	0.0406699	0.283094	291.028	-0.114876	0.325943	-0.352444	0.724506	0.800758
Chr	NC_013967	HVO_0435	HVO_RS06790	MULTISPECIES: phosphoribosyl-ATP diphosphatase	arCOG02677	E	390051	390353	-	#N/A	0.029703	0.382838	46.5684	0.839491	0.518924	1.61775	0.105716	0.174792
Chr	NC_013967	HVO_0436	HVO_RS06795	MULTISPECIES: pyridoxal 5\'-phosphate synthase glutaminase subunit PdxT	arCOG00034	H	390432	391040	-	#N/A	0.044335	0.300493	165.716	-0.808351	0.378038	-2.13828	0.0324942	0.0641688
Chr	NC_013967	HVO_0437	HVO_RS06800	MULTISPECIES: preprotein translocase subunit SecG	arCOG02957	U	391096	391260	-	#N/A	0.0545455	0.357576	612.922	-1.27857	0.369244	-3.46267	0.000534854	0.00174483
Chr	NC_013967	HVO_0438	HVO_RS06805	thiol reductase thioredoxin	arCOG01972	O	391499	391768	+	391491	0.0777778	0.374074	5450.75	-0.87206	0.353483	-2.46705	0.0136231	0.0305087
Chr	NC_013967	HVO_0439	HVO_RS06810	MULTISPECIES: 50S ribosomal protein L40e	arCOG04049	J	391882	392028	+	391882	0.122449	0.387755	4238.75	-0.782658	0.398954	-1.96178	0.0497885	0.0926832
Chr	NC_013967	HVO_0440	HVO_RS06815	hypothetical protein	arCOG04524	S	392044	392424	-	#N/A	0.0393701	0.275591	210.6	2.1658	0.326662	6.63008	3.355e-11	5.13276e-10
Chr	NC_013967	HVO_0441	HVO_RS06820	MULTISPECIES: MBL fold hydrolase	arCOG00504	R	392426	393052	-	393052	0.0430622	0.30941	341.971	1.41689	0.349803	4.05054	5.11005e-05	0.000209276
Chr	NC_013967	HVO_0442	HVO_RS06825	MULTISPECIES: hypothetical protein	arCOG03011	S	393182	393352	+	#N/A	0.0877193	0.432749	622.595	0.740188	0.313128	2.36385	0.018086	0.0389733
Chr	NC_013967	HVO_0443	HVO_RS06830	hypothetical protein	arCOG00928	L	393349	393960	+	#N/A	0.0980392	0.272876	304.022	0.43222	0.329452	1.31194	0.189542	0.282193
Chr	NC_013967	HVO_0444	HVO_RS06835	MULTISPECIES: uracil-DNA glycosylase	arCOG00905	L	393985	394581	+	393985	0.0552764	0.296482	201.986	-0.0882188	0.331577	-0.266058	0.790194	0.850471
Chr	NC_013967	HVO_0445	HVO_RS06840	phosphonate ABC transporter, permease protein PhnE	arCOG00173	P	394719	395684	-	#N/A	0.0590062	0.3706	524.977	0.774939	0.343502	2.256	0.0240709	0.0498522
Chr	NC_013967	HVO_0446	HVO_RS06845	phosphonate ABC transporter ATP-binding protein	arCOG00206	P	395674	396477	-	#N/A	0.0858209	0.359453	328.111	0.141275	0.466977	0.302532	0.762246	0.829785
Chr	NC_013967	HVO_0447	HVO_RS06850	phosphate-binding protein	arCOG01805	P	396573	397619	-	#N/A	0.0830946	0.34384	2842.11	-0.0834669	0.309618	-0.269581	0.787483	0.849422
Chr	NC_013967	HVO_0448	HVO_RS06855	MULTISPECIES: imidazole glycerol phosphate synthase subunit HisH	arCOG00089	E	397884	398543	+	397884	0.0272727	0.309091	795.402	0.325362	0.31677	1.02712	0.304363	0.413914
Chr	NC_013967	HVO_0449	HVO_RS06860	MULTISPECIES: prephenate dehydratase	arCOG00255	E	398598	399404	+	398598	0.0446097	0.324659	342.079	0.765776	0.315104	2.43023	0.0150893	0.0332147
Chr	NC_013967	HVO_0450	HVO_RS06865	molecular chaperone Hsp20	arCOG01832	O	399548	399955	+	399546	0.0294118	0.340686	1851.63	1.11877	0.336002	3.32965	0.00086954	0.00272106
Chr	NC_013967	HVO_0451	HVO_RS06870	MULTISPECIES: hsp20-type molecular chaperone	arCOG01832	O	400075	400515	+	400058	0.0272109	0.331066	325	2.54001	0.391073	6.49499	8.30412e-11	1.16755e-09
Chr	NC_013967	HVO_0452	HVO_RS06875	leucine--tRNA ligase	arCOG00809	J	400730	403606	+	400730	0.0323253	0.336809	1291.84	0.672966	0.371777	1.81013	0.0702753	0.123508
Chr	NC_013967	HVO_0453	HVO_RS06880	MULTISPECIES: hypothetical protein	arCOG09162	S	403730	403948	+	403730	0.0547945	0.374429	665.034	1.41081	0.308005	4.58046	4.63961e-06	2.42486e-05
Chr	NC_013967	HVO_0454	HVO_RS06885	alanine dehydrogenase	arCOG01035	E	404006	405001	-	405001	0.0361446	0.332329	2122.07	-2.01187	0.285508	-7.04661	1.83327e-12	3.48584e-11
Chr	NC_013967	HVO_0455	HVO_RS06890	thermosome subunit 2	arCOG01257	O	405300	406973	-	406977	0.0412186	0.32497	4331.83	2.01226	0.40398	4.98109	6.32272e-07	3.98841e-06
Chr	NC_013967	HVO_0456	HVO_RS06895	MULTISPECIES: hypothetical protein	arCOG08135	S	407159	407551	-	#N/A	0.0381679	0.335878	749.343	-0.850126	0.313359	-2.71294	0.0066689	0.0164783
Chr	NC_013967	HVO_0457	HVO_RS06900	MULTISPECIES: hypothetical protein	arCOG10283	S	407615	407797	-	407917	0.0655738	0.349727	3333.66	0.468648	0.535381	0.875354	0.381381	0.494963
Chr	NC_013967	HVO_0459	HVO_RS06915	MULTISPECIES: reactive intermediate/imine deaminase	arCOG01630	J	408661	409047	-	409047	0.0155039	0.328165	1355.52	-1.00911	0.32851	-3.07179	0.00212781	0.00601724
Chr	NC_013967	HVO_0460	HVO_RS06920	MULTISPECIES: hypothetical protein	arCOG13590	S	409132	409338	-	#N/A	0.0869565	0.333333	176.17	3.07506	0.45104	6.8177	9.2512e-12	1.54561e-10
Chr	NC_013967	HVO_0461	HVO_RS06925	cytochrome D ubiquinol oxidase subunit II	arCOG04791	C	409378	410376	-	#N/A	0.027027	0.302302	929.926	3.82275	0.518519	7.37243	1.6754e-13	3.75836e-12
Chr	NC_013967	HVO_0462	HVO_RS06930	cytochrome ubiquinol oxidase subunit I	arCOG02721	C	410369	411793	-	411855	0.0378947	0.327018	3174.2	2.89212	0.348156	8.30696	9.81826e-17	3.3224e-15
Chr	NC_013967	HVO_0463	#N/A	#N/A	0	#N/A	411856	412164	-	#N/A	0.31068	0.375405	93.9332	-1.56111	0.398679	-3.91571	9.01399e-05	0.000351493
Chr	NC_013967	HVO_0464	HVO_RS06940	threonine ammonia-lyase	arCOG01431	E	412389	413600	-	413600	0.0247525	0.338284	710.705	-0.752296	0.28842	-2.60834	0.00909838	0.0215992
Chr	NC_013967	HVO_0465	HVO_RS06945	MULTISPECIES: MATE family efflux transporter	arCOG01731	V	413956	415347	+	#N/A	0.049569	0.279454	100.564	-0.282342	0.407083	-0.693574	0.487949	0.598214
Chr	NC_013967	HVO_0466	HVO_RS06950	citrate (Si)-synthase	arCOG04237	C	415459	416598	-	416598	0.0578947	0.345614	1452.8	-1.19829	0.284676	-4.20931	2.56157e-05	0.000112399
Chr	NC_013967	HVO_0467	HVO_RS06955	potassium channel protein	arCOG01963	R	416899	418107	+	416783	0.0198511	0.293631	494.502	-0.0501435	0.28893	-0.173549	0.86222	0.901977
Chr	NC_013967	HVO_0468	HVO_RS06960	MULTISPECIES: hypothetical protein	arCOG09160	S	418158	418448	-	#N/A	0.14433	0.316151	208.333	-0.603317	0.323098	-1.86729	0.0618615	0.111017
Chr	NC_013967	HVO_0469	HVO_RS06965	deacylase	arCOG02890	R	418546	419502	+	418546	0.0532915	0.30721	148.44	0.836004	0.365213	2.28909	0.0220742	0.0462204
Chr	NC_013967	HVO_0470	HVO_RS06970	threonine synthase	arCOG01434	E	419599	420702	+	#N/A	0.0407609	0.277174	233.434	0.996886	0.314721	3.16752	0.00153746	0.00450409
Chr	NC_013967	HVO_0471	HVO_RS06975	hypothetical protein	arCOG06276	X	420720	422078	-	#N/A	0.0993377	0.287712	168.698	-2.92869	0.444786	-6.58448	4.56465e-11	6.82647e-10
Chr	NC_013967	HVO_0472	HVO_RS06980	hypothetical protein	arCOG06386	S	422204	422479	-	422492	0.0652174	0.289855	189.844	1.28433	0.407112	3.15474	0.00160641	0.00468546
Chr	NC_013967	HVO_0473	HVO_RS06985	hypothetical protein	arCOG13591	S	422618	422818	+	422618	0.0895522	0.383085	47.3488	2.52699	0.474382	5.32691	9.98985e-08	7.61205e-07
Chr	NC_013967	HVO_0474	HVO_RS06990	protein-L-isoaspartate O-methyltransferase	arCOG00976	O	422870	423604	-	423604	0.0408163	0.284354	587.599	-1.42622	0.364442	-3.91344	9.09903e-05	0.000354117
Chr	NC_013967	HVO_0475	HVO_RS06995	hypothetical protein	arCOG09197	#N/A	423626	424564	-	424564	0.0638978	0.257721	126.263	1.16703	0.389112	2.99921	0.0027068	0.00741307
Chr	NC_013967	HVO_0476	HVO_RS07000	MULTISPECIES: hypothetical protein	arCOG02680	R	424661	425317	-	#N/A	0.0228311	0.331811	613.428	-0.119949	0.277649	-0.432019	0.665728	0.754328
Chr	NC_013967	HVO_0477	HVO_RS07005	leucyl aminopeptidase	arCOG01890	E	425456	426415	-	426415	0.04375	0.295833	712.014	-0.087879	0.304628	-0.28848	0.772979	0.838269
Chr	NC_013967	HVO_0478	HVO_RS07010	glyceraldehyde-3-phosphate dehydrogenase	arCOG00493	G	426605	427672	+	426578	0.0421348	0.325843	302.803	0.471761	0.358803	1.31482	0.18857	0.281166
Chr	NC_013967	HVO_0479	HVO_RS07015	phosphodiesterase	arCOG01141	R	427742	428230	-	428230	0.0306748	0.310838	236.259	0.622153	0.36079	1.72442	0.0846323	0.145162
Chr	NC_013967	HVO_0480	HVO_RS07025	phosphoglycerate kinase	arCOG00496	G	428646	429851	-	429852	0.0248756	0.319237	1408.67	1.91944	0.27143	7.07159	1.5317e-12	2.95463e-11
Chr	NC_013967	HVO_0481	HVO_RS07030	MULTISPECIES: type I glyceraldehyde-3-phosphate dehydrogenase	arCOG00493	G	429927	430979	-	431193	0.039886	0.345679	16227.9	1.45029	0.26158	5.54436	2.95031e-08	2.5065e-07
Chr	NC_013967	HVO_0482	HVO_RS07035	type III effector protein	arCOG01833	O	431247	431609	+	430997	0.0826446	0.363636	913.636	0.996865	0.299884	3.32417	0.000886821	0.0027708
Chr	NC_013967	HVO_0483	HVO_RS07040	alpha-L-glutamate ligase	arCOG01589	H	431634	432506	-	#N/A	0.0549828	0.305842	177.938	-0.875699	0.406806	-2.15262	0.0313486	0.0622141
Chr	NC_013967	HVO_0484	HVO_RS07045	MULTISPECIES: 50S ribosomal protein L16	arCOG04113	J	432592	433122	-	#N/A	0.0621469	0.367232	3520.31	-1.92422	0.398405	-4.82981	1.36663e-06	7.97799e-06
Chr	NC_013967	HVO_0485	HVO_RS07050	GMP synthase	arCOG00090	F	433283	433930	+	433283	0.0555556	0.29321	229.383	1.98925	0.310222	6.41235	1.43295e-10	1.93303e-09
Chr	NC_013967	HVO_0486	HVO_RS07055	endonuclease NucS	arCOG01304	L	433931	434725	-	#N/A	0.0754717	0.313208	165.318	-0.734721	0.33886	-2.16822	0.0301421	0.0602
Chr	NC_013967	HVO_0487	HVO_RS07060	MULTISPECIES: pyridoxamine 5\'-phosphate oxidase	arCOG00512	V	434848	435303	+	434848	0.0328947	0.302632	20.4455	1.08027	0.579101	1.86543	0.0621214	0.111333
Chr	NC_013967	HVO_0488	HVO_RS07065	transcriptional regulator	arCOG03067	K	435432	435830	+	435432	0.0676692	0.315789	9111.16	2.48271	0.334259	7.4275	1.10667e-13	2.58418e-12
Chr	NC_013967	HVO_0489	HVO_RS07070	hypothetical protein	arCOG06412	S	435901	436059	+	#N/A	0.0566038	0.314465	3091.62	1.38437	0.326645	4.23815	2.25369e-05	9.97671e-05
Chr	NC_013967	HVO_0490	#N/A	#N/A	arCOG06412	S	436184	436330	+	#N/A	0.122449	0.380952	1898.34	0.2547	0.308046	0.826825	0.408336	0.520423
Chr	NC_013967	HVO_0491	HVO_RS07075	MULTISPECIES: pyridoxamine 5\'-phosphate oxidase	arCOG00512	V	436448	436909	+	436440	0.0649351	0.361472	1185.82	-0.333907	0.275371	-1.21257	0.225294	0.324647
Chr	NC_013967	HVO_0492	HVO_RS07080	MULTISPECIES: DNA-binding protein	arCOG02280	K	437012	437659	+	#N/A	0.0509259	0.322531	150.826	0.636662	0.534928	1.19018	0.233974	0.335221
Chr	NC_013967	HVO_0493	HVO_RS07085	MULTISPECIES: transcriptional regulator	arCOG03067	K	437774	438166	+	437774	0.0992366	0.3257	6409.49	-0.564448	0.275317	-2.05017	0.0403476	0.0773442
Chr	NC_013967	HVO_0494	HVO_RS07090	hypothetical protein	arCOG02829	S	438284	439078	+	#N/A	0.0566038	0.29434	791.911	-0.23437	0.2909	-0.805675	0.42043	0.531259
Chr	NC_013967	HVO_0496	HVO_RS07100	hypothetical protein	arCOG08962	S	439362	440087	-	#N/A	0.0785124	0.344353	149.254	-0.701631	0.366908	-1.91228	0.0558398	0.101791
Chr	NC_013967	HVO_0497	HVO_RS07105	MULTISPECIES: cold-shock protein	arCOG02984	K	440257	440451	-	#N/A	0.153846	0.415385	31698.9	0.0497877	0.306097	0.162654	0.870791	0.909038
Chr	NC_013967	HVO_0498	HVO_RS07110	MULTISPECIES: cold-shock protein	arCOG02984	K	440611	440805	-	#N/A	0.153846	0.420513	28147.6	-1.60787	0.678537	-2.36962	0.0178065	0.0385165
Chr	NC_013967	HVO_0500	HVO_RS07120	hypothetical protein	arCOG13592	#N/A	441371	442039	-	#N/A	0.103139	0.304933	295.184	-0.375202	0.321925	-1.1655	0.243818	0.345603
Chr	NC_013967	HVO_0501	HVO_RS07125	antibiotic resistance protein VanZ	arCOG03232	S	442085	442483	-	#N/A	0.112782	0.245614	131.362	-0.736329	0.397825	-1.85089	0.0641856	0.114417
Chr	NC_013967	HVO_0502	HVO_RS07130	MULTISPECIES: hypothetical protein	0	#N/A	442587	442790	+	#N/A	0.102941	0.328431	4.86173	1.23604	0.980554	1.26055	0.20747	0.304233
Chr	NC_013967	HVO_0504	HVO_RS07140	hypothetical protein	arCOG03116	S	443185	443682	+	442996	0.0481928	0.335341	57.6257	0.194341	0.427483	0.454617	0.649385	0.740956
Chr	NC_013967	HVO_0505	HVO_RS07145	MULTISPECIES: hypothetical protein	arCOG08911	S	443723	443992	+	#N/A	0.0555556	0.311111	22.7637	0.157828	0.552161	0.285836	0.775003	0.83978
Chr	NC_013967	HVO_0506	HVO_RS07150	multidrug ABC transporter ATP-binding protein	arCOG02841	V	444097	446034	+	#N/A	0.0371517	0.342621	169.731	0.276188	0.329822	0.837386	0.402375	0.515128
Chr	NC_013967	HVO_0507	HVO_RS07155	creatininase	arCOG04536	H	446078	446800	+	#N/A	0.0705394	0.302905	259.8	-0.835952	0.411783	-2.03008	0.0423485	0.080561
Chr	NC_013967	HVO_0508	HVO_RS07160	hypothetical protein	arCOG04707	S	446839	447285	-	447285	0.0469799	0.322148	1499.32	2.25005	0.333289	6.75105	1.46782e-11	2.36331e-10
Chr	NC_013967	HVO_0509	HVO_RS07165	DNA mismatch repair protein MutT	arCOG01075	F	447374	447841	-	#N/A	0.0833333	0.305556	219.419	-1.30589	0.356256	-3.6656	0.00024676	0.000869175
Chr	NC_013967	HVO_0510	HVO_RS07170	hypothetical protein	arCOG04705	S	447838	448179	-	#N/A	0.0350877	0.368421	75.0124	-1.18198	0.494092	-2.39224	0.0167461	0.0364002
Chr	NC_013967	HVO_0511	HVO_RS07175	NAD-dependent epimerase	arCOG04704	M	448281	449069	+	#N/A	0.0684411	0.343473	650.046	-0.120537	0.28868	-0.417546	0.676279	0.761832
Chr	NC_013967	HVO_0512	HVO_RS07180	hypothetical protein	0	#N/A	449134	449559	-	449559	0.225352	0.370892	31.5951	-0.320216	0.535755	-0.597691	0.550046	0.65484
Chr	NC_013967	HVO_0513	HVO_RS07185	bacterio-opsin activator	arCOG02274	K	449668	450342	+	#N/A	0.151111	0.357037	34.2095	-1.6204	0.572216	-2.8318	0.00462868	0.0118934
Chr	NC_013967	HVO_0514	HVO_RS07190	hypothetical protein	arCOG09205	R	450349	450960	-	450960	0.0735294	0.302288	140.806	0.173167	0.356601	0.485603	0.627249	0.723264
Chr	NC_013967	HVO_0515	HVO_RS07195	hypothetical protein	arCOG10374	S	451105	451329	+	#N/A	0.0933333	0.306667	42.6895	1.09614	0.448394	2.4446	0.0145013	0.0321759
Chr	NC_013967	HVO_0516	HVO_RS07200	GntR family transcriptional regulator	arCOG13345	#N/A	451494	452177	+	#N/A	0.0833333	0.327485	66.5203	-0.0671127	0.421673	-0.159158	0.873544	0.911197
Chr	NC_013967	HVO_0518	HVO_RS07210	hypothetical protein	arCOG06301	S	452571	453080	+	452571	0.0529412	0.252941	289.964	-0.18093	0.334225	-0.541343	0.588271	0.688238
Chr	NC_013967	HVO_0519	HVO_RS07215	replication protein A	arCOG01510	L	453269	454720	+	#N/A	0.035124	0.307851	1421.02	-0.636069	0.273977	-2.32162	0.0202535	0.0429486
Chr	NC_013967	HVO_0520	HVO_RS07220	MULTISPECIES: aldolase	arCOG02144	L	454913	455344	+	454887	0.0902778	0.333333	137.597	0.265922	0.365198	0.72816	0.466516	0.577075
Chr	NC_013967	HVO_0521	HVO_RS07230	tRNA CCA-pyrophosphorylase	arCOG04249	J	456336	457715	-	457715	0.0673913	0.294203	577.337	-0.544535	0.309852	-1.75741	0.0788487	0.136473
Chr	NC_013967	HVO_0522	HVO_RS07225	histone deacetylase	arCOG00324	R	455344	456357	+	#N/A	0.0325444	0.295858	463.667	-0.17518	0.294633	-0.594571	0.55213	0.656657
Chr	NC_013967	HVO_0525	#N/A	#N/A	0	#N/A	458267	458407	+	#N/A	0.106383	0.312057	32.1941	-0.642014	0.526286	-1.2199	0.222504	0.321091
Chr	NC_013967	HVO_0526	HVO_RS07245	hypothetical protein	arCOG13593	S	458677	459087	+	#N/A	0.131387	0.384428	19.3447	-0.522608	0.636458	-0.821118	0.411579	0.52322
Chr	NC_013967	HVO_0527	#N/A	#N/A	0	#N/A	459341	459817	-	#N/A	0.371069	0.538784	85.2134	-0.971153	0.425856	-2.28047	0.0225797	0.0471553
Chr	NC_013967	HVO_0528	HVO_RS07250	IS4 family transposase	arCOG06160	X	460194	461360	-	461360	0.197943	0.409597	96.2632	-2.45199	0.458583	-5.34688	8.94815e-08	6.92441e-07
Chr	NC_013967	HVO_0530	HVO_RS07260	MULTISPECIES: sugar ABC transporter substrate-binding protein	arCOG00150	G	461838	463211	+	461802	0.10262	0.343523	2980.93	2.52077	0.302009	8.34667	7.02161e-17	2.48118e-15
Chr	NC_013967	HVO_0531	HVO_RS07265	ABC transporter permease	arCOG00157	G	463222	464286	+	#N/A	0.109859	0.381221	497.101	2.13496	0.417398	5.11493	3.13861e-07	2.1063e-06
Chr	NC_013967	HVO_0532	HVO_RS07270	ABC transporter permease	arCOG00159	G	464283	465227	+	#N/A	0.0761905	0.348148	519.604	1.66007	0.370034	4.48626	7.24842e-06	3.6452e-05
Chr	NC_013967	HVO_0534	HVO_RS07275	ABC transporter ATP-binding protein	arCOG00177	E	465348	466499	+	#N/A	0.0651042	0.355903	624.213	1.73371	0.316999	5.46915	4.52205e-08	3.6941e-07
Chr	NC_013967	HVO_0535	HVO_RS07280	hypothetical protein	arCOG13034	S	466545	467234	-	#N/A	0.0565217	0.262319	766.706	-0.894144	0.31118	-2.8734	0.00406078	0.0105909
Chr	NC_013967	HVO_0536	HVO_RS07285	DNA starvation/stationary phase protection protein	arCOG01101	P	467702	468232	+	467680	0.039548	0.374765	2712.83	-0.231205	0.700465	-0.330073	0.741345	0.814158
Chr	NC_013967	HVO_0537	#N/A	#N/A	arCOG06242	S	468354	468521	-	468522	0.125	0.380952	568.156	-2.01146	0.42402	-4.74379	2.09757e-06	1.18133e-05
Chr	NC_013967	HVO_0538	HVO_RS07290	iron-dependent repressor	arCOG02101	K	468630	469064	-	#N/A	0.0896552	0.305747	56.4126	-2.55002	0.537429	-4.74484	2.08668e-06	1.17685e-05
Chr	NC_013967	HVO_0539	HVO_RS07295	hypothetical protein	arCOG06167	S	469061	469891	-	#N/A	0.0685921	0.269555	322.972	-2.76193	0.354801	-7.78445	7.00146e-15	1.8763e-13
Chr	NC_013967	HVO_0540	HVO_RS07300	hypothetical protein	arCOG11887	S	470089	470577	-	#N/A	0.128834	0.298569	149.358	1.62642	0.334772	4.85829	1.18407e-06	7.01479e-06
Chr	NC_013967	HVO_0541	HVO_RS07305	aconitate hydratase	arCOG01697	C	470736	473552	-	473552	0.0330138	0.319844	2342.03	1.87504	0.407498	4.60136	4.19749e-06	2.22289e-05
Chr	NC_013967	HVO_0542	HVO_RS07310	MULTISPECIES: hypothetical protein	arCOG10184	S	473683	474102	-	474102	0.0357143	0.297619	240.66	0.559643	0.378981	1.4767	0.139755	0.221446
Chr	NC_013967	HVO_0543	HVO_RS07315	MULTISPECIES: thioredoxin family protein	arCOG08975	C	474201	474461	-	474462	0.045977	0.340996	208.143	-2.37711	0.477768	-4.97545	6.50958e-07	4.09335e-06
Chr	NC_013967	HVO_0544	HVO_RS07320	MFS transporter	arCOG02685	G	474717	476132	+	#N/A	0.0614407	0.323446	568.215	-1.45521	0.288278	-5.04793	4.46621e-07	2.89037e-06
Chr	NC_013967	HVO_0545	HVO_RS07325	hypothetical protein	arCOG03828	K	476452	476949	+	#N/A	0.0722892	0.345382	520.331	-2.26598	0.310942	-7.28749	3.15771e-13	6.74176e-12
Chr	NC_013967	HVO_0546	#N/A	#N/A	0	#N/A	477060	477224	+	#N/A	0.0909091	0.272727	189.887	-0.444763	0.338013	-1.31581	0.188237	0.280945
Chr	NC_013967	HVO_0547	HVO_RS07330	hypothetical protein	arCOG06403	S	477273	477917	-	477917	0.0372093	0.289922	180.748	-1.68139	0.371481	-4.52618	6.00581e-06	3.07058e-05
Chr	NC_013967	HVO_0548	HVO_RS07335	arginine:ornithine antiporter	arCOG02010	C	478045	479526	-	#N/A	0.0384615	0.300945	175.377	-1.34737	0.352844	-3.81861	0.000134207	0.000499432
Chr	NC_013967	HVO_0549	HVO_RS07340	2-keto-3-deoxygluconate kinase	arCOG00014	G	479663	480625	-	480625	0.0249221	0.288681	867.845	-0.942935	0.285595	-3.30166	0.000961157	0.00296821
Chr	NC_013967	HVO_0550	HVO_RS07345	MULTISPECIES: hypothetical protein	0	#N/A	480714	481103	-	#N/A	0.115385	0.315385	94.9915	-1.00038	0.398303	-2.51161	0.0120181	0.0276909
Chr	NC_013967	HVO_0551	HVO_RS07350	DNA mismatch repair protein MutL	arCOG03730	S	481150	483357	-	#N/A	0.0298913	0.287591	502.367	-0.492319	0.296069	-1.66285	0.0963427	0.161501
Chr	NC_013967	HVO_0552	HVO_RS07355	DNA mismatch repair protein MutS	arCOG02896	L	483354	486128	-	#N/A	0.0464865	0.300901	284.027	-0.570544	0.347734	-1.64075	0.10085	0.167998
Chr	NC_013967	HVO_0553	HVO_RS07360	amino acid ABC transporter substrate-binding protein	arCOG01021	E	486347	487591	+	#N/A	0.060241	0.288353	75.1719	-2.95126	0.498454	-5.92083	3.20322e-09	3.2796e-08
Chr	NC_013967	HVO_0554	HVO_RS07365	chemotaxis protein	arCOG02320	N	487588	490083	+	#N/A	0.0384615	0.308494	252.743	-1.40331	0.397944	-3.52639	0.000421263	0.00140292
Chr	NC_013967	HVO_0555	HVO_RS07370	transducer protein htr15	arCOG02318	T	490290	491960	+	#N/A	0.0359066	0.297427	160.697	-0.472695	0.364003	-1.2986	0.194081	0.28745
Chr	NC_013967	HVO_0558	HVO_RS07380	adenylyltransferase	arCOG01676	H	493539	494351	-	494351	0.0553506	0.322263	141.332	0.188096	0.332457	0.565774	0.571547	0.673411
Chr	NC_013967	HVO_0559	HVO_RS07385	MULTISPECIES: sulfurtransferase	arCOG02021	P	494488	494841	+	494488	0.0423729	0.313559	98.7852	-0.223403	0.421459	-0.530071	0.596063	0.695116
Chr	NC_013967	HVO_0560	HVO_RS07390	hypothetical protein	0	#N/A	494928	495119	-	495124	0.125	0.359375	112.301	-0.468884	0.37799	-1.24047	0.214802	0.312006
Chr	NC_013967	HVO_0561	HVO_RS07395	MULTISPECIES: 50S ribosomal protein L15e	arCOG04209	J	495226	495816	-	495928	0.0456853	0.329949	8150.64	-0.525793	0.327183	-1.60703	0.108048	0.177765
Chr	NC_013967	HVO_0562	HVO_RS07400	MULTISPECIES: maltose ABC transporter permease	arCOG00160	G	496045	497121	-	#N/A	0.0222841	0.338904	142.516	-0.611338	0.35393	-1.72728	0.0841166	0.144463
Chr	NC_013967	HVO_0563	HVO_RS07405	MULTISPECIES: sugar ABC transporter permease	arCOG00157	G	497118	498053	-	#N/A	0.0512821	0.351496	49.9866	-0.0671871	0.474833	-0.141496	0.887478	0.921638
Chr	NC_013967	HVO_0564	HVO_RS07410	sugar ABC transporter substrate-binding protein	arCOG00154	G	498059	499351	-	#N/A	0.0394432	0.331013	63.4907	-0.657463	0.437804	-1.50173	0.133167	0.212779
Chr	NC_013967	HVO_0565	HVO_RS07415	ABC transporter ATP-binding protein	arCOG00177	E	499582	500721	+	#N/A	0.0394737	0.327193	97.9039	0.457551	0.374266	1.22253	0.221508	0.319884
Chr	NC_013967	HVO_0566	HVO_RS07420	hypothetical protein	arCOG03285	G	500782	502788	-	#N/A	0.0269058	0.28002	133.197	1.04209	0.402248	2.59067	0.00957881	0.0225653
Chr	NC_013967	HVO_0567	HVO_RS07425	alpha-amylase	arCOG02948	G	502893	505076	+	#N/A	0.0549451	0.276099	87.2143	-1.22805	0.404982	-3.03237	0.00242645	0.00676593
Chr	NC_013967	HVO_0568	HVO_RS07430	transcriptional regulator	arCOG02038	K	505082	506152	+	#N/A	0.047619	0.330532	529.941	-1.3405	0.287724	-4.65898	3.17782e-06	1.71473e-05
Chr	NC_013967	HVO_0569	HVO_RS07435	atypical protein kinase	arCOG01181	T	506363	507274	-	507274	0.0361842	0.342105	303.322	-0.946646	0.312711	-3.02722	0.00246814	0.00686781
Chr	NC_013967	HVO_0570	HVO_RS07440	ATP-binding protein	arCOG02364	T	507810	508817	-	508865	0.0297619	0.311508	780.062	1.25382	0.306909	4.08533	4.40149e-05	0.000182884
Chr	NC_013967	HVO_0571	HVO_RS07445	hypothetical protein	arCOG03101	E	508914	509564	-	509564	0.0322581	0.293395	168.691	0.816772	0.343388	2.37857	0.01738	0.0376347
Chr	NC_013967	HVO_0572	HVO_RS07450	biotin/lipoate A/B protein ligase	arCOG01939	H	509723	510550	+	509723	0.0253623	0.289855	217.841	-1.82949	0.347225	-5.26888	1.37257e-07	9.96484e-07
Chr	NC_013967	HVO_0573	HVO_RS07455	endonuclease IV	arCOG01894	L	510605	511480	+	510605	0.0273973	0.340183	775.195	-0.66977	0.276245	-2.42455	0.0153274	0.0337203
Chr	NC_013967	HVO_0574	HVO_RS07460	SAM-dependent methyltransferase	arCOG01783	Q	511562	512362	+	#N/A	0.0786517	0.287141	364.81	-1.79712	0.349429	-5.143	2.70382e-07	1.84553e-06
Chr	NC_013967	HVO_0575	HVO_RS07465	MULTISPECIES: epimerase	arCOG03015	R	512426	513064	-	#N/A	0.0328638	0.29734	99.829	-0.158848	0.443151	-0.358451	0.720005	0.798828
Chr	NC_013967	HVO_0576	HVO_RS07470	MULTISPECIES: transcriptional regulator	arCOG01057	K	513213	513560	+	#N/A	0.0517241	0.37931	107.576	-0.846805	0.411507	-2.05781	0.0396081	0.0761094
Chr	NC_013967	HVO_0577	HVO_RS07475	MULTISPECIES: hypothetical protein	arCOG05073	R	513578	513793	-	#N/A	0.0833333	0.37963	247.964	-0.592691	0.344223	-1.72182	0.0851021	0.145717
Chr	NC_013967	HVO_0578	HVO_RS07480	hypothetical protein	arCOG11185	S	513887	514150	+	#N/A	0.0681818	0.268939	63.2473	0.981074	0.416045	2.3581	0.0183689	0.0394294
Chr	NC_013967	HVO_0579	HVO_RS07485	hypothetical protein	arCOG04683	S	514211	514855	-	514856	0.027907	0.303876	322.181	-0.15016	0.320869	-0.467978	0.6398	0.733273
Chr	NC_013967	HVO_0580	HVO_RS07490	MULTISPECIES: arginosuccinate synthase	arCOG00042	J	514996	515961	+	514995	0.0465839	0.343685	497.339	-1.75315	0.309815	-5.65869	1.52537e-08	1.37801e-07
Chr	NC_013967	HVO_0581	HVO_RS07495	MULTISPECIES: cell division protein FtsZ	arCOG02201	D	516141	517343	-	#N/A	0.0822943	0.360765	25134.1	1.42604	0.395835	3.60262	0.000315024	0.00107881
Chr	NC_013967	HVO_0582	HVO_RS07500	transcriptional regulator	arCOG01009	V	517346	517531	-	#N/A	0.16129	0.424731	7822.54	0.478106	0.304226	1.57155	0.116055	0.189765
Chr	NC_013967	HVO_0583	HVO_RS07505	CopG family transcriptional regulator	arCOG01916	R	517744	518328	-	#N/A	0.112821	0.34188	228.16	-1.28459	0.345787	-3.71497	0.000203227	0.000729096
Chr	NC_013967	HVO_0585	HVO_RS07515	aldo/keto reductase	arCOG01617	C	518847	519830	+	518823	0.0640244	0.332317	147.891	0.904116	0.330572	2.73501	0.0062379	0.0155675
Chr	NC_013967	HVO_0586	HVO_RS07520	MULTISPECIES: haloacid dehalogenase	arCOG02291	R	519896	520531	+	#N/A	0.0754717	0.257862	565.992	-1.47602	0.298912	-4.93797	7.89419e-07	4.90989e-06
Chr	NC_013967	HVO_0587	HVO_RS07525	cobalamin biosynthesis protein CbiB	arCOG04274	H	520522	521430	+	#N/A	0.049505	0.236524	368.281	-1.16338	0.360166	-3.23013	0.00123735	0.00370925
Chr	NC_013967	HVO_0588	HVO_RS07530	adenosylcobinamide-GDP ribazoletransferase	arCOG04338	H	521421	522185	+	#N/A	0.0627451	0.240523	199.313	-0.953217	0.400015	-2.38295	0.0171745	0.0372704
Chr	NC_013967	HVO_0589	HVO_RS07535	GTP--adenosylcobinamide-phosphate guanylyltransferase	arCOG01871	H	522185	522778	+	#N/A	0.0656566	0.279461	123.672	-1.31942	0.42621	-3.09571	0.00196344	0.00560802
Chr	NC_013967	HVO_0590	HVO_RS07540	hypothetical protein	arCOG04272	H	522769	523836	+	#N/A	0.0505618	0.2603	177.143	-0.28346	0.465032	-0.609549	0.542161	0.647576
Chr	NC_013967	HVO_0591	HVO_RS07545	threonine-phosphate decarboxylase	arCOG04273	E	523826	524848	+	#N/A	0.026393	0.262952	247.938	-1.01822	0.341498	-2.98164	0.0028671	0.00780922
Chr	NC_013967	HVO_0592	HVO_RS07550	adenosylcobinamide amidohydrolase	arCOG01870	H	524841	525578	+	#N/A	0.0487805	0.247967	269.245	-2.01599	0.341686	-5.90011	3.6327e-09	3.69093e-08
Chr	NC_013967	HVO_0593	HVO_RS07555	L-threonine-O-3-phosphate decarboxylase	arCOG04273	E	525678	526691	+	#N/A	0.0798817	0.289941	83.5652	-1.06397	0.413675	-2.57198	0.0101118	0.0236951
Chr	NC_013967	HVO_0594	#N/A	#N/A	0	#N/A	526838	526960	-	#N/A	0.121951	0.455285	8.50481	-0.0204023	0.787217	-0.025917	0.979324	0.983758
Chr	NC_013967	HVO_0595	HVO_RS07560	chromosome partitioning protein ParA	arCOG00589	N	527070	527843	+	527070	0.0736434	0.29199	1255.76	-1.2771	0.323234	-3.95101	7.78223e-05	0.000307363
Chr	NC_013967	HVO_0596	HVO_RS07565	hypothetical protein	arCOG06294	S	527840	528424	+	#N/A	0.0564103	0.254701	526.727	-1.20023	0.307641	-3.90139	9.56414e-05	0.000369339
Chr	NC_013967	HVO_0597	HVO_RS07570	osmotically inducible protein C	arCOG03686	O	528489	528956	+	528485	0.0320513	0.303419	2425.53	2.21939	0.266288	8.33455	7.7795e-17	2.67789e-15
Chr	NC_013967	HVO_0598	HVO_RS07575	hypothetical protein	arCOG10638	S	529064	529795	+	#N/A	0.057377	0.297814	458.496	2.7175	0.325827	8.3403	7.40999e-17	2.59545e-15
Chr	NC_013967	HVO_0599	HVO_RS07580	ester cyclase	arCOG06513	R	530034	530474	-	530545	0.0680272	0.346939	97.7815	1.11	0.367245	3.02251	0.00250685	0.00695612
Chr	NC_013967	HVO_0600	HVO_RS07585	hypothetical protein	arCOG04396	E	531046	531579	+	#N/A	0.0449438	0.338951	61.7911	-1.37909	0.461739	-2.98673	0.00281981	0.00768567
Chr	NC_013967	HVO_0601	HVO_RS07590	homoserine dehydrogenase	arCOG01351	E	531576	532526	+	#N/A	0.0630915	0.298633	227.986	-1.18537	0.327143	-3.62341	0.000290749	0.0010079
Chr	NC_013967	HVO_0602	HVO_RS07595	MULTISPECIES: 3-dehydroquinase	arCOG02097	E	532608	533351	-	#N/A	0.104839	0.375	419.858	-0.883322	0.334424	-2.64132	0.00825838	0.0198649
Chr	NC_013967	HVO_0603	HVO_RS07600	3-dehydroquinase	arCOG02097	E	533893	534561	-	534561	0.107623	0.349776	79.674	1.77776	0.378632	4.69522	2.66322e-06	1.46276e-05
Chr	NC_013967	HVO_0604	HVO_RS07605	epimerase	arCOG04704	M	534891	535787	+	534887	0.0635452	0.346711	40.3126	3.11182	0.484585	6.42162	1.3483e-10	1.83121e-09
Chr	NC_013967	HVO_0605	HVO_RS07610	MULTISPECIES: IclR family transcriptional regulator	arCOG02798	K	535848	536621	-	536621	0.0271318	0.343669	125.054	-0.924829	0.40174	-2.30206	0.021332	0.0447602
Chr	NC_013967	HVO_0606	HVO_RS07615	dimethylmenaquinone methyltransferase	arCOG00117	H	536843	537532	-	537532	0.0478261	0.344928	93.0925	1.64454	0.387419	4.24487	2.18723e-05	9.71481e-05
Chr	NC_013967	HVO_0607	HVO_RS07620	MULTISPECIES: hypothetical protein	arCOG01802	R	537737	538747	-	538750	0.0623145	0.333333	90.5922	1.79752	0.417458	4.30588	1.66325e-05	7.57282e-05
Chr	NC_013967	HVO_0608	HVO_RS07625	alcohol dehydrogenase	arCOG01459	E	538994	540037	+	538994	0.0574713	0.329502	47.4581	0.181468	0.446843	0.406111	0.684661	0.769232
Chr	NC_013967	HVO_0609	HVO_RS07630	MBL fold metallo-hydrolase	arCOG00504	R	540257	540904	-	541064	0.0277778	0.328704	35.2956	0.351053	0.474063	0.74052	0.458985	0.570232
Chr	NC_013967	HVO_0610	HVO_RS07635	hypothetical protein	arCOG10722	R	541192	541707	+	541174	0.116279	0.399225	37.9102	1.46457	0.489877	2.98966	0.00279288	0.00762268
Chr	NC_013967	HVO_0611	HVO_RS07640	C4-dicarboxylate ABC transporter permease	arCOG04469	R	541707	543194	+	#N/A	0.0665323	0.34543	23.4042	2.66444	0.583599	4.56554	4.98219e-06	2.57359e-05
Chr	NC_013967	HVO_0612	HVO_RS07645	MULTISPECIES: universal stress protein UspA	arCOG03050	T	543730	544161	+	543606	0.159722	0.354167	98.7376	1.51693	0.365273	4.15288	3.28323e-05	0.000140664
Chr	NC_013967	HVO_0613	HVO_RS07650	MBL fold metallo-hydrolase	arCOG00504	R	544296	544943	+	544292	0.087963	0.339506	38.7377	0.859479	0.499556	1.72049	0.085344	0.146069
Chr	NC_013967	HVO_0614	HVO_RS07655	MULTISPECIES: hypothetical protein	arCOG04679	N	545379	545921	-	#N/A	0.0939227	0.279926	87.0656	-1.09226	0.485296	-2.25072	0.0244036	0.0503584
Chr	NC_013967	HVO_0615	HVO_RS07660	MULTISPECIES: hypothetical protein	arCOG04680	N	545918	546391	-	#N/A	0.0886076	0.248945	7.67637	-2.04586	0.937454	-2.18236	0.0290831	0.0584738
Chr	NC_013967	HVO_0616	HVO_RS07665	hypothetical protein	arCOG03933	N	546384	547079	-	#N/A	0.0775862	0.284483	21.6078	-1.02649	0.609399	-1.68443	0.0920986	0.155365
Chr	NC_013967	HVO_0617	HVO_RS07670	MULTISPECIES: hypothetical protein	arCOG06296	N	547072	547644	-	#N/A	0.0890052	0.279232	34.9141	-0.159832	0.484274	-0.330044	0.741367	0.814158
Chr	NC_013967	HVO_0618	HVO_RS07675	hypothetical protein	arCOG02911	N	547637	548350	-	#N/A	0.092437	0.277311	18.8865	-0.897609	0.636682	-1.40982	0.158592	0.24426
Chr	NC_013967	HVO_0619	HVO_RS07680	membrane protein	arCOG01810	N	548347	550266	-	#N/A	0.071875	0.285417	123.428	-0.235605	0.380341	-0.619456	0.535616	0.641871
Chr	NC_013967	HVO_0620	HVO_RS07685	MULTISPECIES: secretion system protein	arCOG01818	N	550263	552629	-	#N/A	0.0557668	0.31221	118.386	-0.0393694	0.410665	-0.0958674	0.923626	0.947108
Chr	NC_013967	HVO_0621	HVO_RS07690	signal transduction histidine kinase	arCOG02327	T	552851	554542	-	554633	0.0620567	0.329196	291.255	2.36641	0.384294	6.15782	7.37523e-10	8.4382e-09
Chr	NC_013967	HVO_0622	HVO_RS07695	ubiquinone biosynthesis protein UbiA	arCOG00481	H	554747	555640	-	#N/A	0.0805369	0.302013	71.3845	0.674015	0.409187	1.64721	0.0995155	0.165915
Chr	NC_013967	HVO_0623	HVO_RS07700	hypothetical protein	arCOG00539	H	555767	556195	+	#N/A	0.0629371	0.312354	58.6171	-0.472232	0.427033	-1.10585	0.268793	0.37423
Chr	NC_013967	HVO_0624	HVO_RS07705	hypothetical protein	arCOG03293	S	556293	556805	+	556293	0.0584795	0.292398	249.538	1.02051	0.316318	3.22623	0.00125434	0.00375456
Chr	NC_013967	HVO_0625	HVO_RS07710	EamA family transporter	arCOG03427	R	556841	557266	-	557287	0.0985915	0.35446	25.9064	-1.32225	0.583203	-2.26723	0.0233762	0.04859
Chr	NC_013967	HVO_0626	HVO_RS07715	hypothetical protein	arCOG02977	S	557375	557884	-	557884	0.0352941	0.309804	100.345	-0.869999	0.377214	-2.30638	0.0210894	0.0443211
Chr	NC_013967	HVO_0627	HVO_RS07720	ABC transporter ATP-binding protein	arCOG00181	E	558052	560748	+	#N/A	0.051168	0.314794	362.634	1.10103	0.323371	3.40484	0.000662038	0.00212844
Chr	NC_013967	HVO_0628	HVO_RS07725	ABC transporter substrate-binding protein	arCOG01534	E	560896	562620	+	560896	0.066087	0.347826	1379.64	1.16679	0.411512	2.83537	0.00457726	0.011784
Chr	NC_013967	HVO_0629	HVO_RS07730	peptide ABC transporter permease	arCOG00751	E	562646	563665	+	#N/A	0.0705882	0.360784	167.707	1.30509	0.374758	3.48248	0.000496795	0.00163268
Chr	NC_013967	HVO_0630	HVO_RS07735	peptide ABC transporter permease	arCOG00748	E	563662	564597	+	#N/A	0.0352564	0.304487	219.301	0.0086486	0.315173	0.0274408	0.978108	0.983387
Chr	NC_013967	HVO_0631	HVO_RS07740	hypothetical protein	arCOG06317	S	564604	564999	+	#N/A	0.0833333	0.252525	97.461	0.0849694	0.366552	0.231807	0.816688	0.870306
Chr	NC_013967	HVO_0632	HVO_RS07745	histidine kinase	arCOG02352	T	565023	567599	-	#N/A	0.0745052	0.329841	546.612	1.94903	0.280071	6.95906	3.4256e-12	6.2745e-11
Chr	NC_013967	HVO_0633	HVO_RS07750	circadian clock protein KaiC	arCOG01174	T	567596	569050	-	569050	0.0721649	0.33677	357.906	1.77544	0.293693	6.04524	1.49191e-09	1.62765e-08
Chr	NC_013967	HVO_0634	HVO_RS07755	cell division control protein Cdc6	arCOG00467	L	569203	570429	-	570433	0.0415648	0.356968	599.472	-0.382033	0.406907	-0.93887	0.347797	0.460462
Chr	NC_013967	HVO_0635	HVO_RS07760	hypothetical protein	arCOG02170	S	571177	572157	+	571195	0.116208	0.286442	161.298	0.272819	0.415711	0.656272	0.511649	0.620237
Chr	NC_013967	HVO_0636	HVO_RS07765	hypothetical protein	arCOG06437	S	572154	572726	+	#N/A	0.104712	0.289703	84.7071	-0.0541463	0.408087	-0.132683	0.894444	0.925332
Chr	NC_013967	HVO_0637	HVO_RS07770	DUF58 domain-containing protein	arCOG02742	R	572723	573991	+	#N/A	0.0425532	0.258471	329.867	0.527993	0.346264	1.52483	0.127303	0.20472
Chr	NC_013967	HVO_0638	HVO_RS07775	MULTISPECIES: hypothetical protein	arCOG09144	S	573979	574485	+	#N/A	0.0532544	0.240631	106.058	-0.133543	0.378286	-0.353021	0.724073	0.800758
Chr	NC_013967	HVO_0639	HVO_RS07780	ATPase AAA	arCOG00434	N	574519	575469	-	575469	0.044164	0.304942	214.906	-0.355586	0.37082	-0.958918	0.3376	0.449345
Chr	NC_013967	HVO_0641	HVO_RS07790	5,6-dimethylbenzimidazole synthase	arCOG00288	C	575944	576600	-	#N/A	0.100457	0.333333	96.9972	-1.69754	0.479045	-3.5436	0.000394699	0.00132886
Chr	NC_013967	HVO_0642	#N/A	#N/A	0	#N/A	576706	576855	+	576706	0.14	0.406667	33.6163	-0.113344	0.53899	-0.210289	0.833442	0.880406
Chr	NC_013967	HVO_0643	HVO_RS07795	hypothetical protein	arCOG10644	S	576993	577172	+	576993	0.0666667	0.294444	685.658	0.453148	0.321443	1.40973	0.158619	0.24426
Chr	NC_013967	HVO_0644	HVO_RS07800	MULTISPECIES: citramalate synthase	arCOG02092	E	577242	578780	-	578883	0.0331384	0.28655	315.916	0.445838	0.302172	1.47545	0.140092	0.221892
Chr	NC_013967	HVO_0645	HVO_RS07805	MULTISPECIES: hypothetical protein	arCOG03113	S	578988	579335	-	#N/A	0.0431034	0.327586	412.222	0.525467	0.306835	1.71254	0.0867976	0.148366
Chr	NC_013967	HVO_0646	HVO_RS07810	hypothetical protein	arCOG04666	S	579438	579980	+	579438	0.038674	0.274401	120.091	-1.41463	0.406631	-3.4789	0.000503479	0.00165192
Chr	NC_013967	HVO_0647	HVO_RS07815	MULTISPECIES: GMP synthase	arCOG00087	F	580081	580632	+	580081	0.0326087	0.32971	244.187	-0.291354	0.313399	-0.929659	0.352548	0.465363
Chr	NC_013967	HVO_0648	HVO_RS07820	membrane protein	arCOG04351	I	580809	582722	+	#N/A	0.0501567	0.315569	827.146	0.215591	0.327915	0.65746	0.510885	0.62005
Chr	NC_013967	HVO_0649	#N/A	#N/A	arCOG08114	S	582834	583040	-	583040	0.144928	0.36715	13.9906	-0.42694	0.677158	-0.630488	0.528375	0.636057
Chr	NC_013967	HVO_0650	HVO_RS07825	DUF3194 domain-containing protein	arCOG04665	S	583221	583484	-	#N/A	0.0340909	0.329545	1642.21	-0.610726	0.304032	-2.00876	0.0445629	0.084013
Chr	NC_013967	HVO_0651	HVO_RS07830	MULTISPECIES: prefoldin subunit beta	arCOG01342	O	583485	583868	-	583868	0.0390625	0.359375	4393.99	-0.62371	0.308066	-2.0246	0.0429085	0.0813163
Chr	NC_013967	HVO_0652	HVO_RS07835	MULTISPECIES: KEOPS complex Pcc1 subunit	arCOG04414	J	583912	584181	-	#N/A	0.0777778	0.266667	324.352	-2.19813	0.323863	-6.78721	1.14322e-11	1.90202e-10
Chr	NC_013967	HVO_0653	HVO_RS07840	MULTISPECIES: DNA-directed RNA polymerase subunit P	arCOG04341	K	584183	584317	-	#N/A	0.0444444	0.385185	220.752	-2.17538	0.349114	-6.23114	4.63059e-10	5.55325e-09
Chr	NC_013967	HVO_0654	HVO_RS07845	MULTISPECIES: 50S ribosomal protein L37	arCOG04208	J	584352	584621	-	584624	0.1	0.340741	5169.97	-1.60923	0.287383	-5.5996	2.14848e-08	1.89379e-07
Chr	NC_013967	HVO_0655	HVO_RS07850	3-beta hydroxysteroid dehydrogenase/isomerase	arCOG01369	M	584724	585749	+	584724	0.0438596	0.288499	250.182	0.625389	0.344158	1.81716	0.0691932	0.121767
Chr	NC_013967	HVO_0656	HVO_RS07855	hypothetical protein	arCOG02192	R	585788	586513	-	586513	0.0495868	0.30303	214.242	-1.53928	0.42278	-3.64085	0.000271743	0.000946832
Chr	NC_013967	HVO_0657	HVO_RS07860	hypothetical protein	0	#N/A	586639	587451	+	#N/A	0.0738007	0.227552	120.926	0.412388	0.393444	1.04815	0.294569	0.402399
Chr	NC_013967	HVO_0658	HVO_RS07865	tRNA pseudouridine(13) synthase TruD	arCOG04252	J	587495	588886	-	#N/A	0.0474138	0.281609	576.988	-0.702919	0.296901	-2.36752	0.0179077	0.0386724
Chr	NC_013967	HVO_0659	HVO_RS07870	MULTISPECIES: peptidyl-tRNA hydrolase	arCOG04228	J	588886	589224	-	#N/A	0.0530973	0.309735	84.7408	-0.986191	0.395467	-2.49374	0.0126407	0.0287602
Chr	NC_013967	HVO_0660	HVO_RS07875	YIP1 family protein	arCOG02054	S	589320	590060	+	#N/A	0.0404858	0.28475	48.6002	-0.172843	0.484648	-0.356636	0.721364	0.799891
Chr	NC_013967	HVO_0661	HVO_RS07880	deoxycytidine triphosphate deaminase	arCOG04048	F	590190	590777	+	#N/A	0.0714286	0.336735	57.4085	0.921041	0.425275	2.16575	0.0303301	0.0604936
Chr	NC_013967	HVO_0662	HVO_RS07885	DNA-binding protein	arCOG00021	H	590774	591673	+	#N/A	0.0233333	0.295556	58.1744	0.752686	0.554361	1.35775	0.174542	0.262701
Chr	NC_013967	HVO_0663	HVO_RS07890	alkanonic acid methyltransferase	arCOG02703	Q	591686	592441	+	#N/A	0.115079	0.280423	60.4959	-0.287378	0.418586	-0.686545	0.492369	0.602338
Chr	NC_013967	HVO_0664	HVO_RS07895	hypothetical protein	arCOG10179	N	592508	592975	+	592508	0.141026	0.333333	84.2683	-0.683959	0.395566	-1.72906	0.0837975	0.143977
Chr	NC_013967	HVO_0665	HVO_RS07900	ribose 1,5-bisphosphate isomerase	arCOG00574	H	593079	594002	-	#N/A	0.0194805	0.300866	131.091	2.27787	0.377991	6.02626	1.67795e-09	1.79676e-08
Chr	NC_013967	HVO_0666	HVO_RS07905	dihydrolipoamide acyltransferase	arCOG01706	C	594094	595581	+	594094	0.0665323	0.28629	55.2575	0.111734	0.433264	0.257889	0.796492	0.854256
Chr	NC_013967	HVO_0667	HVO_RS07910	ATP-NAD kinase	arCOG01350	F	595636	596685	-	#N/A	0.0771429	0.28	169.339	1.42806	0.338869	4.2142	2.50664e-05	0.00011011
Chr	NC_013967	HVO_0668	HVO_RS07915	MULTISPECIES: TPP-dependent acetoin dehydrogenase complex, E1 protein subunit beta	arCOG01052	C	596686	597696	-	#N/A	0.041543	0.334322	214.647	0.623177	0.357973	1.74085	0.0817102	0.140755
Chr	NC_013967	HVO_0669	HVO_RS07920	acetoin:2,6-dichlorophenolindophenol oxidoreductase subunit alpha	arCOG01054	C	597693	598727	-	#N/A	0.057971	0.342029	223.268	1.94045	0.336584	5.76512	8.16005e-09	7.72111e-08
Chr	NC_013967	HVO_0670	HVO_RS07925	glutathione-dependent reductase	arCOG04712	O	598977	599957	+	#N/A	0.030581	0.353721	231.914	0.429205	0.513205	0.836323	0.402973	0.515728
Chr	NC_013967	HVO_0671	HVO_RS07930	sulfite oxidase	arCOG00264	C	600054	601019	+	#N/A	0.068323	0.275362	18.2863	-0.630859	0.621744	-1.01466	0.310268	0.420445
Chr	NC_013967	HVO_0672	#N/A	#N/A	0	#N/A	601170	601301	-	#N/A	0.0681818	0.363636	24.2411	0.240437	0.538183	0.446756	0.655051	0.74519
Chr	NC_013967	HVO_0673	HVO_RS07935	hypothetical protein	arCOG13185	S	601363	601848	-	601848	0.154321	0.325103	140.993	0.486253	0.350072	1.38901	0.16483	0.251209
Chr	NC_013967	HVO_0674	HVO_RS07940	hypothetical protein	arCOG04262	H	601895	602647	-	602648	0.059761	0.296149	280.807	-1.46157	0.331808	-4.40487	1.05846e-05	5.09825e-05
Chr	NC_013967	HVO_0675	HVO_RS07945	sugar kinase	arCOG04263	H	602703	603536	-	603537	0.115108	0.28777	1590.06	-1.41292	0.271546	-5.20325	1.95829e-07	1.37425e-06
Chr	NC_013967	HVO_0676	HVO_RS07950	hypothetical protein	arCOG03911	S	603591	604046	-	604075	0.0657895	0.311404	95.3398	0.507567	0.363621	1.39587	0.162754	0.248804
Chr	NC_013967	HVO_0677	HVO_RS07955	aspartate--tRNA(Asn) ligase	arCOG00406	J	604398	605702	-	605702	0.0321839	0.347126	5495.96	0.0498537	0.280685	0.177614	0.859026	0.89961
Chr	NC_013967	HVO_0678	#N/A	#N/A	0	#N/A	606297	606410	+	#N/A	0.0526316	0.27193	4.44511	2.14396	0.995711	2.1532	0.0313029	0.0621544
Chr	NC_013967	HVO_0679	HVO_RS07965	hypothetical protein	arCOG02879	S	606457	607254	+	#N/A	0.135338	0.288221	15.7286	1.1319	0.649567	1.74254	0.081414	0.140446
Chr	NC_013967	HVO_0680	HVO_RS07970	MULTISPECIES: geranylgeranylglyceryl/heptaprenylglyceryl phosphate synthase	arCOG01085	I	607278	608000	-	#N/A	0.0414938	0.352697	465.728	-1.9264	0.314504	-6.1252	9.05721e-10	1.01588e-08
Chr	NC_013967	HVO_0681	HVO_RS07980	MULTISPECIES: DNA topoisomerase I	arCOG01527	L	609107	611629	-	611630	0.0380499	0.338882	276.694	0.226428	0.368711	0.614107	0.539145	0.644939
Chr	NC_013967	HVO_0682	HVO_RS07975	restriction endonuclease	arCOG02782	V	608106	609110	+	608103	0.19403	0.38806	531.417	-0.591087	0.364061	-1.6236	0.104462	0.173221
Chr	NC_013967	HVO_0683	HVO_RS07985	hypothetical protein	arCOG09251	S	611926	612621	+	#N/A	0.0818966	0.306034	89.5445	-0.747865	0.410968	-1.81977	0.0687948	0.121279
Chr	NC_013967	HVO_0684	HVO_RS07990	aspartyl/glutamyl-tRNA amidotransferase subunit B	arCOG01718	J	612687	614177	-	614178	0.0221328	0.338028	738.081	0.207743	0.311649	0.666595	0.505031	0.614439
Chr	NC_013967	HVO_0685	HVO_RS07995	membrane protein	arCOG09720	S	614347	615231	+	614330	0.0677966	0.315254	37.1114	1.02603	0.475565	2.1575	0.0309667	0.0615787
Chr	NC_013967	HVO_0686	HVO_RS08000	MULTISPECIES: hypothetical protein	arCOG09719	S	615233	615697	+	#N/A	0.0451613	0.344086	15.1521	0.585967	0.663983	0.882502	0.377505	0.490843
Chr	NC_013967	HVO_0687	HVO_RS08005	amidohydrolase	arCOG01108	R	615744	617078	+	#N/A	0.0292135	0.302622	601.523	-0.360267	0.279905	-1.2871	0.198058	0.292379
Chr	NC_013967	HVO_0688	HVO_RS08010	hypothetical protein	arCOG06890	S	617184	617507	+	617184	0.0648148	0.314815	1343.8	0.186575	0.323265	0.577159	0.563832	0.666681
Chr	NC_013967	HVO_0689	HVO_RS08015	chromosome segregation protein SMC	arCOG00368	L	617591	621313	+	#N/A	0.0451249	0.347569	2831	1.28555	0.449636	2.85908	0.00424868	0.0110234
Chr	NC_013967	HVO_0690	HVO_RS08020	segregation/condensation protein A	arCOG02610	L	621306	622433	+	#N/A	0.0531915	0.309397	669.305	2.44901	0.358932	6.82305	8.91283e-12	1.50164e-10
Chr	NC_013967	HVO_0691	HVO_RS08025	hypothetical protein	arCOG06375	S	622466	622942	+	622466	0.0754717	0.322851	609.696	0.259455	0.331535	0.782587	0.43387	0.543938
Chr	NC_013967	HVO_0692	HVO_RS08030	methylthioadenosine phosphorylase	arCOG01327	F	622950	623810	-	623810	0.0278746	0.337979	274.199	0.481845	0.35212	1.36841	0.171183	0.259013
Chr	NC_013967	HVO_0693	HVO_RS08035	auxin efflux carrier (AEC) family transporter	arCOG04756	R	623856	624830	-	#N/A	0.0523077	0.293333	127.976	0.0990122	0.399934	0.247571	0.804466	0.860727
Chr	NC_013967	HVO_0694	HVO_RS08040	MULTISPECIES: phosphoribosyltransferase	arCOG00040	H	624993	625706	-	625720	0.0420168	0.364146	1349.12	-0.855376	0.314828	-2.71696	0.00658844	0.0162996
Chr	NC_013967	HVO_0695	#N/A	#N/A	arCOG06428	S	625917	626087	+	#N/A	0.105263	0.368421	14.2011	0.27252	0.651558	0.418259	0.675758	0.761832
Chr	NC_013967	HVO_0696	HVO_RS08045	diaminopimelate epimerase	arCOG02256	R	626195	627094	+	#N/A	0.07	0.295556	42.2121	-0.828723	0.560979	-1.47728	0.139601	0.221305
Chr	NC_013967	HVO_0697	HVO_RS08050	proteasome assembly chaperone family protein	arCOG00348	R	627140	627907	-	627907	0.0273438	0.315104	1961.22	-0.716348	0.304673	-2.3512	0.0187128	0.0400216
Chr	NC_013967	HVO_0698	HVO_RS08055	H/ACA RNA-protein complex protein Nop10p	arCOG00906	J	627962	628153	-	#N/A	0.078125	0.291667	271.749	-0.545564	0.444456	-1.22749	0.219639	0.317761
Chr	NC_013967	HVO_0699	HVO_RS08060	MULTISPECIES: translation initiation factor IF-2 subunit alpha	arCOG04107	J	628158	628958	-	#N/A	0.0524345	0.365793	4852.16	-0.138617	0.559894	-0.247577	0.804461	0.860727
Chr	NC_013967	HVO_0700	HVO_RS08065	MULTISPECIES: 30S ribosomal protein S27e	arCOG04108	J	628977	629171	-	#N/A	0.0769231	0.358974	307.114	-0.81308	0.660189	-1.23159	0.218103	0.316111
Chr	NC_013967	HVO_0701	HVO_RS08070	MULTISPECIES: 50S ribosomal protein L44e	arCOG04109	J	629175	629456	-	#N/A	0.117021	0.375887	1584.86	-0.313154	0.667791	-0.468939	0.639113	0.733072
Chr	NC_013967	HVO_0702	HVO_RS08080	hypothetical protein	arCOG00563	M	629916	632279	-	#N/A	0.0596447	0.277073	445.955	0.351333	0.307134	1.14391	0.252661	0.35574
Chr	NC_013967	HVO_0703	HVO_RS08075	MULTISPECIES: hypothetical protein	arCOG04784	S	629659	629919	+	629659	0.0229885	0.318008	1456.99	-1.74524	0.324793	-5.37337	7.72772e-08	6.01496e-07
Chr	NC_013967	HVO_0704	HVO_RS08085	MULTISPECIES: dolichol-P-glucose transferase	arCOG00895	M	632375	633160	+	632375	0.0610687	0.279898	116.567	0.969814	0.370383	2.61841	0.00883415	0.021047
Chr	NC_013967	HVO_0705	HVO_RS08090	sugar translocase	arCOG02228	I	633153	633620	+	#N/A	0.102564	0.348291	72.5555	0.672878	0.384709	1.74906	0.0802812	0.138772
Chr	NC_013967	HVO_0707	HVO_RS08100	(2Fe-2S)-binding protein	arCOG02851	P	633967	634392	+	#N/A	0.0422535	0.349765	306.476	-0.90847	0.322119	-2.82029	0.00479804	0.0122811
Chr	NC_013967	HVO_0708	HVO_RS08105	branched chain amino acid aminotransferase	arCOG02297	E	634430	635422	-	#N/A	0.0664653	0.291037	182.891	-0.328795	0.331064	-0.993146	0.320639	0.431517
Chr	NC_013967	HVO_0709	HVO_RS08110	glutamine amidotransferase	arCOG00086	E	635419	636138	-	#N/A	0.0833333	0.308333	111.595	-0.0448352	0.368052	-0.121817	0.903044	0.931023
Chr	NC_013967	HVO_0710	HVO_RS08115	anthranilate synthase component I	arCOG02014	E	636135	637649	-	#N/A	0.0574257	0.287789	212.747	-0.429453	0.329213	-1.30448	0.192068	0.2849
Chr	NC_013967	HVO_0711	HVO_RS08120	hypothetical protein	arCOG06233	L	637764	638414	-	#N/A	0.078341	0.334869	474.218	-0.232654	0.320633	-0.725606	0.46808	0.578651
Chr	NC_013967	HVO_0712	#N/A	#N/A	arCOG01033	E	638458	638931	-	#N/A	0.0316456	0.244726	95.9834	-0.954228	0.389718	-2.44851	0.0143448	0.0319103
Chr	NC_013967	HVO_0713	#N/A	#N/A	arCOG01033	E	638904	639269	-	#N/A	0.114754	0.311475	68.8954	-1.20747	0.420006	-2.8749	0.00404154	0.0105476
Chr	NC_013967	HVO_0714	HVO_RS08130	cation transporter	arCOG02881	P	639441	640412	+	639324	0.0771605	0.33642	308.025	-0.403667	0.325398	-1.24053	0.214778	0.312006
Chr	NC_013967	HVO_0715	HVO_RS08135	sodium:calcium antiporter	arCOG02881	P	640546	641862	+	640507	0.0728929	0.331055	1159.84	0.42726	0.300163	1.42343	0.154612	0.24022
Chr	NC_013967	HVO_0716	HVO_RS08140	hypothetical protein	arCOG01616	J	641920	643239	+	#N/A	0.0204545	0.262121	264.545	-0.915247	0.31587	-2.89754	0.00376099	0.00988676
Chr	NC_013967	HVO_0717	HVO_RS08145	cell division protein FtsZ	arCOG02201	D	643397	644536	+	#N/A	0.0684211	0.342105	3228.45	-0.670106	0.283684	-2.36216	0.0181687	0.0390867
Chr	NC_013967	HVO_0718	HVO_RS08150	MULTISPECIES: preprotein translocase subunit SecE	arCOG02204	U	644717	644890	+	#N/A	0.103448	0.413793	100.137	-0.573834	0.384949	-1.49068	0.136046	0.216773
Chr	NC_013967	HVO_0719	HVO_RS08155	MULTISPECIES: transcription elongation factor Spt5	arCOG01920	K	644892	645344	+	#N/A	0.0463576	0.346578	757.569	-0.0492637	0.322655	-0.152682	0.878649	0.914849
Chr	NC_013967	HVO_0720	HVO_RS08160	MULTISPECIES: hypothetical protein	arCOG06400	S	645525	645827	-	645827	0.029703	0.330033	1112.54	1.40179	0.310478	4.51495	6.33306e-06	3.22962e-05
Chr	NC_013967	HVO_0721	HVO_RS08165	metal-dependent phosphoesterase	arCOG00306	R	645926	646690	+	645926	0.0431373	0.287582	2074.82	-2.1394	0.345502	-6.19215	5.93476e-10	6.92909e-09
Chr	NC_013967	HVO_0722	HVO_RS08170	membrane protein	arCOG04590	R	646747	647271	-	647271	0.0628571	0.35619	166.737	0.926598	0.331975	2.79117	0.00525181	0.0133061
Chr	NC_013967	HVO_0723	HVO_RS08175	competence damage-inducible protein A	arCOG04589	R	647342	647872	-	#N/A	0.0112994	0.265537	106.612	1.91292	0.351685	5.43931	5.34887e-08	4.30606e-07
Chr	NC_013967	HVO_0724	HVO_RS08180	arsenic-transporting ATPase	arCOG02849	P	648022	649251	+	648022	0.0707317	0.311382	293.43	0.283159	0.300953	0.940874	0.346769	0.459559
Chr	NC_013967	HVO_0725	HVO_RS08185	short-chain dehydrogenase/reductase	arCOG01259	I	649318	650163	-	650163	0.0425532	0.312057	1916.78	1.4802	0.304614	4.85926	1.17828e-06	6.99087e-06
Chr	NC_013967	HVO_0726	HVO_RS08190	endonuclease V	arCOG00929	L	650251	651075	-	#N/A	0.0290909	0.264242	235.671	1.18591	0.335657	3.53311	0.000410707	0.00137478
Chr	NC_013967	HVO_0727	HVO_RS08195	rhomboid family intramembrane serine protease	arCOG01768	E	651077	651967	-	651968	0.0740741	0.338945	132.932	1.32779	0.345185	3.8466	0.000119766	0.000451157
Chr	NC_013967	HVO_0728	#N/A	#N/A	arCOG11373	S	652167	652283	-	#N/A	0.0769231	0.324786	373.621	1.53652	0.377164	4.07388	4.62364e-05	0.000190725
Chr	NC_013967	HVO_0729	HVO_RS08200	MULTISPECIES: inorganic pyrophosphatase	arCOG01711	C	652485	653018	-	653018	0.0224719	0.38015	3549.98	-4.09825	0.654924	-6.2576	3.90955e-10	4.7594e-09
Chr	NC_013967	HVO_0730	HVO_RS08205	MULTISPECIES: PadR family transcriptional regulator	arCOG00006	K	653354	653713	+	653354	0.0833333	0.411111	10414.7	0.395821	0.502557	0.787615	0.430922	0.541603
Chr	NC_013967	HVO_0731	HVO_RS08210	hypothetical protein	arCOG04769	S	653749	654309	-	#N/A	0.106952	0.329768	547.043	-2.00699	0.316818	-6.33482	2.37619e-10	3.05084e-09
Chr	NC_013967	HVO_0732	HVO_RS08215	ribonuclease H	arCOG02942	L	654302	654895	-	#N/A	0.0656566	0.308081	253.549	-1.96157	0.460597	-4.25875	2.05569e-05	9.24367e-05
Chr	NC_013967	HVO_0733	HVO_RS08220	MULTISPECIES: transcription initiation factor IIB 2	arCOG01981	K	655014	655994	+	655009	0.0519878	0.353721	784.071	1.31799	0.495941	2.65756	0.00787096	0.0190362
Chr	NC_013967	HVO_0734	HVO_RS08225	hypothetical protein	arCOG04269	S	656079	657341	+	#N/A	0.0285036	0.317498	666.158	-0.0681239	0.282327	-0.241295	0.809327	0.864538
Chr	NC_013967	HVO_0735	#N/A	#N/A	0	#N/A	657377	657550	+	657377	0.137931	0.390805	146.997	-0.501925	0.368802	-1.36096	0.173526	0.261666
Chr	NC_013967	HVO_0736	HVO_RS08230	hypothetical protein	arCOG02761	S	657583	658038	-	658038	0.0526316	0.344298	795.547	-0.867132	0.291605	-2.97365	0.00294282	0.00799367
Chr	NC_013967	HVO_0737	HVO_RS08235	MULTISPECIES: protease	arCOG05750	E	658118	658789	-	#N/A	0.0535714	0.309524	236.45	-0.235302	0.325281	-0.72338	0.469446	0.579981
Chr	NC_013967	HVO_0738	HVO_RS08240	hypothetical protein	arCOG06212	S	658792	659073	-	659073	0.0638298	0.336879	684.87	0.0237884	0.343889	0.0691746	0.944851	0.961154
Chr	NC_013967	HVO_0739	HVO_RS08245	hypothetical protein	arCOG02827	S	659245	660234	+	659245	0.0515152	0.282828	1690.24	1.14866	0.285454	4.02397	5.72259e-05	0.000230578
Chr	NC_013967	HVO_0740	HVO_RS08250	hypothetical protein	arCOG04290	R	660288	660854	-	#N/A	0.0582011	0.276896	143.284	1.53845	0.368173	4.1786	2.93309e-05	0.000126889
Chr	NC_013967	HVO_0741	HVO_RS08255	DNA polymerase/3\'-5\' exonuclease PolX	arCOG00305	L	660851	662599	-	#N/A	0.0274443	0.295026	905.507	2.02502	0.309968	6.533	6.44666e-11	9.36055e-10
Chr	NC_013967	HVO_0742	HVO_RS08260	MULTISPECIES: hypothetical protein	arCOG03097	S	662596	663036	-	663036	0.0612245	0.349206	249.099	1.55458	0.360378	4.31376	1.60504e-05	7.34128e-05
Chr	NC_013967	HVO_0743	HVO_RS08265	nucleotide pyrophosphatase	arCOG01377	R	663290	664639	+	663290	0.0355556	0.339259	1135.89	1.01778	0.338917	3.00303	0.00267307	0.00734588
Chr	NC_013967	HVO_0744	HVO_RS08270	glutamate--cysteine ligase	arCOG02722	H	664655	665764	-	#N/A	0.0432432	0.303604	67.0958	0.0258217	0.417208	0.0618918	0.950649	0.964906
Chr	NC_013967	HVO_0745	HVO_RS08275	cell division protein	arCOG02202	D	665970	667052	-	#N/A	0.0415512	0.292705	108.034	0.418259	0.362524	1.15374	0.248606	0.351144
Chr	NC_013967	HVO_0746	HVO_RS08280	hypothetical protein	arCOG07564	N	667174	667800	+	#N/A	0.0956938	0.263158	6.95053	0.659082	0.821321	0.802466	0.422284	0.53279
Chr	NC_013967	HVO_0747	HVO_RS08285	hypothetical protein	arCOG10216	N	667797	668258	+	#N/A	0.136364	0.272727	3.66728	-0.976775	1.04099	-0.938315	0.348083	0.460687
Chr	NC_013967	HVO_0748	HVO_RS08290	type II/IV secretion system ATPase	arCOG01818	N	668291	670273	+	#N/A	0.0559758	0.24357	11.6729	-0.870723	0.734532	-1.18541	0.235854	0.337309
Chr	NC_013967	HVO_0749	HVO_RS08295	hypothetical protein	arCOG01814	N	670267	672030	+	#N/A	0.0561224	0.236961	10.0569	-0.22936	0.746132	-0.307398	0.75854	0.827781
Chr	NC_013967	HVO_0750	HVO_RS08300	hypothetical protein	arCOG04673	N	672085	672555	+	#N/A	0.0955414	0.267516	18.2972	-2.19358	0.720468	-3.04467	0.00232939	0.00651349
Chr	NC_013967	HVO_0751	HVO_RS08305	MULTISPECIES: hypothetical protein	arCOG05166	N	672533	672925	+	#N/A	0.0916031	0.274809	1.48937	-1.64713	1.13538	-1.45073	0.146854	0.230862
Chr	NC_013967	HVO_0752	HVO_RS08310	hypothetical protein	arCOG06291	N	672922	673806	+	#N/A	0.0779661	0.256497	10.0563	0.727347	0.739091	0.98411	0.325061	0.435737
Chr	NC_013967	HVO_0753	HVO_RS08315	hypothetical protein	arCOG02945	N	673803	676859	+	#N/A	0.0647694	0.264639	237.009	0.0136316	0.319345	0.0426863	0.965952	0.974599
Chr	NC_013967	HVO_0754	HVO_RS08320	hypothetical protein	arCOG04674	K	676918	677337	+	#N/A	0.05	0.297619	36.4011	-0.296219	0.512893	-0.577546	0.563571	0.666569
Chr	NC_013967	HVO_0755	HVO_RS08325	NAD(P)-dependent oxidoreductase	arCOG03095	M	677334	678230	+	#N/A	0.0635452	0.287625	160.123	-1.10304	0.364294	-3.02788	0.00246277	0.00685763
Chr	NC_013967	HVO_0756	HVO_RS08330	RNA-binding protein	arCOG01566	F	678332	679516	+	678332	0.0582278	0.309705	300.725	0.188194	0.367396	0.512239	0.608484	0.706096
Chr	NC_013967	HVO_0757	HVO_RS08335	MULTISPECIES: oxidoreductase	arCOG01623	C	679608	680699	+	679608	0.0576923	0.287546	234.535	-0.34082	0.361327	-0.943247	0.345555	0.458253
Chr	NC_013967	HVO_0758	#N/A	#N/A	arCOG08125	S	680745	680915	-	680915	0.105263	0.409357	547.504	-1.13931	0.290616	-3.92033	8.84279e-05	0.000346169
Chr	NC_013967	HVO_0759	HVO_RS08340	MFS transporter	arCOG00134	G	681073	682233	+	681037	0.0439276	0.307494	172.979	2.0358	0.430332	4.73077	2.23665e-06	1.24908e-05
Chr	NC_013967	HVO_0760	HVO_RS08345	hypothetical protein	arCOG04794	M	682316	683422	+	#N/A	0.0433604	0.280939	283.344	-0.537957	0.316283	-1.70087	0.0889672	0.151104
Chr	NC_013967	HVO_0761	HVO_RS08350	MULTISPECIES: hypothetical protein	arCOG04675	S	683419	683907	+	#N/A	0.0306748	0.294479	108.378	-0.884907	0.365092	-2.42379	0.0153594	0.033772
Chr	NC_013967	HVO_0762	HVO_RS08355	MULTISPECIES: coenzyme A pyrophosphatase	arCOG01072	L	683937	684533	+	683933	0.0452261	0.298157	489.631	-1.69581	0.333011	-5.09234	3.53673e-07	2.31891e-06
Chr	NC_013967	HVO_0763	HVO_RS08360	quinol oxidase	arCOG02861	S	684671	685198	-	#N/A	0.0795455	0.342803	18354.7	0.764537	0.305278	2.5044	0.0122659	0.0281315
Chr	NC_013967	HVO_0764	HVO_RS08365	hypothetical protein	arCOG05074	S	685589	686371	+	685482	0.0613027	0.261814	924.544	0.969318	0.328537	2.95041	0.00317352	0.00854475
Chr	NC_013967	HVO_0765	HVO_RS08370	sarcosine oxidase	arCOG00755	E	686654	687820	+	686477	0.0411311	0.257926	218.454	-1.18169	0.428392	-2.75842	0.00580815	0.0146045
Chr	NC_013967	HVO_0766	HVO_RS08375	MULTISPECIES: molecular chaperone Hsp20	arCOG01836	O	687866	688354	-	#N/A	0.0122699	0.306748	449.844	1.20816	0.301534	4.00672	6.15677e-05	0.00024665
Chr	NC_013967	HVO_0767	#N/A	#N/A	arCOG04795	S	688351	688509	-	688509	0.0188679	0.383648	36.2287	0.72442	0.510119	1.4201	0.155579	0.241296
Chr	NC_013967	HVO_0768	HVO_RS08380	radical SAM protein	arCOG01359	C	688631	690328	+	#N/A	0.0353357	0.319199	634.241	-0.424192	0.305654	-1.38782	0.165193	0.251666
Chr	NC_013967	HVO_0769	HVO_RS08385	MULTISPECIES: deoxyribonuclease	arCOG01641	R	690496	690900	-	690912	0.0666667	0.377778	5971.94	-0.700917	0.367309	-1.90825	0.0563595	0.102526
Chr	NC_013967	HVO_0770	HVO_RS08390	zinc/iron-chelating domain-containing protein	arCOG02579	R	690965	691660	-	691660	0.0301724	0.277299	547.122	-1.66434	0.30755	-5.41162	6.24565e-08	4.94819e-07
Chr	NC_013967	HVO_0771	HVO_RS08395	MBL fold hydrolase	arCOG00498	R	691757	692545	-	692658	0.0342205	0.234474	142.133	0.551105	0.367576	1.49929	0.133797	0.213615
Chr	NC_013967	HVO_0772	HVO_RS08400	MULTISPECIES: ArsR family transcriptional regulator	arCOG00394	K	692660	692932	-	#N/A	0.0879121	0.358974	1043.72	-1.01465	0.296986	-3.41651	0.000634301	0.00204585
Chr	NC_013967	HVO_0773	HVO_RS08405	S-adenosylmethionine-dependent methyltransferase	arCOG01794	Q	693329	694084	+	#N/A	0.047619	0.314815	2176.63	-0.886768	0.307513	-2.88367	0.00393067	0.0102987
Chr	NC_013967	HVO_0774	HVO_RS08410	glycosyl transferase family 2	arCOG01388	M	694155	695057	+	694155	0.0531561	0.284607	2141.58	0.304492	0.312214	0.975266	0.329428	0.440525
Chr	NC_013967	HVO_0775	HVO_RS08415	MULTISPECIES: amidohydrolase	arCOG01931	R	695067	695891	-	695892	0.0654545	0.298182	313.738	-1.48471	0.339612	-4.37178	1.23235e-05	5.80282e-05
Chr	NC_013967	HVO_0776	HVO_RS08420	DNA-binding protein	arCOG02276	T	696079	696729	+	#N/A	0.0460829	0.305684	47.0399	0.0426329	0.453413	0.0940267	0.925088	0.947877
Chr	NC_013967	HVO_0777	HVO_RS08425	hypothetical protein	arCOG08980	S	696784	697065	+	#N/A	0.12766	0.343972	95.8961	1.97117	0.395151	4.9884	6.08804e-07	3.85254e-06
Chr	NC_013967	HVO_0778	HVO_RS08430	thermosome subunit 3	arCOG01257	O	697228	698802	+	697217	0.0438095	0.31619	11480.9	3.71977	0.356715	10.4278	1.85079e-25	1.84755e-23
Chr	NC_013967	HVO_0779	HVO_RS08435	amino acid transporter	arCOG00009	E	698990	700309	+	698989	0.0454545	0.30303	237.326	1.67855	0.328793	5.10519	3.30465e-07	2.19925e-06
Chr	NC_013967	HVO_0780	HVO_RS08440	MULTISPECIES: hypothetical protein	arCOG04641	S	700343	700999	-	#N/A	0.0273973	0.25723	240.09	-0.668416	0.335066	-1.99488	0.0460559	0.0864198
Chr	NC_013967	HVO_0781	HVO_RS08445	S-adenosylmethionine hydroxide adenosyltransferase	arCOG04309	F	700999	701787	-	#N/A	0.0304183	0.272497	235.396	-0.216004	0.40154	-0.537938	0.59062	0.689978
Chr	NC_013967	HVO_0782	HVO_RS08450	nicotinamide-nucleotide adenylyltransferase	arCOG00972	H	701789	702334	-	702336	0.0274725	0.347985	1461.91	-1.55641	0.311608	-4.99477	5.89069e-07	3.73951e-06
Chr	NC_013967	HVO_0783	HVO_RS08455	ATP-dependent protease LonB	arCOG02160	O	702504	704588	+	#N/A	0.0388489	0.340528	18738.8	3.80587	0.31487	12.0871	1.2355e-33	3.52384e-31
Chr	NC_013967	HVO_0784	HVO_RS08460	CPBP family intramembrane metalloprotease domain-containing protein	arCOG02770	E	704595	705614	+	#N/A	0.1	0.272549	511.397	3.66451	0.371637	9.86045	6.17744e-23	4.32746e-21
Chr	NC_013967	HVO_0785	HVO_RS08465	MULTISPECIES: hypothetical protein	arCOG11138	S	705717	706055	+	#N/A	0.0619469	0.300885	161.648	0.711712	0.329015	2.16316	0.0305288	0.0608594
Chr	NC_013967	HVO_0786	HVO_RS08470	methylated-DNA--protein-cysteine methyltransferase	arCOG02724	L	706072	706527	-	706527	0.0592105	0.291667	108.591	-1.54164	0.393595	-3.91681	8.97266e-05	0.000350566
Chr	NC_013967	HVO_0787	HVO_RS08475	indole-3-glycerol-phosphate synthase	arCOG01088	E	706709	707464	+	#N/A	0.0634921	0.292328	114.339	0.0125225	0.372412	0.0336254	0.973176	0.980048
Chr	NC_013967	HVO_0788	HVO_RS08480	tryptophan synthase subunit beta	arCOG01433	E	707461	708729	+	#N/A	0.0330969	0.315997	102.156	0.351353	0.456122	0.770305	0.441119	0.55164
Chr	NC_013967	HVO_0789	HVO_RS08485	tryptophan synthase subunit alpha	arCOG01086	E	708729	709562	+	#N/A	0.0647482	0.321343	1209.82	1.44684	0.313843	4.61007	4.02533e-06	2.14595e-05
Chr	NC_013967	HVO_0790	HVO_RS08490	fructose-bisphosphate aldolase	arCOG04044	E	709587	710387	+	#N/A	0.0861423	0.322097	264.043	-1.1138	0.31603	-3.52435	0.00042453	0.00141262
Chr	NC_013967	HVO_0791	HVO_RS08495	methylated-DNA--protein-cysteine methyltransferase	arCOG02724	L	710480	710893	+	710480	0.0797101	0.311594	167.375	0.775936	0.318933	2.43291	0.0149781	0.0329881
Chr	NC_013967	HVO_0792	HVO_RS08500	3-dehydroquinate synthase II	arCOG04353	E	711644	712822	+	711643	0.0636132	0.337574	1525.62	-1.92577	0.303756	-6.33986	2.29967e-10	2.96213e-09
Chr	NC_013967	HVO_0793	HVO_RS08505	hypothetical protein	arCOG03295	S	712892	713287	-	713288	0.128788	0.313131	679.72	-0.144861	0.32226	-0.449516	0.653059	0.744021
Chr	NC_013967	HVO_0794	HVO_RS08510	site-specific DNA-methyltransferase	arCOG00115	L	713403	714497	-	#N/A	0.0493151	0.29863	602.659	-0.0854875	0.31572	-0.27077	0.786568	0.849422
Chr	NC_013967	HVO_0795	HVO_RS08515	MULTISPECIES: transcription initiation factor IIB 2	arCOG01981	K	714561	715568	-	715633	0.0208333	0.313492	943.372	0.624309	0.456357	1.36803	0.171303	0.259097
Chr	NC_013967	HVO_0796	HVO_RS08520	iron ABC transporter substrate-binding protein	arCOG04233	P	715844	716650	+	#N/A	0.0743494	0.257745	210.884	1.04679	0.317706	3.29483	0.000984824	0.00302959
Chr	NC_013967	HVO_0797	HVO_RS08525	hypothetical protein	arCOG01221	F	716671	717192	+	#N/A	0.0344828	0.270115	243.302	-0.415957	0.332804	-1.24986	0.211352	0.308341
Chr	NC_013967	HVO_0798	HVO_RS08530	glycosyl transferase	arCOG00897	M	717217	719091	-	719092	0.0432	0.2944	521.913	-0.12033	0.353813	-0.340095	0.733785	0.808185
Chr	NC_013967	HVO_0799	HVO_RS08535	MULTISPECIES: hypothetical protein	arCOG02867	S	719373	719642	+	719373	0.0444444	0.348148	62.6609	2.54445	0.498356	5.10568	3.296e-07	2.19715e-06
Chr	NC_013967	HVO_0800	HVO_RS08540	transcriptional regulator	arCOG02611	K	719859	720482	-	#N/A	0.0480769	0.290064	1003.39	-0.22361	0.334415	-0.66866	0.503712	0.613021
Chr	NC_013967	HVO_0801	HVO_RS08545	phosphoesterase	arCOG01915	O	720565	721839	-	721839	0.04	0.342745	3873.59	1.34103	0.274936	4.8776	1.07386e-06	6.47085e-06
Chr	NC_013967	HVO_0802	HVO_RS08550	MULTISPECIES: hypothetical protein	arCOG01912	O	721979	722581	-	722581	0.0696517	0.303483	329.183	-0.709916	0.345493	-2.05479	0.0398995	0.0765588
Chr	NC_013967	HVO_0803	HVO_RS08555	hypothetical protein	arCOG02782	V	722661	723857	-	#N/A	0.0776942	0.304929	973.499	-1.39121	0.31253	-4.45145	8.52919e-06	4.21498e-05
Chr	NC_013967	HVO_0804	#N/A	#N/A	0	#N/A	723854	724015	-	#N/A	0.0925926	0.290123	43.9787	-0.42095	0.4854	-0.867223	0.38582	0.499054
Chr	NC_013967	HVO_0805	HVO_RS08560	hypothetical protein	0	#N/A	724281	724529	-	724530	0.0963855	0.313253	1194.92	0.418076	0.293	1.42688	0.153615	0.238949
Chr	NC_013967	HVO_0806	HVO_RS08565	pyruvate kinase	arCOG04120	G	724574	726331	-	726331	0.0153584	0.300341	1473.77	0.774871	0.33487	2.31394	0.0206708	0.043625
Chr	NC_013967	HVO_0807	HVO_RS08570	hypothetical protein	arCOG13157	S	726446	726733	-	726733	0.104167	0.34375	244.426	-3.11101	0.389368	-7.98991	1.35036e-15	4.02387e-14
Chr	NC_013967	HVO_0808	HVO_RS08575	hypothetical protein	arCOG13594	#N/A	726805	727110	-	#N/A	0.0784314	0.303922	606.133	-0.845581	0.305044	-2.772	0.0055713	0.0140532
Chr	NC_013967	HVO_0809	HVO_RS08580	methionine--tRNA ligase	arCOG00810	J	727241	729463	-	729658	0.048583	0.34278	2274.63	0.148514	0.330439	0.449444	0.653111	0.744021
Chr	NC_013967	HVO_0810	HVO_RS08585	MULTISPECIES: hypothetical protein	arCOG03118	S	729754	730320	-	730320	0.047619	0.324515	521.337	2.20918	0.365484	6.04453	1.49847e-09	1.63035e-08
Chr	NC_013967	HVO_0811	HVO_RS08590	tyrosine decarboxylase MfnA	arCOG00027	E	730369	731442	-	731442	0.0363128	0.286778	109.873	-0.903258	0.366105	-2.46721	0.0136172	0.0305087
Chr	NC_013967	HVO_0812	HVO_RS08595	phosphoenolpyruvate synthase	arCOG01111	G	731572	733857	-	733859	0.0314961	0.321522	571.747	0.0956386	0.325574	0.293753	0.768946	0.835029
Chr	NC_013967	HVO_0813	HVO_RS08600	hypothetical protein	0	#N/A	733975	734223	-	#N/A	0.0481928	0.309237	36.6312	-0.0865507	0.583568	-0.148313	0.882096	0.917242
Chr	NC_013967	HVO_0814	HVO_RS08605	molecular chaperone DnaJ	arCOG02847	O	734301	734900	+	734301	0.05	0.275	181.428	1.05891	0.349491	3.02987	0.00244661	0.0068174
Chr	NC_013967	HVO_0815	HVO_RS08610	Crp/Fnr family transcriptional regulator	arCOG04399	K	734938	735717	-	735717	0.0423077	0.270513	746.129	-0.476462	0.349109	-1.36479	0.172318	0.260251
Chr	NC_013967	HVO_0816	HVO_RS08615	metallophosphoesterase	arCOG01150	R	735848	736540	+	735848	0.0606061	0.266955	158.598	1.27949	0.33285	3.84404	0.000121024	0.000454608
Chr	NC_013967	HVO_0817	HVO_RS08620	phytoene dehydrogenase	arCOG01523	Q	736584	737861	-	#N/A	0.0328638	0.29108	725.394	0.813301	0.278061	2.9249	0.00344562	0.00917835
Chr	NC_013967	HVO_0818	HVO_RS08625	threonine synthase	arCOG01434	E	737956	739125	+	737956	0.0487179	0.290598	153.665	-0.130864	0.397787	-0.32898	0.742171	0.814593
Chr	NC_013967	HVO_0819	HVO_RS08630	MULTISPECIES: DtxR family transcriptional regulator	arCOG02099	K	739212	739907	+	739212	0.0560345	0.318966	580.374	1.7494	0.276984	6.31587	2.6865e-10	3.42722e-09
Chr	NC_013967	HVO_0820	HVO_RS08635	UPF0016 family membrane protein	arCOG03458	R	739904	740605	+	#N/A	0.0512821	0.309117	719.047	3.74928	0.337335	11.1144	1.06741e-28	1.85312e-26
Chr	NC_013967	HVO_0821	HVO_RS08640	lysine transporter LysE	arCOG01947	E	740692	741375	+	#N/A	0.0570175	0.289474	199.346	0.349135	0.375854	0.928912	0.352935	0.46572
Chr	NC_013967	HVO_0822	HVO_RS08645	MULTISPECIES: NAD(P)-dependent glycerol-1-phosphate dehydrogenase	arCOG00982	C	741511	742557	+	741511	0.034384	0.312321	262.002	-0.593688	0.335203	-1.77113	0.0765392	0.132994
Chr	NC_013967	HVO_0823	HVO_RS08650	MULTISPECIES: hypothetical protein	arCOG02865	S	742827	743468	+	742827	0.088785	0.336449	143.568	0.348267	0.362498	0.960741	0.336682	0.448872
Chr	NC_013967	HVO_0824	HVO_RS08655	glycosyl transferase family 1	arCOG01403	M	743574	744632	+	743574	0.0509915	0.306893	577.069	-0.984607	0.303582	-3.2433	0.00118155	0.00355802
Chr	NC_013967	HVO_0825	HVO_RS08660	MULTISPECIES: halocyanin	arCOG02921	C	744741	745343	-	745364	0.0547264	0.280265	2072.4	-1.16589	0.289607	-4.02577	5.67893e-05	0.000229282
Chr	NC_013967	HVO_0826	HVO_RS08665	MULTISPECIES: peptidase M42	arCOG01518	G	745509	746555	-	746555	0.017192	0.323782	660.6	-1.25648	0.304239	-4.12992	3.62882e-05	0.000153984
Chr	NC_013967	HVO_0827	HVO_RS08670	MULTISPECIES: hypothetical protein	arCOG02797	S	746707	746964	+	746707	0.0697674	0.383721	336.107	-2.13531	0.318504	-6.7042	2.02511e-11	3.15869e-10
Chr	NC_013967	HVO_0828	HVO_RS08675	hypothetical protein	arCOG13595	S	746978	747700	+	#N/A	0.0373444	0.316736	271.536	-2.06917	0.332071	-6.23112	4.63119e-10	5.55325e-09
Chr	NC_013967	HVO_0829	HVO_RS08680	S9 family peptidase	arCOG03383	U	747740	749566	+	#N/A	0.0377668	0.320744	792.177	0.85226	0.293052	2.90822	0.00363494	0.00960576
Chr	NC_013967	HVO_0830	HVO_RS08685	MULTISPECIES: methylmalonyl-CoA mutase	arCOG01710	I	749624	750043	+	749624	0.0714286	0.35	73.1441	1.59293	0.412653	3.86022	0.000113283	0.000429573
Chr	NC_013967	HVO_0831	HVO_RS08690	methylmalonyl Co-A mutase-associated GTPase MeaB	arCOG01226	O	750040	751158	+	#N/A	0.0482574	0.318141	230.124	1.63036	0.374732	4.35074	1.35679e-05	6.32164e-05
Chr	NC_013967	HVO_0832	HVO_RS08695	MULTISPECIES: alpha/beta hydrolase	arCOG01653	R	751246	752172	+	751246	0.0323625	0.288026	795.72	2.3429	0.280687	8.34702	7.00096e-17	2.48118e-15
Chr	NC_013967	HVO_0833	#N/A	#N/A	0	#N/A	752204	752347	+	#N/A	0.0416667	0.326389	82.3428	2.2499	0.386351	5.82346	5.764e-09	5.65495e-08
Chr	NC_013967	HVO_0834	HVO_RS08700	hypothetical protein	arCOG01286	R	752362	752742	-	#N/A	0.0629921	0.28084	35.7302	-0.20686	0.512816	-0.40338	0.686669	0.770838
Chr	NC_013967	HVO_0835	HVO_RS08705	3-ketoacyl-CoA thiolase	arCOG01278	I	752739	753905	-	#N/A	0.0359897	0.28449	77.1373	-0.456162	0.419094	-1.08845	0.276397	0.382019
Chr	NC_013967	HVO_0836	HVO_RS08710	peptidase M28	arCOG02959	O	754108	755415	+	754108	0.0389908	0.303517	1310.04	1.55934	0.306559	5.08659	3.64556e-07	2.38244e-06
Chr	NC_013967	HVO_0837	HVO_RS08715	ATP-NAD kinase	arCOG01348	H	755559	756290	+	755526	0.0696721	0.263661	1353.99	-0.675213	0.353418	-1.91052	0.0560661	0.102085
Chr	NC_013967	HVO_0838	HVO_RS08720	MULTISPECIES: hypothetical protein	arCOG04591	S	756402	756845	-	756845	0.0945946	0.353604	1225.44	1.2918	0.322149	4.00995	6.07304e-05	0.000243715
Chr	NC_013967	HVO_0839	HVO_RS08725	MULTISPECIES: hypothetical protein	arCOG04592	S	756983	757264	-	#N/A	0.0957447	0.368794	1585.49	-1.98819	0.306142	-6.49434	8.34007e-11	1.16849e-09
Chr	NC_013967	HVO_0840	HVO_RS08730	MULTISPECIES: hypothetical protein	arCOG04593	S	757257	757646	-	#N/A	0.130769	0.328205	111.472	-0.0619335	0.360225	-0.17193	0.863493	0.903071
Chr	NC_013967	HVO_0841	HVO_RS08735	MULTISPECIES: cytochrome b	arCOG04594	C	757686	758450	-	#N/A	0.0745098	0.368627	1548.79	0.981258	0.586945	1.67181	0.0945624	0.158917
Chr	NC_013967	HVO_0842	HVO_RS08740	MULTISPECIES: cytochrome b6	arCOG01721	C	758461	759255	-	#N/A	0.0792453	0.389937	1914.42	0.186421	0.524836	0.355198	0.722442	0.800197
Chr	NC_013967	HVO_0843	HVO_RS08745	hypothetical protein	arCOG04596	S	759259	759648	-	#N/A	0.0692308	0.387179	1031.07	-0.0121353	0.447863	-0.0270959	0.978383	0.983387
Chr	NC_013967	HVO_0844	HVO_RS08750	halocyanin	arCOG02921	C	759648	760286	-	#N/A	0.14554	0.333333	2690.5	-0.276957	0.32118	-0.86231	0.388517	0.501568
Chr	NC_013967	HVO_0845	HVO_RS08755	MULTISPECIES: hypothetical protein	arCOG04597	S	760372	761202	-	#N/A	0.0758123	0.32852	638.324	0.0429575	0.327862	0.131023	0.895757	0.926381
Chr	NC_013967	HVO_0846	#N/A	#N/A	0	#N/A	761233	761385	+	#N/A	0.117647	0.267974	11.6918	0.563637	0.718184	0.784809	0.432566	0.542985
Chr	NC_013967	HVO_0847	HVO_RS08760	hypothetical protein	arCOG04598	S	761446	761928	+	761445	0.0372671	0.354037	299.734	0.632666	0.304902	2.07498	0.0379882	0.0733495
Chr	NC_013967	HVO_0848	HVO_RS08765	MULTISPECIES: endonuclease III	arCOG00459	L	761929	762612	-	#N/A	0.0263158	0.339181	271.719	-1.30401	0.318695	-4.09171	4.28206e-05	0.000178665
Chr	NC_013967	HVO_0849	#N/A	#N/A	arCOG09225	S	762725	762859	+	762725	0	0.296296	161.168	-0.16271	0.389756	-0.417467	0.676337	0.761832
Chr	NC_013967	HVO_0850	HVO_RS08770	MULTISPECIES: peptidase	arCOG01306	O	762939	764156	-	764157	0.0541872	0.377668	2499.33	-0.0436311	0.513498	-0.0849684	0.932287	0.952328
Chr	NC_013967	HVO_0851	HVO_RS08780	hypothetical protein	0	#N/A	764594	764980	-	#N/A	0.100775	0.258398	5.21612	-1.15272	1.01724	-1.13319	0.257134	0.360385
Chr	NC_013967	HVO_0852	HVO_RS08775	MULTISPECIES: ArsR family transcriptional regulator	arCOG00394	K	764328	764597	+	764325	0.0777778	0.362963	62.8859	-2.05209	0.493401	-4.15907	3.19549e-05	0.000137495
Chr	NC_013967	HVO_0853	HVO_RS08785	metallophosphatase	arCOG00397	L	765034	766359	+	#N/A	0.040724	0.284314	586.772	-0.14975	0.301267	-0.497066	0.619142	0.715967
Chr	NC_013967	HVO_0854	HVO_RS08790	chromosome segregation protein SMC	arCOG00368	L	766356	769037	+	#N/A	0.0346756	0.309098	1686.84	0.503966	0.300484	1.67718	0.0935076	0.157476
Chr	NC_013967	HVO_0855	HVO_RS08795	hypothetical protein	arCOG04672	K	769063	769500	-	#N/A	0.0684932	0.287671	151.997	-1.80727	0.431263	-4.19065	2.78157e-05	0.000120858
Chr	NC_013967	HVO_0856	HVO_RS08800	hypothetical protein	arCOG06289	S	769528	770085	-	770085	0.0645161	0.292115	312.594	-1.39823	0.338708	-4.12815	3.65701e-05	0.000154851
Chr	NC_013967	HVO_0857	HVO_RS08805	MULTISPECIES: hypothetical protein	arCOG06401	S	770134	770319	-	770324	0.177419	0.344086	101.683	2.5883	0.396314	6.53092	6.53677e-11	9.45699e-10
Chr	NC_013967	HVO_0858	HVO_RS08810	hypothetical protein	arCOG00328	L	770425	774432	+	#N/A	0.0860778	0.372255	1452.24	-1.16527	0.517688	-2.25091	0.0243913	0.0503584
Chr	NC_013967	HVO_0859	HVO_RS08815	ABC transporter ATP-binding protein	arCOG04236	O	774651	775556	+	#N/A	0.0695364	0.38521	2118.82	1.32356	1.02492	1.29137	0.196574	0.290603
Chr	NC_013967	HVO_0860	HVO_RS08820	MULTISPECIES: Fe-S cluster assembly protein SufB	arCOG01715	O	775569	776999	+	#N/A	0.0398323	0.381551	3014.26	1.84118	1.00412	1.83362	0.0667108	0.11797
Chr	NC_013967	HVO_0861	HVO_RS08825	MULTISPECIES: Fe-S cluster assembly protein SufD	arCOG01715	O	777003	778211	+	#N/A	0.0372208	0.340778	3999.97	1.10262	0.543289	2.02953	0.0424042	0.0805901
Chr	NC_013967	HVO_0862	HVO_RS08830	hypothetical protein	arCOG06430	R	778355	778846	+	778308	0.054878	0.359756	1167.92	-1.40245	0.337463	-4.15588	3.24043e-05	0.000139129
Chr	NC_013967	HVO_0863	HVO_RS08835	MULTISPECIES: transcriptional regulator	arCOG02100	K	778851	779303	+	#N/A	0.0331126	0.353201	1309.2	-1.50715	0.35498	-4.24575	2.17866e-05	9.68752e-05
Chr	NC_013967	HVO_0864	HVO_RS08840	IS5 family transposase ISHvo7	arCOG04442	X	779373	780371	-	780402	0.222222	0.421421	50.0894	-0.926263	0.45888	-2.01853	0.043536	0.0823493
Chr	NC_013967	HVO_0865	HVO_RS08850	MULTISPECIES: SAM-dependent methyltransferase	arCOG01402	Q	781408	782166	+	#N/A	0.055336	0.305665	1195.53	1.35519	0.28604	4.73776	2.16095e-06	1.21189e-05
Chr	NC_013967	HVO_0866	HVO_RS08855	alanyl-tRNA editing protein	arCOG01254	J	782201	782935	-	#N/A	0.077551	0.315646	65.3303	1.57329	0.477074	3.29779	0.000974478	0.0030047
Chr	NC_013967	HVO_0867	HVO_RS08860	MULTISPECIES: phosphohydrolase	arCOG01860	R	783131	783823	+	#N/A	0.0519481	0.344877	634.155	0.136495	0.325067	0.419898	0.67456	0.761111
Chr	NC_013967	HVO_0868	HVO_RS08865	epimerase	arCOG03019	M	783867	784856	-	784856	0.0393939	0.309091	426.542	-0.242682	0.292953	-0.828398	0.407445	0.519951
Chr	NC_013967	HVO_0869	HVO_RS08870	glutamate synthase subunit alpha	arCOG04553	E	784965	789500	-	#N/A	0.0443122	0.321208	7339.69	2.05568	0.370523	5.54805	2.88877e-08	2.45946e-07
Chr	NC_013967	HVO_0870	HVO_RS08875	proline--tRNA ligase	arCOG00402	J	789658	791124	-	791235	0.0204499	0.33606	714.013	-0.313835	0.388429	-0.807959	0.419114	0.530099
Chr	NC_013967	HVO_0871	HVO_RS08880	hypothetical protein	arCOG07982	S	791279	791674	+	#N/A	0.128788	0.308081	32.7519	-0.19373	0.615024	-0.314996	0.752765	0.823053
Chr	NC_013967	HVO_0872	#N/A	#N/A	0	#N/A	791671	791784	+	#N/A	0.131579	0.350877	2.41867	-0.360789	1.09051	-0.330844	0.740763	0.813942
Chr	NC_013967	HVO_0873	HVO_RS08885	hypothetical protein	arCOG06211	S	791827	792306	-	#N/A	0.075	0.291667	211.795	0.770919	0.353324	2.1819	0.0291167	0.0584825
Chr	NC_013967	HVO_0874	HVO_RS08890	hypothetical protein	arCOG00543	R	792555	794477	+	#N/A	0.0421217	0.350494	516.732	1.1948	0.597787	1.9987	0.0456408	0.0857618
Chr	NC_013967	HVO_0875	HVO_RS08895	hypothetical protein	arCOG02416	N	794549	794959	+	794548	0.255474	0.391728	35.9017	-0.71472	0.495598	-1.44214	0.149264	0.233638
Chr	NC_013967	HVO_0876	HVO_RS08900	methylglyoxal synthase	arCOG06314	G	795023	795406	+	795023	0.03125	0.325521	512.394	1.60841	0.308427	5.21488	1.83935e-07	1.30918e-06
Chr	NC_013967	HVO_0877	HVO_RS08905	hypothetical protein	arCOG08118	S	795570	795974	+	#N/A	0.0444444	0.320988	71.2505	-0.402426	0.453881	-0.886634	0.375276	0.488262
Chr	NC_013967	HVO_0878	HVO_RS08910	endonuclease III	arCOG00459	L	795975	796781	-	796781	0.0223048	0.286245	224.639	-0.181108	0.310294	-0.583666	0.559445	0.662671
Chr	NC_013967	HVO_0879	HVO_RS08915	hypothetical protein	arCOG04171	S	796851	797276	-	797276	0.0704225	0.305164	410.518	-1.92357	0.308351	-6.23825	4.42504e-10	5.33812e-09
Chr	NC_013967	HVO_0880	HVO_RS08920	phosphoserine phosphatase	arCOG01159	S	797576	798499	+	797447	0.0584416	0.395022	17890.9	-3.37228	0.577335	-5.8411	5.18559e-09	5.12526e-08
Chr	NC_013967	HVO_0881	HVO_RS08925	MULTISPECIES: signal peptide peptidase SppA	arCOG01311	O	798590	799591	+	#N/A	0.0449102	0.292415	590.999	0.867485	0.332121	2.61195	0.00900264	0.0214101
Chr	NC_013967	HVO_0882	HVO_RS08930	hypothetical protein	arCOG04151	R	799635	800771	+	799633	0.0527704	0.309587	862.455	0.560509	0.309245	1.81251	0.0699074	0.122915
Chr	NC_013967	HVO_0883	HVO_RS08935	MULTISPECIES: hypothetical protein	arCOG04509	S	800808	800999	-	800999	0.078125	0.354167	392.692	1.66408	0.289411	5.7499	8.92952e-09	8.38955e-08
Chr	NC_013967	HVO_0884	HVO_RS08940	aldehyde reductase	arCOG01619	R	801088	801918	-	801918	0.0288809	0.334537	683.611	1.14559	0.293725	3.90023	9.61e-05	0.000370751
Chr	NC_013967	HVO_0885	HVO_RS08945	MULTISPECIES: hypothetical protein	arCOG11888	S	802107	802304	+	#N/A	0.136364	0.393939	21.0281	0.699138	0.561427	1.24529	0.213026	0.310113
Chr	NC_013967	HVO_0886	#N/A	#N/A	0	#N/A	802327	802476	+	#N/A	0.22	0.32	7.15107	-0.0982968	0.82698	-0.118862	0.905384	0.932474
Chr	NC_013967	HVO_0887	HVO_RS08950	MULTISPECIES: 2-oxoacid ferredoxin oxidoreductase subunit beta	arCOG01599	C	802517	803380	-	#N/A	0.0347222	0.358796	2623.9	0.753734	0.49131	1.53413	0.124997	0.201799
Chr	NC_013967	HVO_0888	HVO_RS08955	MULTISPECIES: oxoglutarate--ferredoxin oxidoreductase	arCOG01606	C	803377	805137	-	805141	0.0579216	0.344691	2912	0.161954	0.437557	0.370132	0.711284	0.793562
Chr	NC_013967	HVO_0889	HVO_RS08960	oxidoreductase	arCOG02200	C	805444	806088	+	805444	0.0418605	0.28062	1207	-1.35435	0.398359	-3.39981	0.000674329	0.00215753
Chr	NC_013967	HVO_0890	HVO_RS08965	copper ABC transporter permease	arCOG09006	R	806141	806962	-	#N/A	0.0656934	0.250608	1203.42	1.91248	0.307419	6.22109	4.93725e-10	5.88491e-09
Chr	NC_013967	HVO_0891	HVO_RS08970	copper ABC transporter ATP-binding protein	arCOG00194	V	806959	807810	-	#N/A	0.0598592	0.261737	693.666	1.70323	0.319747	5.32681	9.99518e-08	7.61205e-07
Chr	NC_013967	HVO_0892	HVO_RS08975	copper ABC transporter substrate-binding protein	arCOG02519	P	807803	809728	-	809818	0.0358255	0.27622	1343.78	1.41432	0.312823	4.52114	6.15074e-06	3.14065e-05
Chr	NC_013967	HVO_0893	HVO_RS08980	methylmalonyl-CoA mutase	arCOG04232	I	809951	811651	+	809951	0.0405644	0.343327	260.43	0.615653	0.304218	2.02373	0.0429982	0.0814478
Chr	NC_013967	HVO_0894	HVO_RS08985	acetyl-coenzyme A synthetase	arCOG01529	I	811838	813826	+	811833	0.0346908	0.344394	283.143	0.17147	0.376039	0.45599	0.648397	0.740575
Chr	NC_013967	HVO_0895	HVO_RS08990	MULTISPECIES: hypothetical protein	arCOG11889	S	813856	814101	-	814101	0.0853659	0.333333	57.3228	1.88635	0.474568	3.97489	7.04127e-05	0.000280597
Chr	NC_013967	HVO_0896	HVO_RS08995	acyl-CoA synthetase	arCOG00856	I	814278	815900	+	#N/A	0.051756	0.345656	105.848	0.883919	0.407286	2.17027	0.0299865	0.0600069
Chr	NC_013967	HVO_0897	HVO_RS09000	hypothetical protein	arCOG13596	S	815984	816592	-	#N/A	0.0640394	0.348112	24.667	-0.558112	0.573175	-0.97372	0.330196	0.441403
Chr	NC_013967	HVO_0898	#N/A	#N/A	0	#N/A	816639	816833	-	816981	0.276923	0.430769	5.09507	0.209008	0.909963	0.229688	0.818334	0.870665
Chr	NC_013967	HVO_0899	HVO_RS09005	branched-chain amino acid ABC transporter substrate-binding protein	arCOG01023	E	817082	818482	+	#N/A	0.0985011	0.339757	196.598	0.380887	0.422489	0.90153	0.367307	0.479926
Chr	NC_013967	HVO_0900	HVO_RS09010	MULTISPECIES: branched-chain amino acid ABC transporter permease	arCOG01272	#N/A	818606	819574	+	#N/A	0.0712074	0.334365	21.0027	-0.528107	0.604836	-0.87314	0.382587	0.495996
Chr	NC_013967	HVO_0901	HVO_RS09015	branched-chain amino acid ABC transporter permease	arCOG01275	E	819571	820752	+	#N/A	0.0583756	0.337563	44.6068	0.226797	0.465116	0.487615	0.625823	0.722228
Chr	NC_013967	HVO_0902	HVO_RS09020	ABC transporter ATP-binding protein	arCOG00926	E	820749	821507	+	#N/A	0.0671937	0.347826	27.0344	-0.158207	0.552907	-0.286136	0.774774	0.839759
Chr	NC_013967	HVO_0903	HVO_RS09025	ABC transporter ATP-binding protein	arCOG00924	E	821504	822247	+	#N/A	0.0362903	0.334677	29.4744	-0.599973	0.563966	-1.06385	0.287398	0.394629
Chr	NC_013967	HVO_0904	HVO_RS09035	MULTISPECIES: universal stress protein UspA	arCOG03050	T	822927	823331	-	#N/A	0.0444444	0.34321	119.981	-0.985302	0.364283	-2.70477	0.00683516	0.0168163
Chr	NC_013967	HVO_0905	HVO_RS09030	thiol reductase thioredoxin	arCOG01972	O	822250	822930	+	#N/A	0.0528634	0.305433	56.6404	-0.380946	0.454695	-0.837805	0.40214	0.515079
Chr	NC_013967	HVO_0906	HVO_RS09040	MULTISPECIES: hypothetical protein	arCOG06260	S	823386	823640	-	823640	0.141176	0.301961	303.913	-0.572944	0.310759	-1.8437	0.0652276	0.11586
Chr	NC_013967	HVO_0907	HVO_RS09045	cox-type terminal oxidase subunit I	arCOG01237	C	824054	825853	-	825853	0.103333	0.375	4569.75	1.16173	0.299266	3.88192	0.000103633	0.000398276
Chr	NC_013967	HVO_0908	HVO_RS09050	MULTISPECIES: hypothetical protein	arCOG06261	S	825916	826275	-	826275	0.1	0.369444	2559	-1.83381	0.337669	-5.43078	5.61079e-08	4.50782e-07
Chr	NC_013967	HVO_0909	HVO_RS09055	hypothetical protein	arCOG04643	S	826378	826743	-	826743	0.0819672	0.333333	251.658	-0.980599	0.359421	-2.72827	0.00636669	0.0158394
Chr	NC_013967	HVO_0910	HVO_RS09060	MULTISPECIES: hypothetical protein	arCOG04651	S	826789	826992	-	827087	0.102941	0.348039	81.7707	-1.04526	0.397959	-2.62656	0.00862519	0.0206324
Chr	NC_013967	HVO_0911	HVO_RS09065	small GTP-binding protein	arCOG00358	J	827150	828259	+	827048	0.0378378	0.367568	1432.36	-0.7637	0.29043	-2.62955	0.00854986	0.0204674
Chr	NC_013967	HVO_0912	HVO_RS09070	TIGR04206 family protein	arCOG06274	S	828256	828747	+	#N/A	0.0914634	0.288618	138.547	-0.494617	0.353215	-1.40033	0.161415	0.247231
Chr	NC_013967	HVO_0913	HVO_RS09075	MATE family efflux transporter	arCOG01731	V	828791	830233	-	#N/A	0.0706861	0.315315	233.328	-1.24412	0.352134	-3.53308	0.000410746	0.00137478
Chr	NC_013967	HVO_0914	HVO_RS09080	glyoxalase	arCOG02708	E	830369	831148	+	830369	0.0346154	0.347436	1582.92	0.0865774	0.267891	0.323181	0.746558	0.818059
Chr	NC_013967	HVO_0915	HVO_RS09085	archaeosortase A	arCOG04471	U	831303	832214	+	#N/A	0.0690789	0.354167	838.177	-1.56161	0.289375	-5.39647	6.79657e-08	5.3528e-07
Chr	NC_013967	HVO_0916	HVO_RS09090	diphthine synthase	arCOG04161	J	832235	833044	-	833044	0.0444444	0.306173	205.229	-0.10713	0.331316	-0.323348	0.746432	0.818059
Chr	NC_013967	HVO_0917	HVO_RS09095	hypothetical protein	arCOG02861	S	833209	833736	+	833159	0.0909091	0.350379	102.347	1.28425	0.361739	3.5502	0.000384934	0.00130147
Chr	NC_013967	HVO_0918	HVO_RS09100	MULTISPECIES: hypothetical protein	arCOG07582	S	833824	834033	+	833823	0.1	0.319048	589.245	-1.26748	0.395835	-3.20204	0.0013646	0.00404216
Chr	NC_013967	HVO_0919	#N/A	#N/A	0	#N/A	834136	834252	+	#N/A	0.0769231	0.393162	77.4985	-0.86036	0.413032	-2.08304	0.0372478	0.0721768
Chr	NC_013967	HVO_0920	HVO_RS09105	(2Fe-2S)-binding protein	arCOG02851	P	834343	834786	+	#N/A	0.0743243	0.333333	163.137	-0.362463	0.328368	-1.10383	0.269666	0.375053
Chr	NC_013967	HVO_0921	HVO_RS09110	transcriptional regulator	arCOG01583	K	834841	835320	-	#N/A	0.1125	0.375	49.8181	0.917435	0.431818	2.12459	0.0336211	0.0663614
Chr	NC_013967	HVO_0924	HVO_RS09120	IS4 family transposase ISHvo11	arCOG03902	X	836669	838021	+	836591	0.248337	0.430155	37.5494	-1.88841	0.555358	-3.40034	0.000673017	0.0021551
Chr	NC_013967	HVO_0925	HVO_RS09125	hypothetical protein	0	#N/A	838421	838684	+	#N/A	0.340909	0.5	10.9128	-1.9793	0.841729	-2.35147	0.0186995	0.0400145
Chr	NC_013967	HVO_0926	HVO_RS09130	IS4 family transposase	arCOG06160	X	838824	839990	-	839990	0.177378	0.402742	17.3332	-2.44876	0.79593	-3.0766	0.00209377	0.00593781
Chr	NC_013967	HVO_0927	#N/A	#N/A	0	#N/A	840601	840762	+	#N/A	0.407407	0.524691	7.14127	-1.28028	0.901604	-1.42001	0.155606	0.241296
Chr	NC_013967	HVO_0929	HVO_RS09145	tRNA (guanine-N1)-methyltransferase	arCOG00033	J	841078	842064	-	#N/A	0.0243161	0.302938	304.129	-1.25663	0.334466	-3.75713	0.000171873	0.000626175
Chr	NC_013967	HVO_0930	HVO_RS09150	MULTISPECIES: hypothetical protein	arCOG07982	S	842405	842884	-	842909	0.09375	0.327083	981.801	0.238109	0.286506	0.831078	0.40593	0.518681
Chr	NC_013967	HVO_0931	HVO_RS09155	UspA domain-containing protein	arCOG02053	T	843073	843501	+	843073	0.0769231	0.296037	216.823	1.8603	0.407853	4.5612	5.08628e-06	2.62397e-05
Chr	NC_013967	HVO_0932	HVO_RS09160	UspA domain-containing protein	arCOG02053	T	843545	843988	-	#N/A	0.0675676	0.304054	16.6559	-0.0991121	0.643175	-0.154098	0.877532	0.914401
Chr	NC_013967	HVO_0933	HVO_RS09170	haloacid dehalogenase	arCOG01578	P	844755	847586	-	#N/A	0.0413136	0.276836	876.65	1.2069	0.299182	4.03402	5.48311e-05	0.000222727
Chr	NC_013967	HVO_0934	HVO_RS09165	TVP38/TMEM64 family protein	arCOG03118	S	844055	844780	+	#N/A	0.0743802	0.289256	347.681	1.96457	0.296012	6.6368	3.20574e-11	4.92327e-10
Chr	NC_013967	HVO_0935	HVO_RS09175	formate dehydrogenase subunit alpha	arCOG01492	R	847700	849742	+	847669	0.0425844	0.296133	178.277	-0.189473	0.3251	-0.582815	0.560018	0.663153
Chr	NC_013967	HVO_0936	HVO_RS09180	dehydrogenase	arCOG06263	S	849735	850499	+	#N/A	0.0509804	0.277124	32.7929	0.844493	0.483868	1.74529	0.0809336	0.139779
Chr	NC_013967	HVO_0937	HVO_RS09185	MULTISPECIES: hypothetical protein	arCOG00514	V	850537	850977	-	850977	0.0408163	0.349206	884.179	1.17115	0.363162	3.22486	0.00126032	0.00376681
Chr	NC_013967	HVO_0938	HVO_RS09190	universal stress protein UspA	arCOG06388	T	851051	851527	-	#N/A	0.081761	0.29979	218.827	-0.520657	0.377776	-1.37822	0.168137	0.255366
Chr	NC_013967	HVO_0939	HVO_RS09195	MULTISPECIES: hypothetical protein	arCOG11890	S	851558	851878	-	851879	0.0654206	0.311526	200.55	0.0911785	0.376486	0.242183	0.808638	0.864033
Chr	NC_013967	HVO_0940	HVO_RS09200	heavy metal translocating P-type ATPase	arCOG01576	P	851945	854431	-	#N/A	0.0446321	0.279051	2690.81	0.552159	0.358187	1.54154	0.123185	0.199303
Chr	NC_013967	HVO_0941	HVO_RS09205	hypothetical protein	arCOG04638	P	854428	855222	-	#N/A	0.0641509	0.285535	1215.01	0.0999664	0.331885	0.301208	0.763256	0.830632
Chr	NC_013967	HVO_0942	HVO_RS09210	hypothetical protein	arCOG10155	C	855224	855442	-	855442	0.123288	0.333333	320.568	-0.41833	0.302332	-1.38368	0.166458	0.253399
Chr	NC_013967	HVO_0943	HVO_RS09215	MULTISPECIES: hypothetical protein	arCOG08132	C	855608	855835	+	855542	0.144737	0.372807	702.673	-0.51049	0.276771	-1.84445	0.0651175	0.115716
Chr	NC_013967	HVO_0944	HVO_RS09220	cytochrome c oxidase subunit II	arCOG01236	C	855836	856375	+	#N/A	0.0666667	0.37037	848.277	1.07629	0.486696	2.21142	0.0270065	0.0547674
Chr	NC_013967	HVO_0945	HVO_RS09225	cytochrome c oxidase subunit I	arCOG01238	C	856375	858144	+	#N/A	0.0440678	0.337288	2755.13	1.9707	0.536667	3.6721	0.000240565	0.000850066
Chr	NC_013967	HVO_0946	HVO_RS09230	hypothetical protein	arCOG10192	S	858141	858335	+	#N/A	0.0461538	0.358974	269.71	0.70671	0.322943	2.18834	0.0286448	0.0577087
Chr	NC_013967	HVO_0947	HVO_RS09235	hypothetical protein	arCOG11204	S	858517	858738	+	858513	0.0675676	0.301802	7979.77	2.45437	0.278703	8.8064	1.29226e-18	6.21684e-17
Chr	NC_013967	HVO_0948	HVO_RS09240	universal stress protein UspA	arCOG02053	T	858873	859304	+	#N/A	0.0694444	0.296296	1108.62	1.00583	0.292241	3.44178	0.000577894	0.00187399
Chr	NC_013967	HVO_0949	HVO_RS09245	hypothetical protein	0	#N/A	859328	859729	-	859729	0.0746269	0.291045	155.338	2.05639	0.393681	5.2235	1.75572e-07	1.25189e-06
Chr	NC_013967	HVO_0950	HVO_RS09250	2-dehydro-3-deoxy-phosphogluconate aldolase	arCOG01090	G	859880	860539	+	859876	0.0409091	0.307576	1024.29	-1.14272	0.330233	-3.46033	0.000539507	0.00175571
Chr	NC_013967	HVO_0951	HVO_RS09255	hypothetical protein	0	#N/A	860652	861653	-	#N/A	0.326347	0.497006	101.106	-3.14789	0.507628	-6.20118	5.60417e-10	6.56231e-09
Chr	NC_013967	HVO_0952	HVO_RS09260	carbonic anhydrase	arCOG02860	P	861842	862537	-	862538	0.0387931	0.29454	423.047	0.560922	0.29245	1.91801	0.0551093	0.100895
Chr	NC_013967	HVO_0953	HVO_RS09265	membrane protein	arCOG04619	S	862560	864398	-	#N/A	0.0538336	0.290919	630.47	1.60993	0.304161	5.29301	1.20319e-07	8.97624e-07
Chr	NC_013967	HVO_0954	HVO_RS09270	hypothetical protein	arCOG04622	S	864395	864892	-	#N/A	0.10241	0.301205	171.333	2.21198	0.396544	5.57816	2.43072e-08	2.10997e-07
Chr	NC_013967	HVO_0955	HVO_RS09275	hypothetical protein	arCOG06167	S	864943	865719	-	#N/A	0.0772201	0.277992	20.4922	0.567476	0.60871	0.932261	0.351202	0.464046
Chr	NC_013967	HVO_0956	HVO_RS09280	serine/threonine protein phosphatase	arCOG01153	T	865710	866747	-	#N/A	0.066474	0.265896	29.3748	-1.04194	0.544868	-1.91228	0.0558401	0.101791
Chr	NC_013967	HVO_0957	#N/A	#N/A	arCOG13597	S	866744	866869	-	866871	0.119048	0.333333	1.4276	-0.476995	1.13603	-0.419879	0.674574	0.761111
Chr	NC_013967	HVO_0958	HVO_RS09285	hypothetical protein	arCOG04581	S	866976	867422	-	867422	0.0402685	0.288591	110.967	-1.25365	0.442961	-2.83015	0.00465263	0.0119396
Chr	NC_013967	HVO_0959	HVO_RS09290	hypothetical protein	arCOG04579	S	867536	868222	-	#N/A	0.0349345	0.296943	39.6369	0.177772	0.503052	0.353386	0.723799	0.800758
Chr	NC_013967	HVO_0960	HVO_RS09295	oxidoreductase	arCOG01619	R	868340	869185	+	868340	0.0283688	0.316785	411.37	3.1926	0.414092	7.70988	1.25937e-14	3.28671e-13
Chr	NC_013967	HVO_0961	HVO_RS09300	NADH-dependent flavin oxidoreductase	arCOG04225	J	869187	869798	+	#N/A	0.0735294	0.271242	336.606	2.1384	0.299875	7.13096	9.96734e-13	1.96057e-11
Chr	NC_013967	HVO_0962	HVO_RS09305	MULTISPECIES: IclR family transcriptional regulator	arCOG03067	K	869825	870199	+	869824	0.08	0.330667	432.778	-0.644575	0.290357	-2.21994	0.0264227	0.0537084
Chr	NC_013967	HVO_0963	HVO_RS09310	hypothetical protein	arCOG03915	S	870199	870492	+	#N/A	0.0510204	0.360544	391.312	-0.433575	0.306323	-1.41542	0.156946	0.242525
Chr	NC_013967	HVO_0964	HVO_RS09315	thioredoxin	arCOG01972	O	870707	871132	+	870707	0.0633803	0.34507	606.298	1.89614	0.289588	6.54769	5.84326e-11	8.578e-10
Chr	NC_013967	HVO_0965	HVO_RS09320	AMP phosphorylase	arCOG02013	F	871193	872671	+	871193	0.030426	0.300203	1465.3	-0.5899	0.30077	-1.9613	0.0498443	0.0927439
Chr	NC_013967	HVO_0966	HVO_RS09325	ribose 1,5-bisphosphate isomerase	arCOG01124	J	872721	873692	+	#N/A	0.037037	0.292181	758.095	0.842468	0.305047	2.76177	0.00574892	0.0144647
Chr	NC_013967	HVO_0967	HVO_RS09330	transcriptional regulator	arCOG02274	K	873723	874412	-	#N/A	0.0521739	0.308696	198.929	-0.825915	0.396099	-2.08512	0.0370583	0.0719018
Chr	NC_013967	HVO_0968	HVO_RS09335	NADH-quinone oxidoreductase subunit C	arCOG01548	C	874471	876177	+	#N/A	0.0632689	0.323374	118.048	-0.50015	0.398203	-1.25602	0.209109	0.305684
Chr	NC_013967	HVO_0969	HVO_RS09340	methyl-accepting chemotaxis protein	arCOG02362	N	876217	879165	-	#N/A	0.0549339	0.336724	256.037	-0.805227	0.330629	-2.43544	0.0148738	0.0328309
Chr	NC_013967	HVO_0970	HVO_RS09345	type III ribulose-bisphosphate carboxylase	arCOG04443	G	879448	880692	-	880692	0.0385542	0.301205	2149.02	3.83264	0.294626	13.0085	1.09534e-38	4.85965e-36
Chr	NC_013967	HVO_0971	HVO_RS09350	DEAD/DEAH box helicase	arCOG00553	L	880821	882740	-	#N/A	0.0390625	0.284896	659.964	1.95618	0.311236	6.28519	3.27454e-10	4.06064e-09
Chr	NC_013967	HVO_0972	HVO_RS09355	hypothetical protein	arCOG02416	N	882969	883490	-	883558	0.264368	0.413793	7029.28	2.27466	0.994868	2.28639	0.0222312	0.046476
Chr	NC_013967	HVO_0973	HVO_RS09360	aspartate aminotransferase	arCOG01130	E	883706	884860	-	#N/A	0.0363636	0.327273	1645.72	-0.168337	0.276515	-0.608782	0.542669	0.647989
Chr	NC_013967	HVO_0974	HVO_RS09365	6,7-dimethyl-8-ribityllumazine synthase	arCOG01323	H	884857	885261	-	885261	0.0740741	0.303704	294.599	-0.744394	0.311956	-2.38621	0.0170229	0.0369616
Chr	NC_013967	HVO_0975	HVO_RS09370	mannosyltransferase	arCOG00562	M	885369	887117	+	#N/A	0.0548885	0.304174	421.533	0.620614	0.285378	2.1747	0.0296523	0.0594385
Chr	NC_013967	HVO_0976	HVO_RS09375	5-(carboxyamino)imidazole ribonucleotide synthase	arCOG01597	F	887289	888434	+	#N/A	0.0340314	0.27836	265.79	-1.28151	0.332567	-3.85338	0.000116499	0.000440514
Chr	NC_013967	HVO_0977	HVO_RS09380	phosphoribosylaminoimidazole carboxylase catalytic subunit	arCOG02464	F	888441	889052	+	#N/A	0.0490196	0.312091	124.182	-0.242766	0.409969	-0.592158	0.553745	0.65748
Chr	NC_013967	HVO_0978	HVO_RS09385	MULTISPECIES: NADH dehydrogenase	arCOG01557	C	889252	889668	+	889229	0.208633	0.405276	2241.16	-0.139888	0.306607	-0.456245	0.648214	0.740575
Chr	NC_013967	HVO_0979	HVO_RS09390	MULTISPECIES: NADH dehydrogenase	arCOG01554	C	889665	890366	+	#N/A	0.0641026	0.376068	1484.57	0.996972	0.43206	2.30748	0.0210279	0.044215
Chr	NC_013967	HVO_0980	HVO_RS09395	NADH-quinone oxidoreductase subunit C	arCOG01548	C	890363	892036	+	#N/A	0.0358423	0.348865	3077.59	1.63883	0.481839	3.4012	0.000670913	0.00215177
Chr	NC_013967	HVO_0981	HVO_RS09400	MULTISPECIES: NADH dehydrogenase	arCOG01546	C	892036	893085	+	#N/A	0.0771429	0.350476	1262.34	2.3239	0.65286	3.55957	0.000371461	0.00126126
Chr	NC_013967	HVO_0982	HVO_RS09405	MULTISPECIES: (4Fe-4S)-binding protein	arCOG01543	C	893082	893543	+	#N/A	0.038961	0.402597	728.937	1.40657	0.63252	2.22375	0.0261651	0.053332
Chr	NC_013967	HVO_0983	HVO_RS09410	MULTISPECIES: NADH dehydrogenase subunit J	arCOG04654	C	893649	893909	+	893648	0.149425	0.386973	247.138	1.53229	0.520774	2.94233	0.00325751	0.00872969
Chr	NC_013967	HVO_0984	HVO_RS09415	MULTISPECIES: hypothetical protein	arCOG07914	C	893906	894274	+	#N/A	0.105691	0.352304	269.223	2.14042	0.585401	3.65633	0.000255849	0.00089772
Chr	NC_013967	HVO_0985	HVO_RS09420	MULTISPECIES: NADH-quinone oxidoreductase subunit K	arCOG03073	C	894274	894576	+	#N/A	0.0891089	0.386139	144.621	1.6871	0.527755	3.19674	0.00138989	0.00410794
Chr	NC_013967	HVO_0986	HVO_RS09425	oxidoreductase	arCOG01539	C	894580	896616	+	#N/A	0.0677467	0.342661	2890.59	2.23362	0.487824	4.57875	4.67761e-06	2.44153e-05
Chr	NC_013967	HVO_0987	HVO_RS09430	oxidoreductase	arCOG01538	C	896613	898142	+	#N/A	0.0745098	0.355556	2273.08	2.89314	0.52893	5.4698	4.50556e-08	3.6941e-07
Chr	NC_013967	HVO_0988	HVO_RS09435	oxidoreductase	arCOG01540	C	898143	899663	+	#N/A	0.0571992	0.329389	4291.43	1.55665	0.30068	5.17711	2.25353e-07	1.56766e-06
Chr	NC_013967	HVO_0989	HVO_RS09440	MULTISPECIES: hypothetical protein	arCOG07569	S	899702	900082	-	#N/A	0.0866142	0.356955	59.0457	2.28496	0.433867	5.26649	1.39057e-07	1.00772e-06
Chr	NC_013967	HVO_0990	HVO_RS09445	DHH family phosphoesterase	arCOG01566	F	900172	901632	+	900172	0.0616016	0.291581	1323.9	0.267043	0.278333	0.959439	0.337338	0.449296
Chr	NC_013967	HVO_0991	HVO_RS09450	hypothetical protein	arCOG00622	D	901676	902458	+	#N/A	0.0498084	0.34355	1027.38	1.42782	0.273172	5.2268	1.72469e-07	1.23197e-06
Chr	NC_013967	HVO_0992	HVO_RS09455	MULTISPECIES: hypothetical protein	arCOG09260	S	902466	902693	-	902693	0.0394737	0.302632	144.253	-0.369589	0.341435	-1.08246	0.279049	0.385019
Chr	NC_013967	HVO_0993	#N/A	#N/A	arCOG10636	S	902724	902894	-	#N/A	0.0350877	0.28655	7.92004	1.21642	0.816904	1.48906	0.136471	0.217103
Chr	NC_013967	HVO_0994	HVO_RS09460	tetracycline resistance MFS efflux pump	arCOG00130	G	902996	904309	+	902995	0.0799087	0.299087	256.828	-0.212433	0.305039	-0.696412	0.486171	0.596766
Chr	NC_013967	HVO_0995	HVO_RS09465	hypothetical protein	arCOG04706	S	904367	905404	-	#N/A	0.0751445	0.316956	1225.7	3.58287	0.342458	10.4622	1.28837e-25	1.31909e-23
Chr	NC_013967	HVO_0996	HVO_RS09470	inosine-5-monophosphate dehydrogenase	arCOG00626	R	905599	906702	+	905461	0.0543478	0.306159	372.854	1.76167	0.350114	5.03169	4.86169e-07	3.13108e-06
Chr	NC_013967	HVO_0997	HVO_RS09475	peptidase	arCOG01000	E	906798	907904	+	906798	0.0243902	0.277326	439.514	1.23792	0.285728	4.33252	1.47413e-05	6.78914e-05
Chr	NC_013967	HVO_0998	HVO_RS09480	hypothetical protein	arCOG13598	S	907962	908150	+	907962	0.0952381	0.333333	122.604	2.5062	0.349436	7.17213	7.38377e-13	1.49662e-11
Chr	NC_013967	HVO_0999	HVO_RS09485	MULTISPECIES: hypothetical protein	arCOG00099	R	908202	909338	-	#N/A	0.0343008	0.309587	2842.45	1.63702	0.418786	3.90896	9.26926e-05	0.000359341
Chr	NC_013967	HVO_1000	HVO_RS09490	acetyl-CoA synthetase	arCOG01340	C	909365	911458	-	911459	0.0329513	0.339064	3896.31	1.1637	0.521991	2.22935	0.0257909	0.0526229
Chr	NC_013967	HVO_1001	HVO_RS09495	hypothetical protein	0	#N/A	911666	911926	+	#N/A	0.126437	0.340996	28.5781	0.113163	0.644902	0.175473	0.860708	0.900867
Chr	NC_013967	HVO_1002	HVO_RS09500	MULTISPECIES: hypothetical protein	arCOG01572	S	912137	912889	+	#N/A	0.0478088	0.309429	29.2051	-0.0321212	0.526978	-0.0609536	0.951396	0.965419
Chr	NC_013967	HVO_1003	HVO_RS09505	ZIP family metal transporter	arCOG00576	P	913053	913850	+	913053	0.0526316	0.33584	221.485	0.510852	0.329973	1.54816	0.121584	0.197271
Chr	NC_013967	HVO_1004	HVO_RS09510	hypothetical protein	arCOG04637	S	913947	914231	-	914231	0.0631579	0.329825	1539.26	-0.972518	0.30767	-3.16092	0.00157273	0.00459503
Chr	NC_013967	HVO_1005	HVO_RS09515	ABC transporter permease	arCOG01467	V	914365	915120	-	#N/A	0.0436508	0.296296	137.822	0.0347745	0.423445	0.0821229	0.934549	0.953656
Chr	NC_013967	HVO_1006	HVO_RS09520	ABC transporter ATP-binding protein	arCOG00194	V	915117	916070	-	916070	0.0566038	0.272537	201.174	-0.00815837	0.360405	-0.0226366	0.98194	0.985395
Chr	NC_013967	HVO_1007	HVO_RS09525	PQQ-dependent glucose dehydrogenase	arCOG02796	G	916212	917606	+	#N/A	0.0623656	0.283871	415.87	1.56056	0.303564	5.14078	2.73597e-07	1.86111e-06
Chr	NC_013967	HVO_1008	HVO_RS09530	dehydrogenase	arCOG01622	R	917640	918638	-	918638	0.042042	0.292292	143.116	1.4147	0.330714	4.27772	1.88816e-05	8.54811e-05
Chr	NC_013967	HVO_1009	HVO_RS09540	aryl-alcohol dehydrogenase	arCOG01617	C	918994	920016	+	918994	0.0175953	0.332356	1103.5	1.67604	0.304776	5.49927	3.81377e-08	3.16598e-07
Chr	NC_013967	HVO_1010	HVO_RS09545	hypothetical protein	arCOG09118	S	920072	920476	-	#N/A	0.0296296	0.283951	172.908	0.787594	0.340144	2.31547	0.0205871	0.0435174
Chr	NC_013967	HVO_1011	HVO_RS09550	hypothetical protein	arCOG06207	O	920489	920722	-	920722	0.0512821	0.324786	75.792	1.47349	0.386537	3.81204	0.000137824	0.00051146
Chr	NC_013967	HVO_1012	HVO_RS09555	hypothetical protein	arCOG04547	S	920789	921448	-	#N/A	0.0590909	0.278788	221.446	1.19557	0.330412	3.61841	0.000296416	0.00102475
Chr	NC_013967	HVO_1013	HVO_RS09560	protoheme IX farnesyltransferase	arCOG00479	O	921476	922882	-	922893	0.0298507	0.279318	1308.69	0.632649	0.295364	2.14193	0.0321993	0.0636178
Chr	NC_013967	HVO_1014	HVO_RS09565	cytochrome c oxidase subunit II	arCOG01235	C	923045	923803	+	923011	0.0592885	0.375494	1615.99	-2.41744	0.407315	-5.93506	2.93736e-09	3.04647e-08
Chr	NC_013967	HVO_1015	HVO_RS09570	FAD synthase	arCOG01222	M	923927	924355	-	#N/A	0.048951	0.333333	312.118	0.157394	0.324136	0.485581	0.627264	0.723264
Chr	NC_013967	HVO_1016	HVO_RS09575	Mov34-MPN-PAD-1 superfamily protein	arCOG01139	O	924352	924837	-	924837	0.037037	0.31893	429.781	-0.870546	0.313917	-2.77317	0.00555124	0.0140203
Chr	NC_013967	HVO_1017	HVO_RS09580	fructosamine kinase	arCOG04682	R	924940	925794	+	#N/A	0.0385965	0.28538	67.9542	-0.585289	0.411465	-1.42245	0.154895	0.240566
Chr	NC_013967	HVO_1018	HVO_RS09585	hypothetical protein	arCOG00429	L	925901	927802	+	925901	0.0283912	0.314932	884.448	-0.241198	0.371804	-0.648725	0.516516	0.624417
Chr	NC_013967	HVO_1019	HVO_RS09590	phospholipase	arCOG02039	I	927833	929494	-	#N/A	0.0613718	0.256318	88.3609	-0.111049	0.400781	-0.277082	0.781717	0.845653
Chr	NC_013967	HVO_1020	HVO_RS09595	PBS lyase HEAT-like repeat domain-containing protein	arCOG04653	S	929621	930880	-	930882	0.0261905	0.324603	2384.48	-0.381401	0.26931	-1.41621	0.156713	0.242259
Chr	NC_013967	HVO_1021	HVO_RS09600	hydrolase	arCOG00062	R	930999	931763	+	#N/A	0.0666667	0.28366	150.259	-0.948743	0.349453	-2.71494	0.00662888	0.0163895
Chr	NC_013967	HVO_1022	HVO_RS09605	MULTISPECIES: oxidoreductase	arCOG00615	C	931827	932915	+	#N/A	0.0330579	0.294766	365.866	0.337196	0.294598	1.1446	0.252376	0.355713
Chr	NC_013967	HVO_1023	HVO_RS09610	hypothetical protein	arCOG06243	S	933017	933832	+	933017	0.0588235	0.285539	428.756	1.23249	0.294804	4.18071	2.90597e-05	0.000125988
Chr	NC_013967	HVO_1024	HVO_RS09615	MULTISPECIES: hypothetical protein	arCOG04614	R	933893	934270	-	#N/A	0.0238095	0.283069	161.884	0.387286	0.329678	1.17474	0.240099	0.341788
Chr	NC_013967	HVO_1025	HVO_RS09620	3-ketoacyl-CoA thiolase	arCOG01278	I	934270	935421	-	935421	0.0390625	0.326389	280.234	0.477213	0.35142	1.35796	0.174477	0.262701
Chr	NC_013967	HVO_1026	HVO_RS09625	MULTISPECIES: hypothetical protein	arCOG06265	S	935515	935928	+	935515	0.057971	0.306763	304.8	-1.41393	0.336349	-4.20376	2.62519e-05	0.000114687
Chr	NC_013967	HVO_1027	HVO_RS09630	protein translocase TatA	arCOG02694	U	936539	936811	-	936812	0.0879121	0.340659	553.227	-0.369813	0.321817	-1.14914	0.250498	0.353441
Chr	NC_013967	HVO_1028	HVO_RS09635	3-ketoacyl-ACP reductase	arCOG01259	I	936980	937750	-	#N/A	0.0700389	0.329442	101.814	0.333536	0.365491	0.912569	0.361469	0.474785
Chr	NC_013967	HVO_1030	HVO_RS09645	hypothetical protein	arCOG06011	S	938112	939407	-	#N/A	0.0648148	0.327161	418.311	-0.0903585	0.300501	-0.300692	0.763649	0.830632
Chr	NC_013967	HVO_1031	HVO_RS09650	MULTISPECIES: thioredoxin-disulfide reductase	arCOG01296	O	939491	940519	-	940519	0.0437318	0.324587	766.921	0.34124	0.271707	1.25591	0.209148	0.305684
Chr	NC_013967	HVO_1032	HVO_RS09655	S-adenosylmethionine-dependent methyltransferase	arCOG04583	Q	940639	941292	-	#N/A	0.0412844	0.281346	170.287	-0.39246	0.336412	-1.1666	0.24337	0.345091
Chr	NC_013967	HVO_1033	HVO_RS09660	secretion system protein	arCOG01808	N	941377	943500	-	#N/A	0.0508475	0.305556	619.005	1.99479	0.277038	7.2004	6.00352e-13	1.23567e-11
Chr	NC_013967	HVO_1034	HVO_RS09665	type II secretion system protein	arCOG01817	N	943502	945163	-	945212	0.0433213	0.339952	372.973	1.69534	0.348877	4.85942	1.17728e-06	6.99087e-06
Chr	NC_013967	HVO_1035	HVO_RS09670	hypothetical protein	arCOG09029	N	945296	945793	-	945793	0.0481928	0.295181	376.844	1.13393	0.289186	3.92112	8.81395e-05	0.000345379
Chr	NC_013967	HVO_1036	HVO_RS09675	MULTISPECIES: mannose-6-phosphate isomerase	arCOG02998	S	945888	946256	-	946258	0.0243902	0.314363	151.448	1.00713	0.44415	2.26756	0.0233562	0.0485736
Chr	NC_013967	HVO_1037	HVO_RS09680	MULTISPECIES: hypothetical protein	arCOG04578	S	946398	946871	+	946393	0.0696203	0.333333	1474.8	0.986499	0.277718	3.55217	0.000382075	0.0012929
Chr	NC_013967	HVO_1038	HVO_RS09685	uracil-DNA glycosylase	arCOG00905	L	947001	947627	+	947001	0.076555	0.331738	642.423	-0.439777	0.283185	-1.55297	0.120431	0.195719
Chr	NC_013967	HVO_1039	HVO_RS09690	MBL fold hydrolase	arCOG00504	R	948031	948534	-	#N/A	0.0595238	0.285714	98.2635	0.758132	0.397486	1.90732	0.0564795	0.102697
Chr	NC_013967	HVO_1040	HVO_RS09695	molecular chaperone DnaJ	arCOG02846	O	948679	949818	-	949823	0.0947368	0.275439	1007.99	0.338975	0.294412	1.15136	0.249584	0.3524
Chr	NC_013967	HVO_1041	HVO_RS09700	MBL fold hydrolase	arCOG00498	R	949985	950983	+	#N/A	0.048048	0.271271	92.3799	-1.55497	0.406952	-3.82102	0.0001329	0.000495491
Chr	NC_013967	HVO_1042	HVO_RS09705	MULTISPECIES: DNA-directed RNA polymerase subunit L	arCOG04111	K	951010	951300	+	#N/A	0.0206186	0.329897	1104.36	-0.740201	0.279653	-2.64685	0.00812447	0.0195664
Chr	NC_013967	HVO_1043	HVO_RS09710	hypothetical protein	arCOG04570	S	951364	951924	-	#N/A	0.0695187	0.324421	243.015	1.52582	0.310109	4.92028	8.64207e-07	5.35005e-06
Chr	NC_013967	HVO_1044	HVO_RS09715	imidazole glycerol phosphate synthase cyclase subunit	arCOG00617	E	952064	952876	-	#N/A	0.0221402	0.329643	387.546	-0.890857	0.303961	-2.93082	0.00338064	0.0090172
Chr	NC_013967	HVO_1045	#N/A	#N/A	0	#N/A	953100	953222	+	953050	0.121951	0.373984	183.227	1.84189	0.322834	5.70537	1.1609e-08	1.06318e-07
Chr	NC_013967	HVO_1046	#N/A	#N/A	arCOG08159	S	953332	953499	+	953332	0.0357143	0.357143	594.357	-2.43149	0.355464	-6.84031	7.90221e-12	1.35455e-10
Chr	NC_013967	HVO_1047	HVO_RS09720	NADPH:quinone reductase	arCOG01458	C	953595	954566	+	#N/A	0.0308642	0.294239	281.586	-0.859329	0.404628	-2.12375	0.0336912	0.0664668
Chr	NC_013967	HVO_1048	HVO_RS09725	phosphoribosylformylglycinamidine synthase II	arCOG00641	F	954615	956723	-	#N/A	0.0384068	0.294926	591.199	-0.876296	0.317932	-2.75624	0.00584709	0.0146839
Chr	NC_013967	HVO_1049	HVO_RS09730	phosphoesterase	arCOG00302	R	956966	957649	+	956966	0.0657895	0.307018	375.46	-0.263004	0.313965	-0.837685	0.402208	0.515079
Chr	NC_013967	HVO_1050	HVO_RS09735	asparagine synthase	arCOG00071	E	957649	958740	+	#N/A	0.0494505	0.266484	372.872	-0.286373	0.385737	-0.742405	0.457842	0.568989
Chr	NC_013967	HVO_1051	HVO_RS09740	NUDIX hydrolase	arCOG01080	L	958762	959244	-	#N/A	0.0434783	0.289855	68.9571	-1.48515	0.440967	-3.36793	0.000757343	0.00239625
Chr	NC_013967	HVO_1052	HVO_RS09745	MULTISPECIES: transcription initiation factor IIB 2	arCOG01981	K	959346	960344	-	#N/A	0.0510511	0.343343	171.207	2.19493	0.542575	4.0454	5.22335e-05	0.000213697
Chr	NC_013967	HVO_1053	HVO_RS09750	aspartyl/glutamyl-tRNA(Asn/Gln) amidotransferase subunit C	arCOG02726	J	960564	960842	+	960564	0.0430108	0.326165	102.218	-0.403462	0.422776	-0.954318	0.339923	0.451985
Chr	NC_013967	HVO_1054	HVO_RS09755	aspartyl/glutamyl-tRNA amidotransferase subunit A	arCOG01717	J	960843	962114	+	#N/A	0.0259434	0.300314	1041.76	-0.0225888	0.302108	-0.0747706	0.940397	0.958154
Chr	NC_013967	HVO_1055	HVO_RS09760	MULTISPECIES: potassium transporter Trk	arCOG01957	P	962244	962924	+	#N/A	0.030837	0.342144	284.928	-1.01525	0.332514	-3.05324	0.00226383	0.00634833
Chr	NC_013967	HVO_1056	HVO_RS09765	potassium transporter Trk	arCOG04145	P	962924	964585	+	#N/A	0.0433213	0.305054	178.13	-0.453022	0.350491	-1.29253	0.196172	0.290117
Chr	NC_013967	HVO_1057	HVO_RS09770	potassium transporter TrkH	arCOG04145	P	964613	966217	-	966222	0.0672897	0.336449	794.154	1.20093	0.355129	3.38166	0.000720499	0.00228692
Chr	NC_013967	HVO_1058	HVO_RS09775	MULTISPECIES: Trk system potassium transport protein TrkA	arCOG01959	P	966335	967672	-	967692	0.0470852	0.321375	812.571	1.24553	0.323675	3.84808	0.000119047	0.000448871
Chr	NC_013967	HVO_1059	HVO_RS09780	polyketide cyclase	arCOG02899	R	967758	968300	-	968300	0.0552486	0.331492	299.155	0.960109	0.295963	3.24402	0.00117856	0.00355168
Chr	NC_013967	HVO_1060	HVO_RS09785	hypothetical protein	arCOG06244	S	968419	969378	+	968416	0.096875	0.284375	54.4834	-1.09847	0.568391	-1.93259	0.0532864	0.098233
Chr	NC_013967	HVO_1061	HVO_RS09790	thioredoxin reductase	arCOG01301	O	969459	970238	+	#N/A	0.05	0.288462	720.34	-1.13181	0.404814	-2.79588	0.0051759	0.0131472
Chr	NC_013967	HVO_1062	HVO_RS09795	phosphopantothenoylcysteine decarboxylase	arCOG01704	H	970333	971493	+	#N/A	0.0490956	0.286822	879.32	-0.213184	0.292524	-0.728773	0.466141	0.57679
Chr	NC_013967	HVO_1063	HVO_RS09800	cation:proton antiporter	arCOG03082	P	971509	971904	-	#N/A	0.0681818	0.300505	298.343	0.356162	0.298796	1.19199	0.233266	0.334325
Chr	NC_013967	HVO_1064	HVO_RS09805	pH regulation protein F	arCOG03121	P	971901	972194	-	#N/A	0.0408163	0.340136	75.7742	0.553565	0.391615	1.41354	0.157497	0.242906
Chr	NC_013967	HVO_1065	HVO_RS09810	cation transporter	arCOG03099	P	972187	972789	-	#N/A	0.0447761	0.315091	295.277	1.36653	0.33802	4.04274	5.28293e-05	0.000215693
Chr	NC_013967	HVO_1066	HVO_RS09815	Na+/H+ antiporter subunit D	arCOG01537	C	972789	974486	-	#N/A	0.0583039	0.309776	722.41	2.04277	0.387166	5.2762	1.31889e-07	9.62765e-07
Chr	NC_013967	HVO_1067	HVO_RS09820	MULTISPECIES: cation:proton antiporter	arCOG03072	P	974483	974824	-	#N/A	0.0701754	0.345029	73.2282	3.05712	0.742474	4.11748	3.8303e-05	0.000160994
Chr	NC_013967	HVO_1068	HVO_RS09825	MULTISPECIES: sodium:proton antiporter	arCOG03079	P	974821	975294	-	#N/A	0.0253165	0.314346	134.892	2.24042	0.387137	5.78716	7.15844e-09	6.8382e-08
Chr	NC_013967	HVO_1069	HVO_RS09830	Na+/H+ antiporter subunit A	arCOG01539	C	975291	977696	-	977696	0.0586035	0.332086	1003.13	1.93098	0.330528	5.84209	5.15485e-09	5.10753e-08
Chr	NC_013967	HVO_1070	HVO_RS09835	transcriptional regulator	arCOG03065	K	977936	978274	+	977855	0.123894	0.339233	433.667	-1.07943	0.370229	-2.91558	0.00355023	0.00941931
Chr	NC_013967	HVO_1071	HVO_RS09840	hypothetical protein	arCOG11891	S	978529	978930	+	978443	0.134328	0.345771	777.055	-1.51491	0.405414	-3.7367	0.000186451	0.000673753
Chr	NC_013967	HVO_1072	HVO_RS09845	MULTISPECIES: adenine phosphoribosyltransferase	arCOG00030	F	979089	979655	+	979089	0.031746	0.373898	1692.47	-1.16536	0.317589	-3.6694	0.000243117	0.000857568
Chr	NC_013967	HVO_1073	HVO_RS09850	DJ-1/PfpI/ThiJ superfamily protein	arCOG00769	R	979756	980430	+	#N/A	0.0844444	0.32	1137.28	-0.101872	0.327547	-0.311015	0.755789	0.825681
Chr	NC_013967	HVO_1074	HVO_RS09855	HNH endonuclease	arCOG09398	V	980512	981357	+	980512	0.14539	0.359338	275.342	-0.552238	0.319047	-1.7309	0.0834693	0.143592
Chr	NC_013967	HVO_1075	HVO_RS09860	MULTISPECIES: transcriptional regulator	arCOG04479	K	981367	981666	-	#N/A	0.03	0.32	56.771	1.77671	0.412218	4.31012	1.63164e-05	7.43739e-05
Chr	NC_013967	HVO_1076	HVO_RS09865	glucose-1-phosphate thymidylyltransferase	arCOG00666	M	981781	982749	+	981781	0.0371517	0.367389	1380.89	1.81175	0.297906	6.08163	1.18969e-09	1.31227e-08
Chr	NC_013967	HVO_1077	HVO_RS09870	hypothetical protein	arCOG00035	J	982791	983513	-	983513	0.0373444	0.320885	94.428	0.862086	0.358081	2.40751	0.0160615	0.0350649
Chr	NC_013967	HVO_1079	HVO_RS09880	MULTISPECIES: sulfate adenylyltransferase	arCOG04586	E	984665	985642	-	985647	0.0245399	0.360941	777.502	1.10381	0.449154	2.45754	0.0139893	0.0312413
Chr	NC_013967	HVO_1080	HVO_RS09885	MULTISPECIES: hypothetical protein	arCOG04587	S	985780	986346	-	986403	0.0899471	0.409171	3895.49	-1.75537	0.547605	-3.20555	0.00134805	0.0039961
Chr	NC_013967	HVO_1081	HVO_RS09890	MULTISPECIES: glutaredoxin	arCOG04648	O	986514	986858	-	#N/A	0.026087	0.353623	1200.34	0.86229	0.291834	2.95473	0.0031294	0.00843166
Chr	NC_013967	HVO_1082	HVO_RS09895	MULTISPECIES: orotate phosphoribosyltransferase	arCOG00028	F	986942	987574	-	#N/A	0.0189573	0.317536	903.974	2.03003	0.296777	6.84028	7.90408e-12	1.35455e-10
Chr	NC_013967	HVO_1083	HVO_RS09900	glucose dehydrogenase	arCOG01459	E	987571	988644	-	988644	0.0614525	0.335196	436.646	0.625929	0.301931	2.07309	0.0381641	0.0736132
Chr	NC_013967	HVO_1084	HVO_RS09905	adenylosuccinate lyase	arCOG01747	F	988974	990365	-	#N/A	0.0387931	0.315374	207.11	-0.638921	0.379535	-1.68343	0.0922921	0.155626
Chr	NC_013967	HVO_1085	HVO_RS09910	phosphoribosylglycinamide formyltransferase	arCOG02824	F	990555	992132	+	#N/A	0.039924	0.320659	364.028	0.150826	0.313486	0.481124	0.630428	0.7261
Chr	NC_013967	HVO_1086	HVO_RS09915	geranylgeranylglyceryl/heptaprenylglyceryl phosphate synthase	arCOG01085	I	992246	993001	+	#N/A	0.166667	0.378307	17.8676	0.100518	0.601496	0.167113	0.867281	0.906321
Chr	NC_013967	HVO_1087	HVO_RS09920	universal stress protein	arCOG02053	T	993047	993472	+	993047	0.0492958	0.321596	3974.88	0.69137	0.309476	2.234	0.0254831	0.0522083
Chr	NC_013967	HVO_1088	HVO_RS09925	dihydropteroate synthase	arCOG02817	H	993598	996114	+	#N/A	0.0441001	0.290028	2691.72	-0.707548	0.288215	-2.45493	0.0140912	0.0314337
Chr	NC_013967	HVO_1089	HVO_RS09930	hypothetical protein	arCOG06429	S	996181	996933	+	#N/A	0.0517928	0.285525	209.147	0.110094	0.317442	0.346815	0.72873	0.804262
Chr	NC_013967	HVO_1090	HVO_RS09935	MULTISPECIES: transcription factor	arCOG04153	K	996959	997312	+	996959	0.0338983	0.375706	575.019	-7.51747	0.641756	-11.7139	1.08178e-31	2.69971e-29
Chr	NC_013967	HVO_1091	HVO_RS09940	proteasome endopeptidase complex,subunit alpha	arCOG00971	O	997547	998305	-	#N/A	0.0513834	0.334651	3160.79	1.1509	0.259086	4.44213	8.9071e-06	4.37467e-05
Chr	NC_013967	HVO_1092	HVO_RS09945	ribonuclease P	arCOG01365	J	998312	998791	-	#N/A	0.0875	0.3125	244.398	-0.796518	0.365028	-2.18207	0.0291042	0.0584825
Chr	NC_013967	HVO_1093	HVO_RS09950	MULTISPECIES: S-adenosylmethionine-dependent methyltransferase	arCOG01780	Q	998801	999427	-	#N/A	0.0143541	0.315789	214.81	-0.261055	0.315532	-0.827349	0.408039	0.520291
Chr	NC_013967	HVO_1094	HVO_RS09955	ribonuclease P	arCOG00307	J	999411	1000106	-	1000106	0.0474138	0.300287	211.992	-0.722099	0.399979	-1.80534	0.0710211	0.124599
Chr	NC_013967	HVO_1095	HVO_RS09960	PGF-CTERM sorting domain-containing protein	arCOG06273	M	1000245	1000799	-	1000800	0.0972973	0.313514	399.044	1.40407	0.290622	4.83126	1.35671e-06	7.93166e-06
Chr	NC_013967	HVO_1096	HVO_RS09965	succinyl-diaminopimelate desuccinylase	arCOG01107	E	1000850	1001947	-	#N/A	0.0437158	0.264117	372.065	1.74099	0.300785	5.78816	7.11599e-09	6.81394e-08
Chr	NC_013967	HVO_1097	HVO_RS09970	diaminopimelate epimerase	arCOG02255	E	1001944	1002810	-	#N/A	0.0380623	0.267589	291.371	2.02332	0.314171	6.44021	1.19308e-10	1.63149e-09
Chr	NC_013967	HVO_1098	HVO_RS09975	diaminopimelate decarboxylase	arCOG02268	E	1002831	1004078	-	#N/A	0.0384615	0.268429	404.192	1.51251	0.314915	4.80291	1.56377e-06	8.99732e-06
Chr	NC_013967	HVO_1099	HVO_RS09980	2,3,4,5-tetrahydropyridine-2,6-dicarboxylate N-succinyltransferase	arCOG04556	E	1004075	1004917	-	#N/A	0.0498221	0.313167	202.455	2.31306	0.369284	6.26363	3.76117e-10	4.62103e-09
Chr	NC_013967	HVO_1100	HVO_RS09985	4-hydroxy-tetrahydrodipicolinate reductase	arCOG04393	E	1004914	1005675	-	#N/A	0.0905512	0.278215	138.508	1.53345	0.340253	4.5068	6.58138e-06	3.3477e-05
Chr	NC_013967	HVO_1101	HVO_RS09990	4-hydroxy-tetrahydrodipicolinate synthase	arCOG04172	E	1005672	1006589	-	#N/A	0.0522876	0.312636	253.687	1.422	0.320204	4.44091	8.95787e-06	4.39014e-05
Chr	NC_013967	HVO_1102	HVO_RS09995	MULTISPECIES: NYN domain-containing protein	arCOG02408	S	1006980	1007477	+	#N/A	0.060241	0.36747	767.844	-2.26985	0.308365	-7.36092	1.82654e-13	4.02948e-12
Chr	NC_013967	HVO_1103	HVO_RS10000	hypothetical protein	arCOG04389	S	1007487	1008407	-	1008407	0.0749186	0.326819	996.841	2.97766	0.292885	10.1667	2.79296e-24	2.37283e-22
Chr	NC_013967	HVO_1104	#N/A	#N/A	0	#N/A	1008495	1008662	-	1008662	0.125	0.285714	80.8366	-2.64321	0.470537	-5.61743	1.93819e-08	1.72365e-07
Chr	NC_013967	HVO_1105	HVO_RS10005	tRNA-guanine transglycosylase	arCOG00991	J	1008781	1009260	+	1008781	0.0625	0.283333	716.999	-2.40668	0.381118	-6.3148	2.70517e-10	3.44004e-09
Chr	NC_013967	HVO_1106	HVO_RS10010	IS4 family transposase ISHvo12	arCOG03902	X	1009657	1010955	-	1010955	0.221709	0.405697	1.66589	-1.74293	1.13754	-1.53219	0.125474	0.202269
Chr	NC_013967	HVO_1107	HVO_RS10020	hypothetical protein	arCOG04463	O	1011599	1012627	-	#N/A	0.0728863	0.316812	134.792	0.443212	0.333211	1.33013	0.183477	0.275009
Chr	NC_013967	HVO_1108	HVO_RS10025	MULTISPECIES: H/ACA RNA-protein complex protein Gar1	arCOG02466	J	1012676	1012900	-	#N/A	0.0666667	0.302222	57.4751	-0.755224	0.445506	-1.6952	0.0900369	0.152402
Chr	NC_013967	HVO_1109	HVO_RS10030	MULTISPECIES: signal recognition particle	arCOG01217	U	1012900	1013178	-	1013178	0.0322581	0.333333	113.1	-1.28692	0.371736	-3.46192	0.00053633	0.00174822
Chr	NC_013967	HVO_1110	HVO_RS10035	cobalamin ABC transporter substrate-binding protein	arCOG04233	P	1013275	1014423	-	#N/A	0.0443864	0.304613	1859.9	-2.38668	0.274209	-8.70387	3.20744e-18	1.40739e-16
Chr	NC_013967	HVO_1111	HVO_RS10040	cobalamin import system permease BtuC	arCOG01007	P	1014484	1015578	+	1014483	0.0547945	0.288584	57.9307	-0.0284338	0.413287	-0.068799	0.94515	0.961154
Chr	NC_013967	HVO_1112	HVO_RS10045	cobalamin/Fe3+-siderophore ABC transporter ATP-binding protein	arCOG00199	P	1015575	1017005	+	#N/A	0.0607966	0.276031	244.985	-1.17239	0.329239	-3.56093	0.000369548	0.00125583
Chr	NC_013967	HVO_1113	HVO_RS10050	cell division protein	arCOG02202	D	1017090	1018259	+	#N/A	0.0435897	0.303419	383.806	1.31049	0.301577	4.34544	1.38996e-05	6.46111e-05
Chr	NC_013967	HVO_1114	HVO_RS10055	hypothetical protein	arCOG00720	V	1018346	1019044	+	#N/A	0.055794	0.354793	88.4122	0.279229	0.373986	0.746629	0.455288	0.566697
Chr	NC_013967	HVO_1115	HVO_RS10060	hypothetical protein	arCOG07586	S	1019071	1019271	-	#N/A	0.119403	0.343284	400.101	0.10739	0.324474	0.330965	0.740671	0.813942
Chr	NC_013967	HVO_1116	HVO_RS10065	transcriptional regulator	arCOG03067	K	1019271	1019618	-	1019622	0.0517241	0.318966	675.575	1.20413	0.359642	3.34812	0.000813618	0.00256415
Chr	NC_013967	HVO_1117	HVO_RS10070	DNA-binding protein	arCOG02280	K	1019803	1020444	+	1019799	0.0373832	0.308411	2620.19	-0.304212	0.347557	-0.875287	0.381418	0.494963
Chr	NC_013967	HVO_1118	#N/A	#N/A	arCOG06412	S	1020539	1020673	+	#N/A	0.0222222	0.318519	1219.21	-0.439208	0.336091	-1.30681	0.191277	0.28414
Chr	NC_013967	HVO_1119	HVO_RS10075	halocyanin	arCOG02921	C	1020707	1021228	-	1021229	0.0747126	0.308429	900.577	-0.0380294	0.315774	-0.120432	0.904141	0.931433
Chr	NC_013967	HVO_1120	HVO_RS10080	MULTISPECIES: hypothetical protein	arCOG06266	Q	1021329	1021658	+	1021329	0.0272727	0.269697	1131.91	0.336654	0.290259	1.15984	0.246113	0.348362
Chr	NC_013967	HVO_1121	HVO_RS10085	MULTISPECIES: radical SAM/SPASM domain-containing protein	arCOG00938	R	1021655	1022863	+	#N/A	0.0471464	0.311001	4739.23	0.608236	0.295157	2.06072	0.03933	0.0756478
Chr	NC_013967	HVO_1122	HVO_RS10090	MULTISPECIES: hypothetical protein	0	#N/A	1022943	1023128	+	1022943	0.0967742	0.360215	353.255	-1.31794	0.318329	-4.14018	3.47033e-05	0.000147887
Chr	NC_013967	HVO_1123	HVO_RS10095	MULTISPECIES: thioredoxin reductase	arCOG01296	O	1023195	1024244	-	1024244	0.0257143	0.32	2632.07	0.0736348	0.293297	0.251059	0.801768	0.859222
Chr	NC_013967	HVO_1124	HVO_RS10100	MULTISPECIES: hypothetical protein	arCOG01224	S	1024386	1024670	+	#N/A	0.0736842	0.34386	126.277	-0.0376201	0.38029	-0.0989249	0.921198	0.94559
Chr	NC_013967	HVO_1125	HVO_RS10105	cysteine--tRNA ligase	arCOG00486	J	1024689	1026173	-	1026174	0.0262626	0.315825	621.599	-0.732004	0.295534	-2.47689	0.0132535	0.0298483
Chr	NC_013967	HVO_1126	HVO_RS10110	transducer protein HemAT	arCOG02320	N	1026290	1028068	-	#N/A	0.0404722	0.302979	252.902	-0.552584	0.420156	-1.31519	0.188446	0.281086
Chr	NC_013967	HVO_1127	HVO_RS10115	hypothetical protein	arCOG04645	S	1028135	1028629	-	#N/A	0.0484848	0.250505	112.962	0.380689	0.366147	1.03972	0.298472	0.406895
Chr	NC_013967	HVO_1128	HVO_RS10120	hypothetical protein	arCOG02246	P	1028819	1029697	+	1028819	0.0375427	0.317406	329.455	-0.608648	0.297872	-2.04332	0.0410209	0.0783714
Chr	NC_013967	HVO_1129	HVO_RS10125	hypothetical protein	arCOG04644	S	1029697	1030869	+	#N/A	0.0383632	0.289855	254.925	0.316577	0.369478	0.856823	0.391543	0.50417
Chr	NC_013967	HVO_1130	HVO_RS10130	hypothetical protein	arCOG03366	S	1030927	1031508	-	1031508	0.0257732	0.30756	4942.36	2.13545	0.298158	7.16214	7.94254e-13	1.58573e-11
Chr	NC_013967	HVO_1131	HVO_RS10135	MULTISPECIES: hypothetical protein	arCOG04124	S	1031564	1031749	-	#N/A	0.0322581	0.387097	1014.95	-1.67156	0.312678	-5.34595	8.99432e-08	6.94668e-07
Chr	NC_013967	HVO_1132	HVO_RS10140	adenylosuccinate synthase	arCOG04387	F	1031858	1033189	-	1033191	0.0315315	0.31006	1998.77	-1.15596	0.274931	-4.20453	2.6163e-05	0.000114424
Chr	NC_013967	HVO_1133	HVO_RS10145	MULTISPECIES: hypothetical protein	arCOG01345	K	1033423	1033728	+	#N/A	0.107843	0.45098	5102.21	-3.35311	0.628082	-5.33866	9.36376e-08	7.20414e-07
Chr	NC_013967	HVO_1134	HVO_RS10150	hypothetical protein	arCOG03730	S	1033994	1036267	-	#N/A	0.0778364	0.30431	2823.87	-0.141594	0.27232	-0.519956	0.603095	0.701677
Chr	NC_013967	HVO_1135	HVO_RS10155	hypothetical protein	arCOG04526	R	1036430	1037335	+	#N/A	0.0298013	0.280353	784.971	0.724692	0.32656	2.21917	0.026475	0.0537714
Chr	NC_013967	HVO_1136	HVO_RS10160	CDP-alcohol phosphatidyltransferase	arCOG00672	I	1037336	1038160	-	#N/A	0.0436364	0.236364	49.3774	0.894965	0.451482	1.98228	0.0474477	0.088781
Chr	NC_013967	HVO_1137	HVO_RS10165	MULTISPECIES: metal transporter	arCOG01960	P	1038438	1040096	+	1038438	0.0524412	0.309222	238.841	-0.144503	0.329602	-0.438417	0.661084	0.750344
Chr	NC_013967	HVO_1138	HVO_RS10170	cox-type terminal oxidase subunit III	arCOG04650	C	1040246	1041094	-	1041094	0.0742049	0.348645	1352.6	-0.637075	0.296057	-2.15186	0.0314081	0.0623014
Chr	NC_013967	HVO_1139	HVO_RS10175	farnesyl-diphosphate farnesyltransferase	arCOG02936	I	1041315	1042391	-	1042400	0.0612813	0.331476	2655.27	2.43037	0.308542	7.87697	3.35407e-15	9.23641e-14
Chr	NC_013967	HVO_1140	HVO_RS10180	acyl-CoA dehydrogenase	arCOG01707	I	1042509	1043651	+	1042434	0.0393701	0.349081	457.34	-0.294649	0.35363	-0.833214	0.404724	0.517471
Chr	NC_013967	HVO_1141	HVO_RS10185	hypothetical protein	arCOG00004	K	1043654	1043977	-	#N/A	0.0462963	0.311728	45.4099	-1.22295	0.487185	-2.51024	0.0120648	0.0277824
Chr	NC_013967	HVO_1142	HVO_RS10190	hypothetical protein	arCOG04602	S	1044118	1044393	+	1044118	0.0434783	0.315217	90.5272	-0.530344	0.377921	-1.40332	0.160522	0.24624
Chr	NC_013967	HVO_1143	HVO_RS10195	MULTISPECIES: CDP-diacylglycerol--serine O-phosphatidyltransferase	arCOG00671	I	1044422	1045093	-	#N/A	0.0714286	0.290179	390.144	-1.54019	0.315976	-4.87439	1.09146e-06	6.54385e-06
Chr	NC_013967	HVO_1144	HVO_RS10200	halocyanin	arCOG02917	C	1045260	1045706	+	1045260	0.0536913	0.297539	818.989	0.908293	0.280317	3.24023	0.00119434	0.00359382
Chr	NC_013967	HVO_1145	HVO_RS10205	30S ribosomal protein S3ae	arCOG04186	J	1045827	1046489	-	#N/A	0.0497738	0.371041	2378.86	2.28001	0.548447	4.15721	3.22153e-05	0.000138467
Chr	NC_013967	HVO_1146	HVO_RS10210	hypothetical protein	arCOG01354	J	1046482	1046724	-	#N/A	0.0987654	0.36214	278.39	1.82261	0.47489	3.83796	0.00012406	0.000464701
Chr	NC_013967	HVO_1147	HVO_RS10215	hypothetical protein	arCOG00428	L	1046721	1047842	-	#N/A	0.0935829	0.245098	3763.52	1.52945	0.385034	3.97224	7.12008e-05	0.000283172
Chr	NC_013967	HVO_1148	HVO_RS10220	MULTISPECIES: 30S ribosomal protein S15	arCOG04185	J	1047847	1048314	-	1048442	0.0705128	0.354701	3868.63	1.36444	0.307947	4.43076	9.39017e-06	4.58374e-05
Chr	NC_013967	HVO_1150	HVO_RS10230	IS200/IS605 family transposase	arCOG02759	X	1049190	1049582	+	1049182	0.10687	0.424936	1978.39	-2.10917	0.378485	-5.57267	2.50863e-08	2.16349e-07
Chr	NC_013967	HVO_1153	HVO_RS10240	hypothetical protein	arCOG02911	N	1051042	1052475	+	1050963	0.0439331	0.337517	603.071	0.869079	0.278847	3.11669	0.00182896	0.00525021
Chr	NC_013967	HVO_1154	HVO_RS10245	hypothetical protein	arCOG02911	N	1052529	1053299	-	#N/A	0.0661479	0.32166	78.732	-0.976224	0.487058	-2.00433	0.0450351	0.0848231
Chr	NC_013967	HVO_1155	HVO_RS10250	MULTISPECIES: hypothetical protein	arCOG03926	N	1053296	1053748	-	#N/A	0.0662252	0.295806	29.6536	-0.186183	0.588844	-0.316185	0.751862	0.822291
Chr	NC_013967	HVO_1156	HVO_RS10255	hypothetical protein	arCOG07777	N	1053802	1054788	-	#N/A	0.0668693	0.308004	43.5241	-0.0482527	0.467081	-0.103307	0.917719	0.942989
Chr	NC_013967	HVO_1157	HVO_RS10260	hypothetical protein	arCOG04652	N	1054785	1055417	-	#N/A	0.0473934	0.309637	22.0732	-0.550488	0.578772	-0.951131	0.341538	0.453671
Chr	NC_013967	HVO_1158	HVO_RS10265	hypothetical protein	arCOG06117	N	1055414	1055914	-	#N/A	0.0419162	0.285429	23.4368	-0.12121	0.565404	-0.214379	0.830252	0.877965
Chr	NC_013967	HVO_1159	HVO_RS10270	type IV pilus biogenesis complex membrane subunit	arCOG01808	N	1055914	1057956	-	#N/A	0.0499266	0.352423	111.112	-0.127575	0.398087	-0.320471	0.748612	0.820084
Chr	NC_013967	HVO_1160	HVO_RS10275	secretion system protein E	arCOG01817	N	1057957	1061259	-	1061260	0.0544959	0.334242	313.147	-1.39	0.315705	-4.40285	1.06839e-05	5.13983e-05
Chr	NC_013967	HVO_1162	HVO_RS10285	protein translocase TatA	arCOG02694	U	1061644	1061919	-	#N/A	0.076087	0.362319	3970.92	-1.14493	0.363781	-3.1473	0.00164788	0.00478197
Chr	NC_013967	HVO_1163	HVO_RS10290	MULTISPECIES: peroxiredoxin	arCOG00310	O	1062179	1062679	+	1062179	0.0359281	0.329341	346.582	0.271752	0.350423	0.775496	0.438046	0.548485
Chr	NC_013967	HVO_1164	HVO_RS10295	phosphohydrolase	arCOG04230	R	1062761	1063573	+	#N/A	0.0332103	0.340713	1237.84	0.540857	0.281653	1.92029	0.0548209	0.100459
Chr	NC_013967	HVO_1165	HVO_RS10300	mechanosensitive ion channel protein	arCOG01568	M	1063656	1064564	-	#N/A	0.0693069	0.354235	1574.5	0.191302	0.270542	0.707106	0.479501	0.590394
Chr	NC_013967	HVO_1166	HVO_RS10305	MULTISPECIES: hypothetical protein	arCOG01346	J	1064561	1064809	-	1064813	0.0843373	0.345382	256.446	0.272943	0.300599	0.907997	0.36388	0.477397
Chr	NC_013967	HVO_1167	HVO_RS10310	ribonuclease P	arCOG04345	J	1064921	1065196	-	1065196	0.0543478	0.26087	44.1927	-0.828518	0.48718	-1.70064	0.0890105	0.151114
Chr	NC_013967	HVO_1168	HVO_RS10315	glycosyl transferase family 1	arCOG01407	M	1065306	1066367	+	#N/A	0.0338983	0.317326	354.016	-0.980959	0.33855	-2.89753	0.00376108	0.00988676
Chr	NC_013967	HVO_1169	HVO_RS10320	glycosyl transferase family 1	arCOG01403	M	1066467	1067573	+	1066467	0.0704607	0.301716	597.573	-1.45849	0.363365	-4.01385	5.97367e-05	0.00024021
Chr	NC_013967	HVO_1170	HVO_RS10325	MULTISPECIES: hypothetical protein	arCOG06238	S	1067603	1068031	-	1068031	0.0769231	0.284382	655.561	1.3901	0.294779	4.71574	2.40828e-06	1.33374e-05
Chr	NC_013967	HVO_1171	HVO_RS10330	hypothetical protein	arCOG03129	L	1068092	1068838	-	1068838	0.0401606	0.290495	570.39	-1.39539	0.310278	-4.49722	6.88477e-06	3.48869e-05
Chr	NC_013967	HVO_1172	HVO_RS10335	UDP-glucose 4-epimerase	arCOG01369	M	1068963	1069910	-	1069910	0.0379747	0.344937	567.443	0.191403	0.351032	0.545258	0.585576	0.685489
Chr	NC_013967	HVO_1173	HVO_RS10340	tRNA (cytidine(56)-2\'-O)-methyltransferase	arCOG01857	R	1070008	1070550	+	#N/A	0.0497238	0.316759	587.512	-2.32138	0.368626	-6.2974	3.02686e-10	3.78879e-09
Chr	NC_013967	HVO_1174	HVO_RS10345	MULTISPECIES: transcription factor	arCOG04270	K	1070635	1071165	+	1070634	0.0564972	0.369115	779.821	-0.67436	0.275504	-2.44773	0.0143758	0.0319471
Chr	NC_013967	HVO_1175	HVO_RS10350	MULTISPECIES: hypothetical protein	arCOG04612	S	1071166	1071843	+	#N/A	0.0353982	0.303835	905.761	-0.197426	0.297868	-0.662797	0.50746	0.616643
Chr	NC_013967	HVO_1176	HVO_RS10355	hypothetical protein	arCOG02874	S	1071848	1072603	+	#N/A	0.0634921	0.320106	1784.73	0.199043	0.29244	0.680628	0.496107	0.605797
Chr	NC_013967	HVO_1177	HVO_RS10360	MULTISPECIES: competence damage-inducible protein A	arCOG00215	R	1072691	1073383	+	1072691	0.017316	0.295815	470.182	-0.268769	0.313968	-0.856038	0.391977	0.504241
Chr	NC_013967	HVO_1178	#N/A	#N/A	arCOG10379	S	1073402	1073515	-	1073515	0.131579	0.359649	275.465	-0.442741	0.320107	-1.3831	0.166633	0.253501
Chr	NC_013967	HVO_1179	HVO_RS10365	N-acetylglucosamine-1-phosphate uridyltransferase	arCOG01350	F	1073681	1074745	+	1073681	0.0507042	0.279812	510.081	-0.465382	0.301095	-1.54563	0.122194	0.1981
Chr	NC_013967	HVO_1180	HVO_RS10370	MULTISPECIES: alkylhydroperoxidase	arCOG02148	S	1074831	1075205	-	1075272	0.096	0.384	75.191	-0.806129	0.44117	-1.82725	0.0676621	0.119493
Chr	NC_013967	HVO_1181	HVO_RS10375	MULTISPECIES: histidine kinase	arCOG00318	P	1075523	1076554	+	1075330	0.0290698	0.357558	653.149	-1.17325	0.376691	-3.11463	0.00184177	0.00527939
Chr	NC_013967	HVO_1182	HVO_RS10380	hypothetical protein	0	#N/A	1076674	1077132	+	#N/A	0.156863	0.381264	87.7669	0.275286	0.422712	0.651239	0.514892	0.623397
Chr	NC_013967	HVO_1183	HVO_RS10385	hypothetical protein	arCOG09271	S	1077208	1077651	-	#N/A	0.0810811	0.328829	69.8188	0.858728	0.412642	2.08105	0.0374295	0.0724459
Chr	NC_013967	HVO_1184	HVO_RS10390	hypothetical protein	arCOG03787	V	1077825	1079066	-	#N/A	0.0797101	0.338969	211.563	-1.1902	0.348757	-3.41269	0.000643262	0.00207141
Chr	NC_013967	HVO_1185	HVO_RS10395	MULTISPECIES: hypothetical protein	arCOG10972	S	1079116	1079298	+	#N/A	0.0983607	0.36612	448.13	-1.8829	0.397098	-4.74166	2.11975e-06	1.19214e-05
Chr	NC_013967	HVO_1186	HVO_RS10400	MULTISPECIES: hypothetical protein	arCOG02866	S	1079366	1079590	+	1079362	0.0666667	0.351111	6451.15	-1.12814	0.332078	-3.39722	0.000680741	0.00217108
Chr	NC_013967	HVO_1187	HVO_RS10405	MULTISPECIES: polyketide cyclase	arCOG01927	C	1079634	1080065	+	1079634	0.0486111	0.351852	1564.06	-0.796105	0.284989	-2.79346	0.00521482	0.0132208
Chr	NC_013967	HVO_1188	HVO_RS10410	hypothetical protein	arCOG07981	S	1080508	1080825	+	1080432	0.0943396	0.314465	231.15	0.607859	0.357652	1.69958	0.0892098	0.151259
Chr	NC_013967	HVO_1189	HVO_RS10415	MULTISPECIES: hypothetical protein	arCOG01252	C	1080889	1082415	-	1082417	0.0275049	0.340537	6607.11	2.13127	0.389723	5.46869	4.53365e-08	3.69447e-07
Chr	NC_013967	HVO_1190	HVO_RS10420	transcriptional regulator	arCOG02274	K	1082548	1083267	+	1082548	0.0666667	0.333333	559.971	-0.198356	0.284527	-0.697145	0.485712	0.596386
Chr	NC_013967	HVO_1191	HVO_RS10425	proline dehydrogenase	arCOG06322	E	1083296	1084135	-	1084135	0.0392857	0.322619	876.346	0.652532	0.350208	1.86327	0.0624242	0.111776
Chr	NC_013967	HVO_1192	HVO_RS10430	ABC transporter substrate-binding protein	arCOG01021	E	1084392	1085606	+	#N/A	0.0493827	0.340741	55.456	0.883618	0.42168	2.09547	0.036129	0.0704754
Chr	NC_013967	HVO_1193	#N/A	#N/A	arCOG01269	E	1085659	1086186	+	#N/A	0.0795455	0.314394	21.5152	0.674909	0.555895	1.21409	0.224712	0.32416
Chr	NC_013967	HVO_1194	HVO_RS10440	branched-chain amino acid ABC transporter permease	arCOG01273	E	1086183	1087307	+	#N/A	0.056	0.315556	20.6087	-0.61383	0.609968	-1.00633	0.314256	0.425076
Chr	NC_013967	HVO_1195	HVO_RS10445	ABC transporter ATP-binding protein	arCOG00925	E	1087304	1088110	+	#N/A	0.0594796	0.356877	60.6385	0.186314	0.413621	0.450445	0.65239	0.743646
Chr	NC_013967	HVO_1196	HVO_RS10450	ABC transporter ATP-binding protein	arCOG00924	E	1088107	1088844	+	#N/A	0.0284553	0.321138	40.8774	0.0674657	0.506036	0.133322	0.893939	0.925332
Chr	NC_013967	HVO_1197	HVO_RS10455	aminoglycoside phosphotransferase	arCOG01190	T	1088887	1089684	-	1089684	0.0451128	0.329574	3406.56	-1.19276	0.301407	-3.95729	7.58038e-05	0.000300282
Chr	NC_013967	HVO_1198	HVO_RS10460	universal stress protein UspA	arCOG02053	T	1089724	1090161	-	1090161	0.0547945	0.294521	4404.41	-1.07227	0.32966	-3.25266	0.00114331	0.00346113
Chr	NC_013967	HVO_1199	HVO_RS10465	acyl-CoA dehydrogenase	arCOG01709	I	1090314	1091456	+	1090314	0.0419948	0.331584	248.891	-0.763129	0.326847	-2.33482	0.0195529	0.0416843
Chr	NC_013967	HVO_1200	HVO_RS10470	fla cluster protein FlaD2	arCOG02964	N	1091481	1091936	-	#N/A	0.105263	0.302632	694.536	-0.525025	0.380359	-1.38034	0.167482	0.25457
Chr	NC_013967	HVO_1201	HVO_RS10475	PAS domain-containing sensor histidine kinase	arCOG02327	T	1092259	1094385	+	1092188	0.0860367	0.333333	232.765	-0.638771	0.337734	-1.89134	0.0585784	0.105791
Chr	NC_013967	HVO_1202	HVO_RS10480	hypothetical protein	arCOG04656	D	1094484	1095581	-	#N/A	0.0765027	0.291439	85.0544	-0.913321	0.407512	-2.24121	0.0250124	0.0514287
Chr	NC_013967	HVO_1203	HVO_RS10485	MULTISPECIES: fla cluster protein FlaD1	arCOG02964	N	1095684	1096214	-	#N/A	0.079096	0.34275	122.285	-1.51728	0.381875	-3.97324	7.09016e-05	0.000282263
Chr	NC_013967	HVO_1204	#N/A	#N/A	0	#N/A	1096227	1096415	-	#N/A	0.269841	0.407407	3.27403	-2.4604	1.12394	-2.18909	0.0285901	0.0576275
Chr	NC_013967	HVO_1205	HVO_RS10490	MULTISPECIES: chemotaxis protein CheD	arCOG02380	N	1096507	1097016	-	#N/A	0.0823529	0.32549	41.1744	-2.70431	0.619682	-4.36403	1.2769e-05	5.99844e-05
Chr	NC_013967	HVO_1206	HVO_RS10495	MULTISPECIES: chemotaxis protein CheC	arCOG02381	N	1097038	1098225	-	#N/A	0.0530303	0.344276	113.397	-2.11721	0.4082	-5.1867	2.14053e-07	1.4995e-06
Chr	NC_013967	HVO_1207	HVO_RS10500	MULTISPECIES: response regulator	arCOG02391	T	1098222	1098590	-	#N/A	0.097561	0.401084	50.7087	-1.41702	0.468516	-3.02448	0.0024906	0.00691582
Chr	NC_013967	HVO_1208	HVO_RS10505	hypothetical protein	arCOG04698	S	1098739	1099401	-	1099402	0.0995475	0.303167	1311.5	-0.0884594	0.342087	-0.258588	0.795953	0.854039
Chr	NC_013967	HVO_1209	HVO_RS10510	MULTISPECIES: transcriptional regulator	arCOG03067	K	1099534	1099872	+	#N/A	0.115044	0.39233	415.149	-0.701349	0.457289	-1.53371	0.125101	0.201829
Chr	NC_013967	HVO_1210	HVO_RS10515	flagellin	arCOG01829	N	1100086	1100727	+	#N/A	0.102804	0.375389	528.774	-3.30326	0.340029	-9.71464	2.61163e-22	1.79797e-20
Chr	NC_013967	HVO_1211	HVO_RS10520	flagellin	arCOG01829	N	1100738	1101400	+	#N/A	0.0904977	0.374057	361.164	-4.62612	0.433516	-10.6712	1.3886e-26	1.64398e-24
Chr	NC_013967	HVO_1212	HVO_RS10525	circadian clock protein KaiC	arCOG01171	T	1101720	1102460	-	#N/A	0.0850202	0.40081	515.937	1.54598	0.621103	2.48909	0.012807	0.029056
Chr	NC_013967	HVO_1213	HVO_RS10530	flagellar protein E	arCOG02963	N	1102755	1104209	+	#N/A	0.0680412	0.334021	171.381	-1.62648	0.372236	-4.36949	1.24537e-05	5.85721e-05
Chr	NC_013967	HVO_1214	HVO_RS10535	MULTISPECIES: fla cluster protein FlaF	arCOG01824	N	1104193	1104630	+	#N/A	0.0821918	0.344749	27.042	-1.05045	0.581483	-1.8065	0.0708399	0.12439
Chr	NC_013967	HVO_1215	HVO_RS10540	MULTISPECIES: fla cluster protein FlaG	arCOG01822	N	1104631	1105080	+	#N/A	0.12	0.377778	11.9232	-0.607398	0.774623	-0.784121	0.432969	0.54318
Chr	NC_013967	HVO_1216	HVO_RS10545	ATPase	arCOG04148	N	1105077	1105826	+	#N/A	0.072	0.369333	20.8069	-0.508192	0.614898	-0.826466	0.40854	0.520478
Chr	NC_013967	HVO_1217	HVO_RS10550	MULTISPECIES: hypothetical protein	arCOG01817	N	1105827	1107491	+	#N/A	0.0378378	0.362162	129.341	-0.0351796	0.357764	-0.0983318	0.921669	0.945636
Chr	NC_013967	HVO_1218	HVO_RS10555	flagellar assembly protein J	arCOG01809	N	1107496	1109238	+	#N/A	0.0619621	0.372347	51.0982	-1.10798	0.462121	-2.3976	0.0165031	0.0359307
Chr	NC_013967	HVO_1219	HVO_RS10560	chemotaxis protein CheF	arCOG02394	K	1109235	1110353	+	#N/A	0.0509383	0.3521	68.4788	-0.449378	0.40961	-1.09709	0.272603	0.377821
Chr	NC_013967	HVO_1220	HVO_RS10565	hypothetical protein	0	#N/A	1110429	1110791	+	#N/A	0.198347	0.366391	17.7534	-0.47006	0.655442	-0.717165	0.473272	0.583444
Chr	NC_013967	HVO_1221	HVO_RS10570	MULTISPECIES: hypothetical protein	arCOG02394	K	1110849	1111715	-	#N/A	0.0276817	0.355248	42.9315	-1.94108	0.524089	-3.70373	0.000212456	0.000760159
Chr	NC_013967	HVO_1222	HVO_RS10575	chemotaxis protein CheR	arCOG04402	N	1111719	1112561	-	#N/A	0.0320285	0.332147	49.3714	-1.97193	0.501678	-3.93067	8.4711e-05	0.000332924
Chr	NC_013967	HVO_1223	HVO_RS10580	chemotaxis protein	arCOG04403	N	1112561	1114831	-	#N/A	0.0449141	0.327609	213.201	-1.62009	0.334199	-4.84766	1.24925e-06	7.34649e-06
Chr	NC_013967	HVO_1224	HVO_RS10585	chemotaxis response regulator protein-glutamate methylesterase	arCOG02382	N	1114834	1115934	-	#N/A	0.0435967	0.292461	61.5123	-1.31326	0.525988	-2.49675	0.0125336	0.0285817
Chr	NC_013967	HVO_1225	HVO_RS10590	MULTISPECIES: purine-binding chemotaxis protein CheW	arCOG02395	N	1116211	1116657	+	#N/A	0.0268456	0.364653	288.14	-3.02804	0.40939	-7.39647	1.39848e-13	3.19093e-12
Chr	NC_013967	HVO_1226	HVO_RS10595	hypothetical protein	arCOG00131	G	1116697	1117185	-	#N/A	0.0613497	0.261759	27.5859	0.256492	0.534544	0.479834	0.631345	0.726921
Chr	NC_013967	HVO_1227	HVO_RS10600	xanthine permease	arCOG02805	F	1117313	1118905	+	#N/A	0.047081	0.321406	193.669	-1.44201	0.338012	-4.26615	1.98879e-05	8.95294e-05
Chr	NC_013967	HVO_1228	HVO_RS10605	cytochrome Fbr	arCOG02919	C	1118978	1121443	+	1118978	0.0559611	0.268045	2459.39	-3.31944	0.311466	-10.6574	1.60955e-26	1.83627e-24
Chr	NC_013967	HVO_1229	#N/A	#N/A	arCOG09030	S	1121446	1121583	-	1121583	0.0652174	0.311594	48.8632	0.906582	0.43477	2.0852	0.0370512	0.0719018
Chr	NC_013967	HVO_1230	#N/A	#N/A	arCOG01568	M	1121664	1122518	-	1122844	0.0532995	0.325146	71.8611	2.03652	0.390636	5.21334	1.85471e-07	1.31543e-06
Chr	NC_013967	HVO_1231	HVO_RS10615	metal-dependent hydrolase	arCOG01744	R	1122941	1123435	+	#N/A	0.0181818	0.262626	80.9585	1.08662	0.458859	2.36808	0.0178805	0.0386347
Chr	NC_013967	HVO_1232	HVO_RS10620	MULTISPECIES: alkylhydroperoxidase	arCOG06151	P	1123534	1124115	+	#N/A	0.0412371	0.347079	58.0147	1.54882	0.419888	3.68866	0.000225436	0.000800527
Chr	NC_013967	HVO_1233	HVO_RS10625	MULTISPECIES: cold-shock protein	arCOG02984	K	1124201	1124395	+	#N/A	0.0615385	0.389744	109.691	1.64627	0.469196	3.5087	0.000450304	0.00149217
Chr	NC_013967	HVO_1234	HVO_RS10630	cryptochrome/photolyase family protein	arCOG02839	R	1124517	1126013	-	1126013	0.0340681	0.306613	176.155	0.117728	0.31995	0.367957	0.712905	0.794704
Chr	NC_013967	HVO_1235	HVO_RS10635	amidase	arCOG04536	H	1126063	1126857	-	1126857	0.0415094	0.304403	261.648	-0.203783	0.326917	-0.623347	0.533057	0.639764
Chr	NC_013967	HVO_1236	HVO_RS10640	AMP-dependent synthetase	arCOG04201	I	1126927	1128534	-	#N/A	0.0223881	0.320274	136.558	0.686339	0.353079	1.94387	0.0519113	0.0960082
Chr	NC_013967	HVO_1237	HVO_RS10645	hypothetical protein	arCOG04555	S	1128598	1129563	-	#N/A	0.0465839	0.279503	66.953	1.42926	0.392091	3.64522	0.000267159	0.000933305
Chr	NC_013967	HVO_1238	HVO_RS10650	aldo/keto reductase	arCOG01617	C	1129774	1130748	+	1129774	0.0338462	0.334359	518.594	0.515771	0.280089	1.84145	0.0655551	0.116235
Chr	NC_013967	HVO_1239	HVO_RS10660	MFS transporter	arCOG00130	G	1131262	1132479	-	1132479	0.0344828	0.276683	497.88	1.26486	0.29234	4.32667	1.51381e-05	6.96389e-05
Chr	NC_013967	HVO_1240	HVO_RS10665	Tat pathway signal protein	arCOG04511	P	1132536	1133597	-	#N/A	0.0621469	0.288136	1291.56	1.61972	0.351665	4.60586	4.10765e-06	2.1811e-05
Chr	NC_013967	HVO_1241	HVO_RS10670	photosynthetic protein synthase I	arCOG00313	R	1133594	1134265	-	#N/A	0.0401786	0.331845	839.825	0.725209	0.292181	2.48206	0.0130627	0.0295186
Chr	NC_013967	HVO_1242	HVO_RS10675	Tat pathway signal protein	arCOG04512	C	1134411	1135709	+	1134411	0.0508083	0.295612	903.845	1.82632	0.284595	6.41725	1.38761e-10	1.87821e-09
Chr	NC_013967	HVO_1243	HVO_RS10680	cytochrome c biogenesis protein	arCOG04522	C	1135740	1136432	-	#N/A	0.047619	0.266955	205.211	0.0695338	0.367657	0.189127	0.849994	0.892929
Chr	NC_013967	HVO_1244	HVO_RS10685	MULTISPECIES: hypothetical protein	arCOG06181	O	1136432	1137022	-	#N/A	0.0456853	0.262267	291.708	0.530408	0.371871	1.42632	0.153775	0.239105
Chr	NC_013967	HVO_1245	HVO_RS10690	DSBA oxidoreductase	arCOG02868	O	1137170	1137853	-	#N/A	0.0482456	0.285088	692.841	0.137177	0.314705	0.435889	0.662917	0.751569
Chr	NC_013967	HVO_1246	HVO_RS10695	(2Fe-2S)-binding protein	arCOG02987	C	1138037	1138414	+	#N/A	0.0714286	0.293651	467.086	-0.17607	0.392232	-0.448892	0.65351	0.744073
Chr	NC_013967	HVO_1247	HVO_RS10700	NUDIX hydrolase	arCOG01083	L	1138428	1139003	-	1139047	0.0364583	0.272569	327.2	0.0849259	0.29944	0.283616	0.776705	0.841167
Chr	NC_013967	HVO_1248	HVO_RS10705	MULTISPECIES: hypothetical protein	arCOG04639	S	1139167	1139376	+	1139167	0	0.371429	1168.98	-2.97458	0.435108	-6.83642	8.11984e-12	1.38558e-10
Chr	NC_013967	HVO_1249	HVO_RS10710	hypothetical protein	arCOG01042	J	1139413	1139841	+	#N/A	0.027972	0.331002	2623.53	-2.77711	0.337203	-8.2357	1.78505e-16	5.79488e-15
Chr	NC_013967	HVO_1250	HVO_RS10715	thioredoxin family protein	arCOG00314	O	1139884	1140447	-	1140447	0.0212766	0.342199	340.398	1.8892	0.291731	6.47583	9.42952e-11	1.31651e-09
Chr	NC_013967	HVO_1251	HVO_RS10720	MULTISPECIES: hypothetical protein	arCOG03427	R	1140529	1140954	-	1140954	0.0915493	0.330986	139.367	-1.73643	0.392041	-4.42921	9.45778e-06	4.6111e-05
Chr	NC_013967	HVO_1252	HVO_RS10725	hypothetical protein	arCOG10182	S	1141152	1141349	+	1141152	0.106061	0.383838	487.089	2.01373	0.346064	5.81897	5.92127e-09	5.79501e-08
Chr	NC_013967	HVO_1253	HVO_RS10730	hypothetical protein	arCOG06513	R	1141388	1141789	-	#N/A	0.0522388	0.340796	104.466	-0.593801	0.528886	-1.12274	0.261548	0.365929
Chr	NC_013967	HVO_1254	#N/A	#N/A	0	#N/A	1141984	1142136	+	1141984	0.176471	0.320261	203.009	0.222662	0.368683	0.60394	0.545884	0.650661
Chr	NC_013967	HVO_1255	HVO_RS10735	MFS transporter	arCOG00130	G	1142179	1143417	-	#N/A	0.0338983	0.255852	191.834	1.56411	0.367625	4.25464	2.09387e-05	9.36263e-05
Chr	NC_013967	HVO_1256	HVO_RS10740	DUF58 domain-containing protein	arCOG02745	S	1143500	1144399	-	#N/A	0.0466667	0.306667	141.32	1.6878	0.433095	3.89707	9.73633e-05	0.000375262
Chr	NC_013967	HVO_1257	HVO_RS10745	MULTISPECIES: ATPase AAA	arCOG00434	N	1144407	1145423	-	#N/A	0.0501475	0.3235	303.294	0.983973	0.373813	2.63226	0.00848196	0.020317
Chr	NC_013967	HVO_1258	HVO_RS10750	hypothetical protein	arCOG06258	S	1145416	1146339	-	#N/A	0.0746753	0.288961	266.025	1.79331	0.393925	4.55243	5.30296e-06	2.7287e-05
Chr	NC_013967	HVO_1259	HVO_RS10755	hypothetical protein	arCOG00379	S	1146332	1146955	-	#N/A	0.0673077	0.38141	106.87	1.21923	0.541414	2.25193	0.0243267	0.0502778
Chr	NC_013967	HVO_1260	HVO_RS10760	VWA domain-containing protein	arCOG02907	R	1146952	1149408	-	#N/A	0.047619	0.284086	297.597	0.821484	0.334684	2.45451	0.0141077	0.0314528
Chr	NC_013967	HVO_1261	HVO_RS10765	membrane protein	arCOG02905	R	1149408	1151204	-	#N/A	0.0550918	0.282693	162.513	1.96402	0.358666	5.47591	4.35271e-08	3.58358e-07
Chr	NC_013967	HVO_1262	HVO_RS10770	Na+/H+ antiporter NhaC	arCOG02010	C	1151434	1152891	+	1151431	0.0493827	0.306584	65.3155	-0.00739707	0.448243	-0.0165024	0.986834	0.989133
Chr	NC_013967	HVO_1263	HVO_RS10775	hypothetical protein	arCOG04619	S	1152937	1153533	-	#N/A	0.0502513	0.276382	400.525	1.63293	0.284845	5.7327	9.88446e-09	9.24324e-08
Chr	NC_013967	HVO_1264	HVO_RS10780	membrane protein	arCOG04619	S	1153530	1154183	-	#N/A	0.0550459	0.336391	233.422	1.53291	0.317539	4.82746	1.38287e-06	8.04053e-06
Chr	NC_013967	HVO_1265	HVO_RS10785	MULTISPECIES: AsnC family transcriptional regulator	arCOG01580	K	1154320	1154805	+	1154320	0.0864198	0.353909	182.421	2.27763	0.363803	6.2606	3.83488e-10	4.69714e-09
Chr	NC_013967	HVO_1266	HVO_RS10790	MULTISPECIES: aminotransferase	arCOG01130	E	1154802	1155953	+	#N/A	0.0234375	0.310764	761.662	1.34441	0.299581	4.48764	7.20175e-06	3.6263e-05
Chr	NC_013967	HVO_1267	HVO_RS10795	MULTISPECIES: universal stress protein UspA	arCOG02053	T	1156060	1156485	+	#N/A	0.0915493	0.298122	60.8816	0.858698	0.399942	2.14705	0.0317891	0.0629008
Chr	NC_013967	HVO_1268	HVO_RS10800	hypothetical protein	arCOG02452	R	1156643	1157356	+	#N/A	0.109244	0.323529	1417	1.94121	0.287311	6.75646	1.41399e-11	2.29515e-10
Chr	NC_013967	HVO_1269	#N/A	#N/A	arCOG06229	S	1158278	1159534	+	#N/A	0.114558	0.351631	157.668	-0.65974	0.335119	-1.96868	0.0489902	0.0913676
Chr	NC_013967	HVO_1270	#N/A	#N/A	arCOG06230	S	1159535	1159675	-	#N/A	0.0638298	0.368794	528.285	1.29364	0.636081	2.03377	0.0419751	0.0799649
Chr	NC_013967	HVO_1271	HVO_RS10810	DNA-binding protein	arCOG02601	T	1159897	1160487	-	#N/A	0.121827	0.379019	8378.81	-0.0324159	0.283345	-0.114404	0.908917	0.935147
Chr	NC_013967	HVO_1272	HVO_RS10815	TrmB family transcriptional regulator	arCOG02038	K	1160641	1161729	-	1161732	0.0853994	0.348026	1400.04	0.034575	0.275481	0.125508	0.900122	0.929451
Chr	NC_013967	HVO_1273	HVO_RS10820	IMP dehydrogenase	arCOG00612	F	1161871	1163367	-	1163367	0.0360721	0.321977	996.489	-0.109865	0.396702	-0.276945	0.781822	0.845653
Chr	NC_013967	HVO_1273A	HVO_RS10825	MULTISPECIES: hypothetical protein	arCOG10378	S	1163765	1163962	+	1163765	0.242424	#N/A	2580.91	-0.484202	0.357684	-1.35372	0.175827	0.264535
Chr	NC_013967	HVO_1274	HVO_RS10830	hypothetical protein	arCOG04599	S	1163969	1164931	+	#N/A	0.0436137	0.288681	4048.29	0.873615	0.29618	2.94961	0.00318175	0.00856114
Chr	NC_013967	HVO_1275	HVO_RS10835	hypothetical protein	arCOG04214	S	1164974	1165360	+	#N/A	0.0852713	0.320413	199.775	1.36757	0.329487	4.15061	3.31595e-05	0.000141611
Chr	NC_013967	HVO_1276	HVO_RS10840	MULTISPECIES: hypothetical protein	arCOG04600	S	1165456	1165683	+	1165456	0.0263158	0.342105	341.887	-0.695849	0.359473	-1.93575	0.0528986	0.0976082
Chr	NC_013967	HVO_1277	#N/A	#N/A	0	#N/A	1165978	1166214	-	#N/A	0.367089	0.413502	6.22338	0.480031	0.859333	0.558609	0.576428	0.677363
Chr	NC_013967	HVO_1278	HVO_RS10845	hypothetical protein	arCOG07569	S	1166194	1166574	+	1166194	0.102362	0.362205	171.273	-3.66587	0.454322	-8.06887	7.09509e-16	2.14627e-14
Chr	NC_013967	HVO_1279	HVO_RS10850	dihydrofolate reductase	arCOG01490	H	1166683	1167171	+	#N/A	0.0368098	0.319018	424.502	1.53681	0.332245	4.62555	3.73613e-06	1.9971e-05
Chr	NC_013967	HVO_1280	HVO_RS10855	MFS transporter	arCOG00130	G	1167265	1168569	+	#N/A	0.062069	0.306513	193.499	1.69197	0.335585	5.04185	4.61061e-07	2.97418e-06
Chr	NC_013967	HVO_1281	HVO_RS10860	glycosyl transferase	arCOG01407	M	1168624	1169697	-	#N/A	0.0726257	0.282123	287.976	0.662807	0.296849	2.23281	0.0255617	0.0523157
Chr	NC_013967	HVO_1282	HVO_RS10865	6-pyruvoyltetrahydropterin synthase	arCOG02172	H	1169699	1170076	-	1170076	0.0952381	0.335979	177.362	0.254584	0.330921	0.76932	0.441703	0.552199
Chr	NC_013967	HVO_1283	HVO_RS10870	oxidoreductase	arCOG01621	E	1170083	1171081	-	#N/A	0.0600601	0.284284	954.608	-0.220836	0.289546	-0.762699	0.445643	0.556427
Chr	NC_013967	HVO_1284	HVO_RS10875	GTP cyclohydrolase IIa	arCOG04202	F	1171085	1171870	-	1171870	0.0725191	0.339695	1760.24	-1.06907	0.270196	-3.95663	7.60136e-05	0.000300815
Chr	NC_013967	HVO_1285	HVO_RS10880	hypothetical protein	arCOG13599	S	1171941	1172195	-	1172195	0.0705882	0.313726	7.58054	1.44186	0.806419	1.78798	0.0737789	0.128534
Chr	NC_013967	HVO_1286	HVO_RS10885	haloacid dehalogenase	arCOG04221	G	1172274	1173056	+	#N/A	0.0689655	0.297573	656.33	0.930194	0.316696	2.93718	0.00331212	0.00885227
Chr	NC_013967	HVO_1287	HVO_RS10890	protease	arCOG00769	R	1173162	1173758	+	1173151	0.0351759	0.313233	2750.52	2.33778	0.321968	7.26093	3.84446e-13	8.12218e-12
Chr	NC_013967	HVO_1288	#N/A	#N/A	arCOG13600	S	1173837	1173971	+	1173837	0.0888889	0.414815	62.1883	0.494244	0.431295	1.14595	0.251814	0.355047
Chr	NC_013967	HVO_1289	HVO_RS10895	hypothetical protein	arCOG03687	O	1174083	1174481	-	#N/A	0.0601504	0.35589	7232.6	-0.262831	0.304524	-0.863086	0.38809	0.501178
Chr	NC_013967	HVO_1290	HVO_RS10900	MULTISPECIES: hydrolase	arCOG00497	R	1174580	1175296	-	1175299	0.0585774	0.334728	3630.83	1.45864	0.275701	5.29064	1.21892e-07	9.02843e-07
Chr	NC_013967	HVO_1291	HVO_RS10905	2-hydroxyhepta-2,4-diene-1,7-dioate isomerase	arCOG00235	Q	1175604	1176335	+	1175604	0.0491803	0.319672	669.21	-0.512958	0.2881	-1.78048	0.0749967	0.130428
Chr	NC_013967	HVO_1292	HVO_RS10910	hypothetical protein	arCOG04484	S	1176384	1176776	+	#N/A	0.114504	0.300254	18.5171	0.829237	0.584139	1.41959	0.155727	0.241296
Chr	NC_013967	HVO_1293	HVO_RS10915	Tat (twin-arginine translocation) pathway signal sequence	arCOG04549	G	1176818	1177435	+	#N/A	0.092233	0.275081	150.069	-2.00441	0.369996	-5.41738	6.04798e-08	4.82437e-07
Chr	NC_013967	HVO_1294	HVO_RS10920	GMC family oxidoreductase	arCOG02233	E	1177428	1179008	+	#N/A	0.0512334	0.29475	246.975	-0.821483	0.457421	-1.7959	0.0725101	0.126658
Chr	NC_013967	HVO_1295	HVO_RS10925	histidinol-phosphate aminotransferase	arCOG04273	E	1179103	1180188	+	1179103	0.038674	0.30663	134.208	-0.659507	0.42255	-1.56078	0.118576	0.193134
Chr	NC_013967	HVO_1296	HVO_RS10930	MULTISPECIES: adenylate kinase	arCOG01038	F	1180185	1180694	+	#N/A	0.0470588	0.303922	68.962	-0.570661	0.407468	-1.40051	0.161362	0.247231
Chr	NC_013967	HVO_1297	HVO_RS10935	MULTISPECIES: CDP-diacylglycerol--glycerol-3-phosphate 3-phosphatidyltransferase	arCOG00670	I	1180691	1181293	+	#N/A	0.0199005	0.271973	91.5515	0.0862826	0.400096	0.215655	0.829257	0.877377
Chr	NC_013967	HVO_1298	HVO_RS10945	adaptive-response sensory-kinase	arCOG06192	T	1181816	1183234	+	#N/A	0.0697674	0.302326	77.3872	-0.837124	0.409252	-2.0455	0.0408058	0.0780726
Chr	NC_013967	HVO_1299	HVO_RS10955	transcriptional regulator	arCOG01863	K	1183305	1183826	+	1183305	0.045977	0.360153	969.099	0.689499	0.346223	1.99149	0.0464274	0.087035
Chr	NC_013967	HVO_1300	HVO_RS10960	MULTISPECIES: triose-phosphate isomerase	arCOG01087	G	1183977	1184621	+	1183977	0.0232558	0.27907	1114.23	0.513849	0.284732	1.80467	0.0711258	0.124728
Chr	NC_013967	HVO_1301	HVO_RS10965	ATPase	arCOG06224	X	1184666	1186432	-	#N/A	0.0696095	0.324844	1035.12	0.693673	0.448441	1.54686	0.121898	0.197701
Chr	NC_013967	HVO_1302	HVO_RS10970	DNA polymerase IV	arCOG04582	L	1186496	1187785	-	1187788	0.0186047	0.27907	586.51	0.0641754	0.296205	0.216659	0.828474	0.877377
Chr	NC_013967	HVO_1303	HVO_RS10975	MULTISPECIES: AsnC family transcriptional regulator	arCOG01580	K	1187908	1188336	-	1188336	0.0629371	0.37296	251.677	-0.704287	0.32075	-2.19575	0.02811	0.0568033
Chr	NC_013967	HVO_1304	HVO_RS10980	MULTISPECIES: 2-ketoglutarate ferredoxin oxidoreductase subunit beta	arCOG01599	C	1188454	1189392	-	#N/A	0.0511182	0.364217	6139.52	2.50245	0.575962	4.34482	1.39389e-05	6.47187e-05
Chr	NC_013967	HVO_1305	HVO_RS10985	2-ketoglutarate ferredoxin oxidoreductase subunit alpha	arCOG01606	C	1189396	1191291	-	#N/A	0.0553797	0.345992	10732.5	2.54297	0.621885	4.08913	4.33002e-05	0.000180289
Chr	NC_013967	HVO_1306	HVO_RS10990	MULTISPECIES: chorismate synthase	arCOG04133	E	1191491	1192648	-	#N/A	0.0310881	0.314335	178.448	-0.76627	0.356669	-2.14841	0.0316816	0.0627191
Chr	NC_013967	HVO_1307	HVO_RS10995	hypothetical protein	arCOG06277	S	1192755	1193285	+	#N/A	0.0847458	0.291902	99.9791	2.40604	0.37567	6.40468	1.50687e-10	2.0191e-09
Chr	NC_013967	HVO_1308	HVO_RS11005	3-phosphoshikimate 1-carboxyvinyltransferase	arCOG04134	E	1193661	1194953	-	1194953	0.037123	0.285383	730.26	-0.477418	0.282411	-1.69051	0.0909301	0.153589
Chr	NC_013967	HVO_1309	HVO_RS11010	MULTISPECIES: peptidase M24	arCOG01000	E	1195278	1196453	+	1195087	0.0433673	0.311224	1927.29	-0.26239	0.293344	-0.894479	0.371066	0.483806
Chr	NC_013967	HVO_1310	HVO_RS11015	MULTISPECIES: hypothetical protein	arCOG07505	O	1196487	1197008	-	1197008	0.0747126	0.318008	1476.3	0.285703	0.309803	0.92221	0.356419	0.469259
Chr	NC_013967	HVO_1311	HVO_RS11020	short chain dehydrogenase	arCOG01259	I	1197175	1198020	-	1198020	0.0425532	0.313239	246.493	-0.164938	0.352069	-0.46848	0.639441	0.733072
Chr	NC_013967	HVO_1312	HVO_RS11025	prephenate dehydrogenase	arCOG00245	E	1198166	1198984	+	1198053	0.040293	0.253968	210.245	-1.222	0.381156	-3.20605	0.00134571	0.00399215
Chr	NC_013967	HVO_1313	HVO_RS11030	hypothetical protein	arCOG04580	J	1199072	1200475	+	#N/A	0.0363248	0.304843	153.983	-1.25993	0.379129	-3.32323	0.000889805	0.00277795
Chr	NC_013967	HVO_1314	HVO_RS11035	5\'/3\'-nucleotidase SurE	arCOG02303	R	1200580	1201371	+	#N/A	0.0454545	0.301768	314.874	1.30548	0.303894	4.29584	1.74036e-05	7.89687e-05
Chr	NC_013967	HVO_1316	HVO_RS11040	hypothetical protein	arCOG09257	S	1201682	1201906	+	#N/A	0.106667	0.395556	64.7209	0.949765	0.410223	2.31524	0.0205998	0.0435211
Chr	NC_013967	HVO_1317	HVO_RS11045	hypothetical protein, partial	arCOG12185	S	1201909	1202160	-	1202160	0.0952381	0.321429	216.118	-0.582708	0.324951	-1.79322	0.0729379	0.127291
Chr	NC_013967	HVO_1318	HVO_RS11050	AAC(3) family N-acetyltransferase	arCOG06298	V	1202245	1203051	+	1202222	0.0483271	0.285006	366.173	0.228706	0.294672	0.776136	0.437669	0.548356
Chr	NC_013967	HVO_1319	HVO_RS11055	MULTISPECIES: peroxiredoxin	arCOG03686	O	1203115	1203540	-	#N/A	0.0352113	0.316901	41.2296	2.08303	0.455153	4.57656	4.7269e-06	2.46082e-05
Chr	NC_013967	HVO_1320	HVO_RS11060	MULTISPECIES: hypothetical protein	arCOG01947	E	1203637	1204086	-	1204330	0.06	0.288889	46.8162	-0.565892	0.480319	-1.17816	0.238733	0.340329
Chr	NC_013967	HVO_1321	#N/A	#N/A	0	#N/A	1204072	1204290	+	#N/A	0.205479	0.305936	10.2283	-1.07499	0.863441	-1.24501	0.213129	0.31014
Chr	NC_013967	HVO_1322	HVO_RS11065	chorismate mutase	arCOG02098	E	1204459	1204770	-	#N/A	0.0961538	0.403846	108.829	-2.68337	0.438339	-6.12168	9.25934e-10	1.03487e-08
Chr	NC_013967	HVO_1323	HVO_RS11070	shikimate kinase	arCOG01025	E	1204767	1205636	-	#N/A	0.0344828	0.268966	385.315	-1.10694	0.327278	-3.38227	0.000718883	0.00228513
Chr	NC_013967	HVO_1324	HVO_RS11075	MULTISPECIES: hypothetical protein	arCOG04608	S	1205784	1206212	+	1205784	0.013986	0.312354	197.255	-0.508761	0.337206	-1.50875	0.131362	0.210289
Chr	NC_013967	HVO_1325	HVO_RS11080	MULTISPECIES: hypothetical protein	arCOG08959	S	1206212	1206448	+	#N/A	0.0253165	0.278481	140.135	-0.459679	0.393996	-1.16671	0.243327	0.345091
Chr	NC_013967	HVO_1326	#N/A	#N/A	arCOG06236	S	1206493	1206627	-	1206627	0.0666667	0.362963	97.7888	2.64583	0.423626	6.24568	4.21967e-10	5.12132e-09
Chr	NC_013967	HVO_1327	HVO_RS11090	ATPase AAA	arCOG01308	O	1206706	1208916	+	#N/A	0.0352782	0.283582	1090.41	1.92159	0.297849	6.45154	1.10721e-10	1.52451e-09
Chr	NC_013967	HVO_1328	HVO_RS11095	hypothetical protein	0	#N/A	1209017	1209334	+	#N/A	0.0471698	0.292453	104.161	2.41874	0.37962	6.37147	1.87225e-10	2.4673e-09
Chr	NC_013967	HVO_1329	HVO_RS11100	hypothetical protein	arCOG04734	Q	1209403	1210143	-	#N/A	0.121457	0.294197	38.3652	0.26559	0.466193	0.569701	0.568881	0.671259
Chr	NC_013967	HVO_1330	HVO_RS11105	MULTISPECIES: hypothetical protein	arCOG08893	S	1210215	1210835	-	1210835	0.0724638	0.341385	36.5072	-1.16048	0.511556	-2.26853	0.0232969	0.0484756
Chr	NC_013967	HVO_1331	HVO_RS11110	transcriptional regulator	arCOG01680	K	1210934	1211335	+	1210931	0.0671642	0.333333	401.199	1.19836	0.318996	3.75665	0.000172203	0.000626808
Chr	NC_013967	HVO_1332	HVO_RS11115	MULTISPECIES: hypothetical protein	arCOG07569	S	1211427	1211816	+	#N/A	0.0307692	0.384615	200.007	0.369221	0.329604	1.1202	0.26263	0.367186
Chr	NC_013967	HVO_1333	HVO_RS11120	helicase	arCOG00557	R	1211841	1214681	-	1214682	0.0506864	0.312214	437.849	0.0777222	0.299379	0.259611	0.795164	0.85379
Chr	NC_013967	HVO_1334	HVO_RS11125	hypothetical protein	0	#N/A	1214772	1215047	+	#N/A	0.108696	0.286232	124.225	-0.765293	0.410312	-1.86515	0.0621604	0.111353
Chr	NC_013967	HVO_1335	HVO_RS11130	hypothetical protein	arCOG13601	S	1215044	1215322	+	#N/A	0.0860215	0.340502	106.122	0.139319	0.357886	0.389283	0.697067	0.780535
Chr	NC_013967	HVO_1336	HVO_RS11135	phosphoesterase	arCOG01150	R	1215368	1216150	-	#N/A	0.0651341	0.282248	612.721	1.001	0.306618	3.26466	0.00109595	0.00333039
Chr	NC_013967	HVO_1337	HVO_RS11140	hypothetical protein	arCOG02258	L	1216155	1218026	-	#N/A	0.0496795	0.283654	2213.48	1.7909	0.321651	5.56784	2.57916e-08	2.20999e-07
Chr	NC_013967	HVO_1338	HVO_RS11145	replication protein A	arCOG01510	L	1218023	1219306	-	#N/A	0.046729	0.316199	1351.6	2.00101	0.361063	5.54199	2.99058e-08	2.52995e-07
Chr	NC_013967	HVO_1339	HVO_RS11150	MULTISPECIES: hypothetical protein	arCOG06297	S	1219399	1219776	+	1219399	0.015873	0.301587	182.799	-0.334049	0.40851	-0.817724	0.413515	0.525179
Chr	NC_013967	HVO_1340	HVO_RS11155	glycosyltransferase type 1	arCOG01403	M	1219836	1220963	-	#N/A	0.0478723	0.33422	265.633	1.04651	0.303796	3.44476	0.000571566	0.00185636
Chr	NC_013967	HVO_1341	HVO_RS11160	diaminohydroxyphosphoribosylaminopyrimidine reductase	arCOG01484	H	1221066	1221725	+	#N/A	0.0636364	0.277273	167.286	-0.598931	0.372665	-1.60715	0.108021	0.177765
Chr	NC_013967	HVO_1342	HVO_RS11165	MULTISPECIES: thiol reductase thioredoxin	arCOG01972	O	1221860	1222195	+	#N/A	0.0535714	0.375	808.611	-0.780027	0.312642	-2.49495	0.0125974	0.0286944
Chr	NC_013967	HVO_1343	HVO_RS11170	MULTISPECIES: hypothetical protein	arCOG03026	O	1222322	1222636	-	1222636	0.0666667	0.352381	718.27	0.783213	0.277214	2.8253	0.00472367	0.0120985
Chr	NC_013967	HVO_1344	HVO_RS11175	MULTISPECIES: rRNA metabolism protein	arCOG04187	J	1222761	1223477	+	1222761	0.0502092	0.357043	1670.94	0.525843	0.32496	1.61818	0.105625	0.174714
Chr	NC_013967	HVO_1345	HVO_RS11180	MULTISPECIES: hypothetical protein	arCOG04811	S	1223505	1223834	-	1223834	0.0363636	0.342424	822.981	-0.268232	0.307329	-0.872786	0.38278	0.496086
Chr	NC_013967	HVO_1346	HVO_RS11185	GTPase HflX	arCOG00353	R	1224075	1225376	+	#N/A	0.0276498	0.323349	1508.38	1.42815	0.264943	5.3904	7.03018e-08	5.52589e-07
Chr	NC_013967	HVO_1347	HVO_RS11190	cyclic pyranopterin monophosphate synthase MoaC	arCOG01530	H	1225438	1225965	-	#N/A	0.0340909	0.337121	250.764	0.881409	0.311741	2.82737	0.00469315	0.0120281
Chr	NC_013967	HVO_1348	HVO_RS11195	bifunctional ADP-dependent NAD(P)H-hydrate dehydratase/NAD(P)H-hydrate epimerase	arCOG00018	F	1225962	1227398	-	1227398	0.0375783	0.257481	325.195	0.872652	0.326789	2.67039	0.00757638	0.018413
Chr	NC_013967	HVO_1349	HVO_RS11200	MFS transporter	arCOG00134	G	1227488	1228672	+	#N/A	0.0379747	0.289451	88.714	-1.06575	0.408114	-2.6114	0.00901713	0.0214318
Chr	NC_013967	HVO_1350	HVO_RS11205	transcriptional regulator	arCOG01686	K	1228716	1229099	+	1228714	0.101562	0.328125	588.799	0.123816	0.343145	0.360828	0.718228	0.797782
Chr	NC_013967	HVO_1351	HVO_RS11210	DNA repair helicase	arCOG00770	K	1229187	1231541	+	#N/A	0.0394904	0.295117	1010.46	-0.482105	0.28216	-1.70862	0.0875209	0.149346
Chr	NC_013967	HVO_1352	HVO_RS11215	MULTISPECIES: hypothetical protein	arCOG06252	S	1231593	1231781	-	#N/A	0.111111	0.349206	108.69	-0.983984	0.432934	-2.27283	0.0230365	0.0480327
Chr	NC_013967	HVO_1353	HVO_RS11220	hypothetical protein	arCOG06278	S	1232031	1232252	+	1232023	0.175676	0.346847	1777.68	0.894155	0.365124	2.44891	0.0143289	0.0318926
Chr	NC_013967	HVO_1354	HVO_RS11225	DNA mismatch repair protein	arCOG02895	L	1232332	1234074	-	#N/A	0.0344234	0.271945	536.447	-0.659575	0.31137	-2.1183	0.0341496	0.0672338
Chr	NC_013967	HVO_1355	HVO_RS11230	hypothetical protein	arCOG02254	R	1234158	1234460	-	#N/A	0.019802	0.29703	142.624	-0.283232	0.360809	-0.784991	0.432459	0.542985
Chr	NC_013967	HVO_1356	HVO_RS11235	bacterio-opsin activator	arCOG06219	T	1234866	1236518	+	#N/A	0.030853	0.30611	456.088	-1.49329	0.299586	-4.9845	6.21232e-07	3.92497e-06
Chr	NC_013967	HVO_1357	HVO_RS11240	hypothetical protein	arCOG02276	T	1236660	1238408	+	1236654	0.0480274	0.297884	4229.58	0.168453	0.290757	0.579362	0.562345	0.665317
Chr	NC_013967	HVO_1358	HVO_RS11245	response regulator	arCOG02601	T	1238438	1238830	-	#N/A	0.0687023	0.3257	192.005	2.22145	0.397315	5.59116	2.25561e-08	1.97948e-07
Chr	NC_013967	HVO_1359	HVO_RS11250	MULTISPECIES: hypothetical protein	arCOG06371	S	1238925	1239131	-	1239142	0.0724638	0.400966	283.015	0.992399	0.296483	3.34724	0.00081621	0.00256785
Chr	NC_013967	HVO_1360	HVO_RS11255	MULTISPECIES: TrmB family transcriptional regulator	arCOG02242	K	1239241	1239633	-	#N/A	0.0610687	0.396947	567.304	-2.17765	0.360587	-6.03919	1.54893e-09	1.6718e-08
Chr	NC_013967	HVO_1361	HVO_RS11260	anion permease	arCOG02050	P	1239765	1240808	-	#N/A	0.0632184	0.340996	78.9896	0.638661	0.396577	1.61044	0.107303	0.177123
Chr	NC_013967	HVO_1362	#N/A	#N/A	arCOG07577	S	1240805	1240954	-	#N/A	0.16	0.32	1.20219	0.137006	1.10978	0.123453	0.901749	0.930425
Chr	NC_013967	HVO_1363	HVO_RS11265	MULTISPECIES: hypothetical protein	arCOG04788	R	1241450	1241914	-	#N/A	0.0709677	0.303226	75.2192	-0.580409	0.478533	-1.21289	0.225171	0.324587
Chr	NC_013967	HVO_1364	HVO_RS11270	MULTISPECIES: hypothetical protein	arCOG04787	R	1241911	1242402	-	#N/A	0.0243902	0.296748	15.8149	0.228521	0.635991	0.359316	0.719359	0.798555
Chr	NC_013967	HVO_1365	HVO_RS11275	MBL fold metallo-hydrolase	arCOG00517	R	1242403	1243590	-	#N/A	0.0353535	0.334175	50.0788	0.64442	0.430168	1.49807	0.134116	0.213878
Chr	NC_013967	HVO_1366	HVO_RS11280	MULTISPECIES: hypothetical protein	arCOG02062	P	1243846	1244109	+	#N/A	0.0454545	0.363636	4.03414	0.100734	0.964501	0.104442	0.916819	0.942306
Chr	NC_013967	HVO_1367	HVO_RS11285	hypothetical protein	arCOG02064	C	1244106	1244687	+	#N/A	0.0309278	0.357388	10.0538	-0.372303	0.811588	-0.458733	0.646426	0.739592
Chr	NC_013967	HVO_1368	HVO_RS11290	MBL fold metallo-hydrolase	arCOG00511	R	1244879	1245682	-	1245682	0.0559701	0.327114	679.436	1.95301	0.289409	6.74828	1.49606e-11	2.39911e-10
Chr	NC_013967	HVO_1369	HVO_RS11295	hypothetical protein	arCOG01908	S	1245842	1246504	-	#N/A	0.040724	0.349925	516.508	1.74333	0.317141	5.49703	3.86233e-08	3.19964e-07
Chr	NC_013967	HVO_1370	HVO_RS11300	gamma-glutamyl-phosphate reductase	arCOG01253	E	1246610	1247944	-	#N/A	0.0247191	0.315356	2099.35	-0.0601102	0.273268	-0.219968	0.825896	0.875544
Chr	NC_013967	HVO_1371	HVO_RS11305	glutamate 5-kinase	arCOG00864	E	1247937	1248842	-	#N/A	0.0596026	0.331126	465.384	-0.338262	0.304638	-1.11038	0.266837	0.372155
Chr	NC_013967	HVO_1372	HVO_RS11310	pyrroline-5-carboxylate reductase	arCOG00455	E	1248835	1249608	-	1249615	0.0581395	0.307494	360.439	-0.261135	0.315671	-0.827238	0.408102	0.520291
Chr	NC_013967	HVO_1373	HVO_RS11315	acyl-CoA dehydrogenase	arCOG01707	I	1249714	1250865	-	1250865	0.0260417	0.336806	443.9	0.346999	0.303334	1.14395	0.252644	0.35574
Chr	NC_013967	HVO_1374	HVO_RS11320	long-chain-fatty-acid--CoA ligase	arCOG00856	I	1250956	1252617	-	1252617	0.0379061	0.32852	267.832	-0.220477	0.3586	-0.614827	0.538669	0.644805
Chr	NC_013967	HVO_1375	HVO_RS11325	2-succinylbenzoate-CoA ligase	arCOG00856	I	1252710	1254554	-	#N/A	0.0439024	0.281301	1106.3	-0.0621057	0.27322	-0.22731	0.820183	0.871935
Chr	NC_013967	HVO_1376	HVO_RS11330	methylmalonyl-CoA epimerase	arCOG02706	E	1254654	1255037	-	1255037	0.0625	0.322917	230.554	-0.373438	0.317289	-1.17697	0.239209	0.340886
Chr	NC_013967	HVO_1377	HVO_RS11335	hypothetical protein	arCOG02287	P	1255092	1255466	+	1255092	0.064	0.306667	834.99	1.94738	0.296123	6.57627	4.82393e-11	7.16058e-10
Chr	NC_013967	HVO_1378	HVO_RS11340	hypothetical protein	0	#N/A	1255474	1255854	+	#N/A	0.125984	0.32021	629.515	1.9085	0.279826	6.82031	9.08433e-12	1.52411e-10
Chr	NC_013967	HVO_1379	HVO_RS11345	MULTISPECIES: hypothetical protein	0	#N/A	1255949	1256233	-	#N/A	0.0631579	0.273684	100.34	4.18586	0.452556	9.24939	2.2578e-20	1.32579e-18
Chr	NC_013967	HVO_1380	HVO_RS11350	MULTISPECIES: methylmalonyl-CoA mutase	arCOG04232	I	1256541	1258217	-	1258217	0.0411449	0.34347	253.205	0.371706	0.387878	0.958306	0.337908	0.449606
Chr	NC_013967	HVO_1381	HVO_RS11355	caffeoyl-CoA O-methyltransferase	arCOG00979	R	1258374	1259042	+	#N/A	0.0403587	0.28849	422.139	0.377837	0.358633	1.05355	0.29209	0.400108
Chr	NC_013967	HVO_1382	HVO_RS11360	nascent polypeptide-associated complex protein	arCOG04061	K	1259125	1259514	+	1259125	0.0461538	0.317949	1087.4	-1.26604	0.311115	-4.06936	4.71421e-05	0.000193661
Chr	NC_013967	HVO_1383	HVO_RS11365	SAM-dependent methyltransferase	arCOG00978	J	1259511	1260236	+	#N/A	0.0289256	0.292011	2899.67	-1.11853	0.331537	-3.37378	0.000741433	0.00234777
Chr	NC_013967	HVO_1384	HVO_RS11370	hypothetical protein	arCOG03927	S	1260288	1260932	-	#N/A	0.0511628	0.265116	355.064	-1.5263	0.353177	-4.32163	1.54881e-05	7.10853e-05
Chr	NC_013967	HVO_1385	HVO_RS11375	MULTISPECIES: transcription factor S	arCOG00579	K	1260973	1261293	-	#N/A	0.0186916	0.370717	545.031	-1.60826	0.293398	-5.48147	4.21798e-08	3.47984e-07
Chr	NC_013967	HVO_1386	HVO_RS11380	MULTISPECIES: hypothetical protein	arCOG03020	S	1261387	1261644	-	1261644	0.0581395	0.352713	34.2225	-0.309147	0.509035	-0.607319	0.543639	0.648482
Chr	NC_013967	HVO_1387	HVO_RS11385	enoyl-CoA hydratase	arCOG00239	I	1261763	1262536	-	1262536	0.0193798	0.290698	319.639	0.0122281	0.354295	0.0345139	0.972467	0.979829
Chr	NC_013967	HVO_1388	HVO_RS11390	MULTISPECIES: hypothetical protein	arCOG04588	S	1262636	1263136	+	1262636	0.0179641	0.331337	274.253	-0.532079	0.305895	-1.73942	0.081961	0.141126
Chr	NC_013967	HVO_1389	HVO_RS11395	S-adenosylmethionine-dependent methyltransferase	arCOG02702	Q	1263156	1263755	-	1263755	0.045	0.303333	980.106	0.463118	0.298284	1.55261	0.120516	0.195778
Chr	NC_013967	HVO_1390	HVO_RS11400	hypothetical protein	arCOG03105	S	1263781	1264767	-	1264767	0.0334347	0.264438	805.306	0.242393	0.28754	0.842989	0.399235	0.512257
Chr	NC_013967	HVO_1391	HVO_RS11405	MULTISPECIES: biotin transporter BioY	arCOG01078	L	1264940	1265395	-	1265396	0.0921053	0.372807	617.746	-2.2755	0.308903	-7.36637	1.75336e-13	3.91127e-12
Chr	NC_013967	HVO_1392	HVO_RS11410	30S ribosomal protein S10	arCOG01758	J	1265555	1265884	+	1265544	0.0727273	0.354545	432.732	0.360997	0.309168	1.16764	0.242952	0.344988
Chr	NC_013967	HVO_1393	HVO_RS11415	hypothetical protein	arCOG06213	S	1265949	1266212	-	#N/A	0.113636	0.337121	227.495	-1.65182	0.338174	-4.88452	1.03682e-06	6.30142e-06
Chr	NC_013967	HVO_1394	HVO_RS11420	MULTISPECIES: sodium:proton antiporter	arCOG02009	C	1266209	1267759	-	1267760	0.0522244	0.298517	1138.82	-1.87338	0.324246	-5.77767	7.5742e-09	7.2009e-08
Chr	NC_013967	HVO_1395	HVO_RS11425	N-acyl-L-amino acid amidohydrolase	arCOG01108	R	1267906	1269171	+	1267840	0.0189573	0.28278	752.142	0.774697	0.28624	2.70646	0.00680055	0.0167518
Chr	NC_013967	HVO_1396	HVO_RS11435	electron transfer flavoprotein	arCOG00570	C	1270472	1271887	-	1271887	0.0381356	0.324153	1006.18	0.429294	0.315793	1.35942	0.174014	0.262302
Chr	NC_013967	HVO_1397	HVO_RS11430	two-component sensor histidine kinase	arCOG02333	T	1269301	1270497	+	1269300	0.0726817	0.284879	790.305	1.06073	0.276668	3.83396	0.000126099	0.000471013
Chr	NC_013967	HVO_1398	HVO_RS11440	ABC transporter permease	arCOG00261	R	1272027	1273130	-	#N/A	0.0326087	0.321558	316.462	1.9878	0.460953	4.31237	1.61517e-05	7.37071e-05
Chr	NC_013967	HVO_1399	HVO_RS11445	MULTISPECIES: ABC transporter permease	arCOG00260	R	1273127	1274395	-	#N/A	0.0330969	0.316785	288.626	1.46099	0.470167	3.10738	0.00188753	0.00540667
Chr	NC_013967	HVO_1400	HVO_RS11450	heme ABC transporter ATP-binding protein	arCOG00186	R	1274392	1275951	-	1275952	0.0653846	0.348077	814.27	-0.139551	0.356043	-0.39195	0.695095	0.778764
Chr	NC_013967	HVO_1401	HVO_RS11455	BMP family ABC transporter substrate-binding protein	arCOG00258	R	1276175	1277308	-	#N/A	0.0582011	0.340388	4139.96	0.123027	0.309282	0.397782	0.690791	0.774594
Chr	NC_013967	HVO_1402	HVO_RS11460	phosphomannomutase	arCOG00767	G	1277493	1278854	-	1278854	0.0462555	0.270191	1368.7	-0.639165	0.275075	-2.3236	0.0201467	0.0427903
Chr	NC_013967	HVO_1403	HVO_RS11465	MULTISPECIES: acylphosphatase	arCOG01674	C	1279029	1279313	+	1279029	0.0842105	0.315789	233.196	-0.241395	0.388704	-0.621025	0.534583	0.641018
Chr	NC_013967	HVO_1404	HVO_RS11470	hypothetical protein	arCOG11892	S	1279393	1279632	+	#N/A	0.0625	0.304167	84.2369	0.242047	0.377486	0.641209	0.521387	0.629541
Chr	NC_013967	HVO_1405	HVO_RS11475	MULTISPECIES: hypothetical protein	arCOG04571	S	1279645	1280088	-	1280088	0.0472973	0.315315	91.9387	0.148539	0.409745	0.362517	0.716966	0.797071
Chr	NC_013967	HVO_1406	HVO_RS11480	hypothetical protein	arCOG04711	R	1280434	1281267	-	#N/A	0.0899281	0.266187	189.364	-0.180545	0.359965	-0.501563	0.615975	0.712924
Chr	NC_013967	HVO_1407	HVO_RS11485	transcriptional regulator	arCOG07569	S	1281308	1281985	-	1282223	0.0884956	0.346608	1017.66	2.90771	0.292162	9.9524	2.46161e-23	1.82023e-21
Chr	NC_013967	HVO_1408	HVO_RS11490	quinol oxidase	arCOG03070	S	1282343	1282774	+	#N/A	0.0208333	0.310185	24.2229	0.258519	0.611228	0.42295	0.672332	0.75944
Chr	NC_013967	HVO_1409	HVO_RS11495	flavin reductase	arCOG02017	C	1282920	1283501	+	#N/A	0.0412371	0.290378	106.04	0.231386	0.360995	0.640968	0.521543	0.629541
Chr	NC_013967	HVO_1410	HVO_RS11500	hypothetical protein	arCOG13602	S	1283612	1284265	+	1283611	0.0917431	0.314985	49.8548	-1.24463	0.489597	-2.54215	0.0110174	0.0256067
Chr	NC_013967	HVO_1411	HVO_RS11505	MULTISPECIES: hypothetical protein	arCOG06222	S	1284317	1284724	-	#N/A	0.125	0.269608	36.5424	-1.46171	0.523183	-2.79388	0.00520806	0.0132204
Chr	NC_013967	HVO_1412	HVO_RS11510	diphosphomevalonate decarboxylase	arCOG02937	I	1285312	1286286	+	#N/A	0.0246154	0.306667	317.681	-0.642932	0.346479	-1.85561	0.0635085	0.113463
Chr	NC_013967	HVO_1413	HVO_RS11515	NADH dehydrogenase	arCOG01067	C	1286362	1287495	+	#N/A	0.0291005	0.273369	788.12	1.44964	0.306309	4.73259	2.21676e-06	1.24145e-05
Chr	NC_013967	HVO_1414	HVO_RS11520	signal transduction histidine kinase	arCOG02327	T	1287661	1289370	+	1287581	0.0421053	0.302339	569.241	0.980551	0.289924	3.38209	0.000719361	0.00228513
Chr	NC_013967	HVO_1415	HVO_RS11525	haloacid dehalogenase	arCOG02291	R	1289458	1290150	+	#N/A	0.0562771	0.279942	658.443	0.804207	0.307011	2.61947	0.0088067	0.0209941
Chr	NC_013967	HVO_1416	HVO_RS11530	phosphotransferase	arCOG04682	R	1290242	1291246	+	1290242	0.0686567	0.260697	527.899	0.136216	0.337073	0.404116	0.686128	0.770447
Chr	NC_013967	HVO_1417	HVO_RS11540	MULTISPECIES: permease	arCOG02712	R	1291746	1293083	-	#N/A	0.044843	0.333333	129.209	0.900032	0.348793	2.58042	0.00986798	0.0232054
Chr	NC_013967	HVO_1419	HVO_RS11545	transcriptional regulator	arCOG02271	K	1293472	1294026	+	1293123	0.0594595	0.363964	118.744	-0.693138	0.35524	-1.95118	0.0510358	0.0945642
Chr	NC_013967	HVO_1420	HVO_RS11550	hypothetical protein	arCOG01458	C	1294150	1294392	+	#N/A	0.123457	0.308642	209.978	0.473014	0.34357	1.37676	0.168586	0.255761
Chr	NC_013967	HVO_1421	HVO_RS11555	zinc-binding oxidoreductase	arCOG01458	C	1294510	1294863	+	#N/A	0.0847458	0.361582	143.719	0.69572	0.328662	2.11682	0.0342747	0.0673519
Chr	NC_013967	HVO_1422	HVO_RS11560	integrase	arCOG01251	#N/A	1295035	1296081	-	#N/A	0.140401	0.356256	499.087	-2.62169	0.371146	-7.06375	1.62063e-12	3.11115e-11
Chr	NC_013967	HVO_1423	HVO_RS11565	hypothetical protein	arCOG03924	K	1296636	1296893	+	1296636	0.348837	0.488372	57.9875	-2.18683	0.56499	-3.87057	0.000108581	0.000415292
Chr	NC_013967	HVO_1424	#N/A	#N/A	arCOG13603	S	1297044	1298123	+	1297020	0.494444	0.583333	747.071	-4.76445	0.405926	-11.7372	8.21171e-32	2.18596e-29
Chr	NC_013967	HVO_1425	HVO_RS11575	hypothetical protein	arCOG08140	S	1298230	1299027	-	#N/A	0.12406	0.4198	346.882	-3.25701	0.412322	-7.89919	2.80733e-15	7.84243e-14
Chr	NC_013967	HVO_1426	HVO_RS11580	hypothetical protein	arCOG08166	R	1299309	1300286	-	#N/A	0.095092	0.358896	43.3393	-0.0320742	0.547679	-0.0585639	0.953299	0.966614
Chr	NC_013967	HVO_1427	HVO_RS11585	hypothetical protein	arCOG13428	S	1300408	1300797	-	#N/A	0.138462	0.34359	1.68839	-1.75684	1.13771	-1.54419	0.122543	0.198505
Chr	NC_013967	HVO_1428	HVO_RS11590	hypothetical protein	arCOG09087	S	1300794	1301657	-	#N/A	0.100694	0.320602	11.1469	0.621879	0.709132	0.876958	0.38051	0.494267
Chr	NC_013967	HVO_1429	HVO_RS11595	hypothetical protein	0	#N/A	1301654	1302247	-	#N/A	0.191919	0.345118	16.405	-1.55347	0.696805	-2.22942	0.0257862	0.0526229
Chr	NC_013967	HVO_1430	#N/A	#N/A	0	#N/A	1302282	1302455	-	#N/A	0.0862069	0.333333	39.4195	0.16499	0.475319	0.347114	0.728505	0.804236
Chr	NC_013967	HVO_1431	HVO_RS11600	hypothetical protein	arCOG07782	S	1302457	1303896	-	#N/A	0.1375	0.401389	179.348	-0.508665	0.341861	-1.48793	0.136769	0.217404
Chr	NC_013967	HVO_1432	HVO_RS11605	hypothetical protein	arCOG08954	S	1304083	1304490	-	#N/A	0.0661765	0.355392	95.2344	-1.32815	0.406226	-3.26948	0.00107745	0.00328166
Chr	NC_013967	HVO_1433	HVO_RS11610	hypothetical protein	0	#N/A	1304490	1304843	-	#N/A	0.0932203	0.40678	143.903	-2.487	0.418637	-5.94072	2.83779e-09	2.95856e-08
Chr	NC_013967	HVO_1434	HVO_RS11615	hypothetical protein	arCOG06786	X	1304945	1306849	-	#N/A	0.149606	0.391601	63.4154	-0.395548	0.411369	-0.961541	0.33628	0.448636
Chr	NC_013967	HVO_1436	HVO_RS11630	MULTISPECIES: geranylgeranylglycerol-phosphate geranylgeranyltransferase	arCOG00476	H	1307656	1308510	+	1307656	0.077193	0.293567	466.485	-2.00863	0.371823	-5.40211	6.58604e-08	5.19725e-07
Chr	NC_013967	HVO_1437	HVO_RS11635	MULTISPECIES: hypothetical protein	arCOG02452	R	1308698	1309309	+	#N/A	0.0735294	0.357843	2931.29	-1.03959	0.295887	-3.51347	0.000442291	0.00146805
Chr	NC_013967	HVO_1438	HVO_RS11640	MULTISPECIES: CoA-binding protein	arCOG04227	R	1309411	1309830	+	#N/A	0.0285714	0.307143	364.554	-0.272475	0.374673	-0.727234	0.467082	0.577597
Chr	NC_013967	HVO_1439	HVO_RS11645	cysteine synthase	arCOG01430	E	1309882	1310862	-	1310862	0.0275229	0.303772	946.844	-1.6208	0.318095	-5.09534	3.48118e-07	2.29001e-06
Chr	NC_013967	HVO_1440	HVO_RS11650	MULTISPECIES: hypothetical protein	arCOG04649	S	1311049	1311372	-	1311372	0.0462963	0.333333	1242.22	-0.373355	0.311084	-1.20017	0.230073	0.330579
Chr	NC_013967	HVO_1441	HVO_RS11655	ABC transporter permease	arCOG01470	C	1311468	1312526	-	#N/A	0.0594901	0.286119	139.301	0.634448	0.333574	1.90197	0.0571751	0.103679
Chr	NC_013967	HVO_1442	HVO_RS11660	hypothetical protein	arCOG04450	C	1312519	1314390	-	#N/A	0.0544872	0.283654	158.166	0.371598	0.333849	1.11307	0.265677	0.370926
Chr	NC_013967	HVO_1443	HVO_RS11665	ABC transporter ATP-binding protein	arCOG00194	V	1314387	1315379	-	1315380	0.0453172	0.311178	145.744	-0.348074	0.348123	-0.999859	0.317379	0.428131
Chr	NC_013967	HVO_1444	HVO_RS11670	3-hydroxybutyryl-CoA dehydrogenase	arCOG00250	I	1315527	1316387	-	1316387	0.0278746	0.334495	914.728	0.271189	0.276127	0.982119	0.326041	0.436727
Chr	NC_013967	HVO_1445	HVO_RS11675	hypothetical protein	arCOG09235	K	1316512	1317474	+	1316499	0.0841121	0.275182	510.009	-1.32706	0.290608	-4.5665	4.95924e-06	2.56506e-05
Chr	NC_013967	HVO_1446	HVO_RS11680	fructose-bisphosphatase class I	arCOG04603	G	1317769	1318671	+	#N/A	0.0265781	0.306755	191.79	-0.0318754	0.32436	-0.0982716	0.921717	0.945636
Chr	NC_013967	HVO_1447	HVO_RS11685	propionyl-CoA carboxylase	arCOG02705	I	1318831	1320576	+	#N/A	0.0257732	0.325888	144.753	-0.179539	0.341231	-0.526152	0.598783	0.697881
Chr	NC_013967	HVO_1448	HVO_RS11695	hypothetical protein	arCOG09233	S	1321108	1321563	-	#N/A	0.0986842	0.289474	52.688	-1.7799	0.492638	-3.613	0.000302671	0.00104367
Chr	NC_013967	HVO_1449	HVO_RS11690	hypothetical protein	arCOG08153	S	1320765	1321124	+	#N/A	0.0416667	0.3	9.17315	-0.161596	0.910016	-0.177575	0.859057	0.89961
Chr	NC_013967	HVO_1450	HVO_RS11700	molybdenum cofactor biosynthesis protein	arCOG00774	I	1321660	1322130	-	1322130	0.044586	0.346072	107.096	-4.40544	0.573411	-7.68286	1.55571e-14	3.95665e-13
Chr	NC_013967	HVO_1451	HVO_RS11705	glutamate dehydrogenase	arCOG01352	E	1322369	1323655	+	#N/A	0.041958	0.308469	154.576	-1.09927	0.351956	-3.12331	0.00178831	0.00515948
Chr	NC_013967	HVO_1452	HVO_RS11710	CoA ester lyase	arCOG00760	G	1323707	1324546	+	1323707	0.05	0.263095	193.594	0.0013449	0.380916	0.00353071	0.997183	0.997433
Chr	NC_013967	HVO_1453	HVO_RS11715	glutamate dehydrogenase	arCOG01352	E	1324709	1325962	+	1324709	0.0287081	0.327751	764.694	1.9307	0.375521	5.14138	2.7273e-07	1.85838e-06
Chr	NC_013967	HVO_1454	HVO_RS11720	MULTISPECIES: aspartate carbamoyltransferase	arCOG00911	F	1326226	1327140	+	1326225	0.0393443	0.328962	449.307	-0.860461	0.364047	-2.3636	0.0180984	0.038979
Chr	NC_013967	HVO_1455	HVO_RS11725	MULTISPECIES: aspartate carbamoyltransferase regulatory subunit	arCOG04229	F	1327137	1327604	+	#N/A	0.025641	0.344017	315.233	-1.09928	0.319731	-3.43814	0.00058572	0.00189528
Chr	NC_013967	HVO_1456	HVO_RS11730	hybrid sensor histidine kinase/response regulator	arCOG02333	T	1327610	1329172	-	1329154	0.0902111	0.309021	328.158	0.607024	0.301308	2.01463	0.0439436	0.0829631
Chr	NC_013967	HVO_1457	HVO_RS11735	hypothetical protein	arCOG04640	S	1329538	1330413	+	1329538	0.0342466	0.324201	396.972	0.168057	0.304455	0.551992	0.580954	0.681077
Chr	NC_013967	HVO_1458	#N/A	#N/A	arCOG11893	S	1330470	1330583	-	1330583	0.0263158	0.342105	130.477	-0.24605	0.366987	-0.670461	0.502564	0.611997
Chr	NC_013967	HVO_1459	HVO_RS11740	trehalose utilization protein ThuA	arCOG08124	G	1330658	1331374	-	1331374	0.0460251	0.327755	669.073	-0.414033	0.27624	-1.49881	0.133922	0.213729
Chr	NC_013967	HVO_1460	HVO_RS11745	MULTISPECIES: enoyl-CoA hydratase	arCOG00241	I	1331451	1332260	-	#N/A	0.0444444	0.27284	132.976	0.962184	0.382036	2.51857	0.0117834	0.0271971
Chr	NC_013967	HVO_1461	HVO_RS11750	o-succinylbenzoate synthase	arCOG01168	M	1332326	1333384	-	#N/A	0.0736544	0.252125	82.3915	-0.688641	0.391237	-1.76016	0.0783802	0.135721
Chr	NC_013967	HVO_1462	HVO_RS11755	1,4-dihydroxy-2-naphthoate polyprenyltransferase	arCOG00480	H	1333387	1334325	-	#N/A	0.0415335	0.301384	152.929	-0.238844	0.347335	-0.687648	0.491674	0.601856
Chr	NC_013967	HVO_1463	HVO_RS11760	hypothetical protein	arCOG01301	O	1334502	1335452	-	#N/A	0.0662461	0.292324	93.72	-1.91547	0.490825	-3.90255	9.51857e-05	0.000367935
Chr	NC_013967	HVO_1464	HVO_RS11765	iron ABC transporter substrate-binding protein	arCOG06180	P	1335454	1336671	-	1336671	0.0270936	0.339901	158.023	-2.0661	0.402057	-5.13881	2.76477e-07	1.87432e-06
Chr	NC_013967	HVO_1465	HVO_RS11770	MULTISPECIES: 1,4-dihydroxy-2-naphthoyl-CoA synthase	arCOG00240	H	1336816	1337733	-	1337733	0.0392157	0.321351	693.753	0.806302	0.282925	2.84988	0.00437363	0.0113255
Chr	NC_013967	HVO_1466	HVO_RS11775	hypothetical protein	arCOG06302	S	1337856	1338320	+	1337856	0.116129	0.268817	109.958	1.47981	0.406422	3.64107	0.000271511	0.000946832
Chr	NC_013967	HVO_1467	HVO_RS11780	hypothetical protein	arCOG11098	S	1338313	1338846	+	#N/A	0.0449438	0.245318	135.841	1.72941	0.354939	4.8724	1.1025e-06	6.60014e-06
Chr	NC_013967	HVO_1468	HVO_RS11785	hypothetical protein	0	#N/A	1338855	1339379	-	1339379	0.131429	0.291429	402.504	-1.29751	0.307069	-4.22546	2.38456e-05	0.000105094
Chr	NC_013967	HVO_1469	HVO_RS11790	2-succinyl-5-enolpyruvyl-6-hydroxy-3-cyclohexene-1-carboxylate synthase	arCOG04611	H	1339459	1341213	-	#N/A	0.0324786	0.28433	205.133	-0.683363	0.435128	-1.57049	0.116302	0.190091
Chr	NC_013967	HVO_1470	HVO_RS11795	isochorismate synthase	arCOG02015	H	1341301	1342632	-	#N/A	0.045045	0.271021	823.487	-1.71875	0.2823	-6.08838	1.14057e-09	1.26158e-08
Chr	NC_013967	HVO_1471	HVO_RS11800	sulfite oxidase	arCOG00264	C	1342808	1343401	-	1343401	0.020202	0.328283	402.883	0.30257	0.366987	0.824471	0.409672	0.521285
Chr	NC_013967	HVO_1472	HVO_RS11805	MULTISPECIES: surface glycoprotein-like protein	arCOG04610	V	1343584	1343796	+	1343578	0.056338	0.399061	535.332	-2.86571	0.362823	-7.89837	2.82563e-15	7.84243e-14
Chr	NC_013967	HVO_1473	HVO_RS11810	MULTISPECIES: hypothetical protein	arCOG02254	R	1343855	1344133	+	1343855	0.0645161	0.397849	1830.4	-0.929235	0.291962	-3.18273	0.00145894	0.00428105
Chr	NC_013967	HVO_1474	HVO_RS11815	membrane protein	arCOG01771	E	1344274	1345923	+	#N/A	0.0545455	0.292727	379.039	0.55102	0.306822	1.79589	0.0725117	0.126658
Chr	NC_013967	HVO_1475	HVO_RS11820	MULTISPECIES: RNA methyltransferase	arCOG00910	J	1346000	1346626	-	#N/A	0.0526316	0.295056	76.3146	0.0973434	0.398746	0.244124	0.807135	0.862889
Chr	NC_013967	HVO_1476	HVO_RS11825	MULTISPECIES: hypothetical protein	arCOG10129	S	1346626	1347030	-	#N/A	0.0740741	0.274074	13.8303	-0.0164919	0.70009	-0.0235568	0.981206	0.985154
Chr	NC_013967	HVO_1477	HVO_RS11830	endonuclease	arCOG03192	L	1347266	1348249	-	1348335	0.070122	0.286585	221.411	0.756517	0.341296	2.2166	0.0266505	0.0540874
Chr	NC_013967	HVO_1478	HVO_RS11835	MULTISPECIES: transcription initiation factor IIB 2	arCOG01981	K	1348391	1349344	+	1348306	0.0503145	0.337526	1182.23	0.130225	0.317854	0.409702	0.682025	0.767134
Chr	NC_013967	HVO_1479	HVO_RS11840	dolichyl-phosphate-mannose--protein mannosyltransferase	arCOG00562	M	1349410	1351053	-	#N/A	0.0437956	0.252433	243.273	-0.572578	0.322273	-1.77669	0.0756197	0.131454
Chr	NC_013967	HVO_1480	HVO_RS11845	MULTISPECIES: hypothetical protein	arCOG10822	S	1351155	1351442	+	#N/A	0.0625	0.329861	46.2242	-2.88188	0.658971	-4.3733	1.22384e-05	5.78601e-05
Chr	NC_013967	HVO_1481	HVO_RS11850	MULTISPECIES: universal stress protein UspA	arCOG02053	T	1351477	1351968	+	1351474	0.0304878	0.310976	7906.33	-0.251745	0.340295	-0.739785	0.45943	0.570608
Chr	NC_013967	HVO_1482	HVO_RS11855	MULTISPECIES: (2Fe-2S)-binding protein	arCOG02842	C	1352076	1352402	+	#N/A	0.0275229	0.311927	1896.22	-0.410577	0.307386	-1.3357	0.181647	0.272573
Chr	NC_013967	HVO_1483	HVO_RS11860	MBL fold hydrolase	arCOG00517	R	1352450	1353307	-	#N/A	0.0839161	0.264569	252.78	0.133375	0.356463	0.374162	0.708283	0.790656
Chr	NC_013967	HVO_1484	HVO_RS11865	transducer protein HemAT	arCOG02320	N	1353372	1355135	-	#N/A	0.0697279	0.311791	175.317	-1.849	0.401485	-4.60539	4.11692e-06	2.18312e-05
Chr	NC_013967	HVO_1485	HVO_RS11870	hypothetical protein	arCOG04687	R	1355280	1355915	+	1355280	0.0471698	0.295597	394.829	-0.127174	0.317158	-0.400981	0.688434	0.772602
Chr	NC_013967	HVO_1486	HVO_RS11875	sulfurase	arCOG11383	R	1356016	1356600	+	1356016	0.0615385	0.280342	84.152	0.890619	0.370424	2.40432	0.0162025	0.0353147
Chr	NC_013967	HVO_1487	HVO_RS11880	galactokinase	arCOG01029	G	1356597	1357814	+	#N/A	0.0615764	0.251232	183.924	1.05586	0.322801	3.27095	0.00107188	0.0032672
Chr	NC_013967	HVO_1488	HVO_RS11885	mandelate racemase	arCOG01168	M	1358000	1359238	-	1359238	0.0290557	0.338176	9095.06	1.80482	0.301269	5.99074	2.08888e-09	2.21244e-08
Chr	NC_013967	HVO_1489	HVO_RS11890	hypothetical protein	arCOG11894	S	1359323	1359769	-	1359771	0.114094	0.290828	35.7049	2.10321	0.480755	4.37481	1.21537e-05	5.76362e-05
Chr	NC_013967	HVO_1490	HVO_RS11895	hypothetical protein	0	#N/A	1360183	1360749	+	#N/A	0.121693	0.315697	19.7206	0.152577	0.578889	0.263568	0.792113	0.851407
Chr	NC_013967	HVO_1491	HVO_RS11900	haloacid dehalogenase	arCOG04720	R	1360779	1362005	-	1362005	0.0635697	0.313773	378.911	0.513943	0.321244	1.59985	0.109631	0.180222
Chr	NC_013967	HVO_1492	HVO_RS11905	hypothetical protein	arCOG04569	S	1362157	1362600	+	1362157	0.0337838	0.362613	178.921	-0.662854	0.326331	-2.03123	0.0422313	0.0803763
Chr	NC_013967	HVO_1493	#N/A	#N/A	arCOG06215	S	1362720	1362869	-	1362869	0.02	0.386667	936.3	1.12609	0.375444	2.99936	0.00270552	0.00741307
Chr	NC_013967	HVO_1494	HVO_RS11910	MULTISPECIES: fructose-bisphosphate aldolase	arCOG07500	G	1363070	1364062	-	#N/A	0.0332326	0.345418	1521.72	2.18564	0.368808	5.92624	3.09941e-09	3.18148e-08
Chr	NC_013967	HVO_1495	HVO_RS11915	PTS sugar transporter subunit IIC	arCOG10194	G	1364228	1364704	-	#N/A	0.0691824	0.324948	937.823	0.935348	0.290769	3.21681	0.00129624	0.00385396
Chr	NC_013967	HVO_1496	HVO_RS11920	phosphoenolpyruvate--protein phosphotransferase	arCOG01113	G	1364701	1366398	-	1366398	0.040636	0.284452	1496.86	1.44101	0.279778	5.15055	2.59728e-07	1.78195e-06
Chr	NC_013967	HVO_1497	HVO_RS11925	phosphocarrier protein HPr	arCOG04543	G	1366402	1366671	-	#N/A	0.0777778	0.318519	16.9692	1.362	0.609479	2.2347	0.0254369	0.0521671
Chr	NC_013967	HVO_1498	HVO_RS11930	PTS fructose transporter subunit IIA	arCOG10195	G	1366671	1367135	-	#N/A	0.0387097	0.324731	76.4101	0.0908273	0.39011	0.232825	0.815897	0.869928
Chr	NC_013967	HVO_1499	HVO_RS11935	sugar phosphotransferase	arCOG10196	G	1367180	1368307	-	#N/A	0.0824468	0.341312	290.615	1.5789	0.328711	4.80331	1.56066e-06	8.99237e-06
Chr	NC_013967	HVO_1500	HVO_RS11940	1-phosphofructokinase	arCOG00015	G	1368413	1369330	-	#N/A	0.0653595	0.309368	160.182	-0.603555	0.343672	-1.75619	0.0790556	0.136772
Chr	NC_013967	HVO_1501	HVO_RS11945	MULTISPECIES: DeoR family transcriptional regulator	arCOG03924	K	1369327	1370094	-	#N/A	0.09375	0.352865	109.766	-0.225877	0.385678	-0.585663	0.558102	0.661866
Chr	NC_013967	HVO_1502	HVO_RS11950	3-isopropylmalate dehydrogenase	arCOG01163	C	1370298	1371272	-	#N/A	0.0153846	0.28	1393.37	2.96339	0.30908	9.58778	8.99976e-22	5.98934e-20
Chr	NC_013967	HVO_1503	HVO_RS11955	3-isopropylmalate dehydratase small subunit	arCOG02230	E	1371265	1371873	-	#N/A	0.0197044	0.341544	541.451	3.99312	0.455542	8.76565	1.85709e-18	8.72394e-17
Chr	NC_013967	HVO_1504	HVO_RS11960	3-isopropylmalate dehydratase large subunit	arCOG01698	E	1371870	1373291	-	#N/A	0.0379747	0.336146	1311.25	3.37502	0.470901	7.16717	7.65651e-13	1.54406e-11
Chr	NC_013967	HVO_1505	HVO_RS11965	hypothetical protein	arCOG09024	S	1373284	1373547	-	#N/A	0.0795455	0.30303	71.0351	3.19492	0.571467	5.59073	2.26113e-08	1.97998e-07
Chr	NC_013967	HVO_1506	HVO_RS11970	MULTISPECIES: ketol-acid reductoisomerase	arCOG04465	E	1373559	1374605	-	#N/A	0.0200573	0.319962	856.278	3.27054	0.510819	6.40255	1.52803e-10	2.04061e-09
Chr	NC_013967	HVO_1507	HVO_RS11975	MULTISPECIES: acetolactate synthase small subunit	arCOG04445	E	1374602	1375258	-	#N/A	0.0456621	0.319635	339.636	3.59243	0.521989	6.88219	5.89376e-12	1.03673e-10
Chr	NC_013967	HVO_1508	HVO_RS11980	acetolactate synthase, large subunit, biosynthetic type	arCOG01998	E	1375255	1377018	-	#N/A	0.037415	0.301587	1594.98	2.4244	0.370812	6.53809	6.23084e-11	9.0802e-10
Chr	NC_013967	HVO_1509	#N/A	#N/A	0	#N/A	1377161	1377274	-	1377265	0.157895	0.333333	513.337	0.92684	0.353312	2.62329	0.00870858	0.0207878
Chr	NC_013967	HVO_1510	HVO_RS11985	MULTISPECIES: 2-isopropylmalate synthase	arCOG02092	E	1377383	1378705	-	#N/A	0.124717	0.349962	902.208	-1.394	0.364207	-3.8275	0.000129452	0.000483084
Chr	NC_013967	HVO_1511	#N/A	#N/A	0	#N/A	1378727	1378840	-	#N/A	0.578947	0.675439	0.118761	-0.207368	0.772791	-0.268336	0.788441	0.849422
Chr	NC_013967	HVO_1512	HVO_RS11990	MULTISPECIES: hypothetical protein	arCOG04568	S	1378985	1379272	+	1378756	0.0833333	0.361111	116.124	-0.176703	0.380406	-0.464512	0.642281	0.735693
Chr	NC_013967	HVO_1513	HVO_RS11995	hypothetical protein	arCOG04567	R	1379388	1380074	+	1379388	0.0567686	0.30131	394.025	1.11696	0.301925	3.69944	0.000216074	0.000770344
Chr	NC_013967	HVO_1514	HVO_RS12000	hypothetical protein	arCOG01140	O	1380074	1380610	+	#N/A	0.0949721	0.297952	188.669	2.43609	0.343957	7.08254	1.41532e-12	2.75677e-11
Chr	NC_013967	HVO_1515	HVO_RS12005	MULTISPECIES: CopG family transcriptional regulator	arCOG02836	V	1380674	1380886	-	1380886	0.0704225	0.375587	260.082	0.162772	0.328336	0.49575	0.620071	0.716626
Chr	NC_013967	HVO_1516	HVO_RS12010	MULTISPECIES: hypothetical protein	arCOG04575	S	1381022	1381348	+	1381017	0.155963	0.348624	397.974	1.18859	0.309881	3.83564	0.000125239	0.000468677
Chr	NC_013967	HVO_1517	HVO_RS12015	glycosyl transferase	arCOG00894	M	1381400	1382311	-	1382312	0.151316	0.392544	197.728	-1.27996	0.383936	-3.33377	0.000856762	0.00268528
Chr	NC_013967	HVO_1519	HVO_RS12020	IS4 family transposase	arCOG06160	X	1383031	1384200	+	#N/A	0.202564	0.407692	232.941	-2.65196	0.381404	-6.95316	3.572e-12	6.51279e-11
Chr	NC_013967	HVO_1522	#N/A	#N/A	arCOG01402	Q	1385553	1386272	-	#N/A	0.483333	0.55	1846.37	-5.07005	0.416173	-12.1825	3.85059e-34	1.18272e-31
Chr	NC_013967	HVO_1523	#N/A	#N/A	arCOG09256	M	1386375	1387490	-	#N/A	0.508065	0.521505	1135.22	-4.43336	0.406077	-10.9175	9.50547e-28	1.35555e-25
Chr	NC_013967	HVO_1523A	#N/A	#N/A	arCOG01385	M	1387487	1388401	-	#N/A	0.452459	#N/A	540.242	-4.72443	0.433528	-10.8976	1.18275e-27	1.62852e-25
Chr	NC_013967	HVO_1524	#N/A	#N/A	arCOG02209	M	1388454	1389884	-	#N/A	0.503145	0.5297	225.787	-2.84915	0.386141	-7.37852	1.60062e-13	3.61089e-12
Chr	NC_013967	HVO_1525	HVO_RS12030	IS4 family transposase	arCOG06160	X	1390102	1391268	-	#N/A	0.187661	0.40617	37.8339	-0.637948	0.537936	-1.18592	0.235654	0.337144
Chr	NC_013967	HVO_1526	#N/A	#N/A	arCOG13331	#N/A	1391458	1392831	+	1391455	0.526201	0.587336	572.797	-3.46177	0.403119	-8.58747	8.89081e-18	3.62255e-16
Chr	NC_013967	HVO_1527	HVO_RS12035	UTP--glucose-1-phosphate uridylyltransferase	arCOG00664	M	1393000	1393731	+	1392982	0.188525	0.445355	625.166	-4.02534	0.4623	-8.7072	3.11478e-18	1.38193e-16
Chr	NC_013967	HVO_1528	HVO_RS12040	glycosyl transferase	arCOG01385	M	1393780	1394667	+	#N/A	0.266892	0.415541	572.005	-1.87533	0.398525	-4.70567	2.53029e-06	1.39743e-05
Chr	NC_013967	HVO_1529	HVO_RS12045	glycosyl transferase family A	arCOG01387	M	1394676	1395617	-	1395617	0.210191	0.455414	236.62	-3.3095	0.477352	-6.93303	4.11935e-12	7.40926e-11
Chr	NC_013967	HVO_1530	HVO_RS12050	MFS transporter	arCOG02043	M	1395734	1398898	+	1395704	0.16019	0.375039	1794.71	-0.19449	0.372686	-0.521861	0.601767	0.700745
Chr	NC_013967	HVO_1531	HVO_RS12055	UDP-glucose 6-dehydrogenase	arCOG00253	M	1399056	1400348	-	#N/A	0.0719258	0.3372	431.919	0.587931	0.282792	2.07902	0.0376153	0.0726647
Chr	NC_013967	HVO_1532	HVO_RS12060	DUF368 domain-containing protein	arCOG04565	S	1400470	1401438	+	#N/A	0.0650155	0.30031	662.043	-0.29038	0.321372	-0.903561	0.366228	0.479145
Chr	NC_013967	HVO_1533	#N/A	#N/A	arCOG08151	S	1401545	1401700	-	#N/A	0.153846	0.391026	126.203	1.66543	0.345411	4.8216	1.42411e-06	8.24127e-06
Chr	NC_013967	HVO_1534	HVO_RS12065	MULTISPECIES: S-adenosylmethionine-dependent methyltransferase	arCOG02702	Q	1401868	1402422	-	1402422	0.0540541	0.302703	440.149	0.126818	0.363849	0.348544	0.727432	0.803495
Chr	NC_013967	HVO_1535	HVO_RS12070	MULTISPECIES: hypothetical protein	arCOG04576	S	1402619	1402807	+	#N/A	0.0634921	0.312169	166.413	1.3203	0.321816	4.10266	4.08434e-05	0.000170772
Chr	NC_013967	HVO_1536	HVO_RS12075	phosphoglycolate phosphatase	arCOG01213	R	1402837	1403517	-	1403517	0.061674	0.305433	459.839	-0.495866	0.350561	-1.41449	0.157217	0.242756
Chr	NC_013967	HVO_1537	HVO_RS12080	ATPase AAA	arCOG00468	L	1403626	1404828	-	1404845	0.0673317	0.266002	425.216	-0.607551	0.330238	-1.83974	0.0658071	0.11663
Chr	NC_013967	HVO_1538	HVO_RS12085	FAD/NAD(P)-binding oxidoreductase	arCOG00753	C	1405185	1406945	+	#N/A	0.0306644	0.308348	243.008	1.4754	0.334233	4.4143	1.01339e-05	4.88704e-05
Chr	NC_013967	HVO_1539	HVO_RS12090	anaerobic glycerol-3-phosphate dehydrogenase subunit B	arCOG04585	E	1406932	1408200	+	#N/A	0.0496454	0.269504	132.179	1.72584	0.377587	4.5707	4.86096e-06	2.51749e-05
Chr	NC_013967	HVO_1540	HVO_RS12095	sn-glycerol-3-phosphate dehydrogenase subunit C	arCOG00336	C	1408197	1409507	+	#N/A	0.0389016	0.350877	740.674	0.99878	0.2943	3.39375	0.000689428	0.00219704
Chr	NC_013967	HVO_1541	HVO_RS12100	glycerol kinase	arCOG00024	C	1409871	1411403	+	1409827	0.0587084	0.34638	565.027	-0.951897	0.452195	-2.10506	0.0352864	0.069034
Chr	NC_013967	HVO_1542	HVO_RS12105	hypothetical protein	arCOG04584	S	1411407	1412471	+	#N/A	0.084507	0.324883	176.244	1.09105	0.469894	2.32191	0.0202377	0.042938
Chr	NC_013967	HVO_1543	HVO_RS12110	phosphocarrier protein HPr	arCOG04543	G	1412569	1412844	+	1412569	0.0326087	0.300725	544.565	-0.799404	0.34493	-2.31758	0.0204721	0.0432972
Chr	NC_013967	HVO_1544	HVO_RS12115	PTS mannose transporter subunit IID	arCOG08943	G	1412928	1413314	-	#N/A	0.0232558	0.289406	1364.46	0.887432	0.324876	2.73161	0.00630266	0.0157072
Chr	NC_013967	HVO_1545	HVO_RS12120	MULTISPECIES: dihydroxyacetone kinase subunit L	arCOG08942	G	1413311	1414009	-	1414009	0.0429185	0.320458	2347.31	1.21011	0.286675	4.22118	2.43025e-05	0.000106872
Chr	NC_013967	HVO_1546	HVO_RS12125	dihydroxyacetone kinase subunit DhaK	arCOG08941	G	1414133	1415131	-	1415136	0.027027	0.317317	4494.63	0.951154	0.258539	3.67896	0.000234184	0.000828986
Chr	NC_013967	HVO_1547	HVO_RS12130	isoleucine--tRNA ligase	arCOG00807	J	1415297	1418428	-	1418428	0.0210728	0.333014	2528.17	0.997641	0.317012	3.14702	0.00164945	0.00478265
Chr	NC_013967	HVO_1548	HVO_RS12135	hypothetical protein	arCOG13604	S	1418809	1419417	-	1419417	0.0738916	0.298851	436.129	1.77834	0.301879	5.89091	3.84075e-09	3.87276e-08
Chr	NC_013967	HVO_1549	HVO_RS12140	hypothetical protein	arCOG04577	S	1419475	1419930	-	1419930	0.0394737	0.322368	171.653	0.588459	0.360086	1.63422	0.102214	0.170129
Chr	NC_013967	HVO_1550	HVO_RS12145	acyl-CoA thioesterase	arCOG00773	I	1419994	1420476	-	1420476	0.0248447	0.331263	262.536	-0.188316	0.312626	-0.602369	0.546929	0.651712
Chr	NC_013967	HVO_1551	HVO_RS12150	MULTISPECIES: hypothetical protein	arCOG01759	L	1420537	1420965	-	#N/A	0.034965	0.314685	170.686	1.053	0.342511	3.07436	0.00210954	0.0059698
Chr	NC_013967	HVO_1552	HVO_RS12155	transcriptional regulator	arCOG01686	K	1421062	1421682	-	1421682	0.0434783	0.257649	542.74	0.909204	0.302214	3.00848	0.00262561	0.00724248
Chr	NC_013967	HVO_1553	HVO_RS12160	hydroxypyruvate reductase	arCOG04170	G	1421746	1423074	-	#N/A	0.0383747	0.267871	154.768	-0.192018	0.337203	-0.569442	0.569056	0.671268
Chr	NC_013967	HVO_1554	HVO_RS12165	conjugal transfer protein TraB	arCOG02142	S	1423128	1424813	+	1423127	0.0480427	0.309609	331.902	0.126108	0.343128	0.367524	0.713228	0.794843
Chr	NC_013967	HVO_1555	HVO_RS12170	hypothetical protein	arCOG00614	R	1424810	1425433	+	#N/A	0.0528846	0.325321	88.4829	1.11264	0.481886	2.30892	0.0209478	0.0440931
Chr	NC_013967	HVO_1556	HVO_RS12175	hypothetical protein	arCOG07497	S	1425648	1425884	-	#N/A	0.0506329	0.295359	1024.59	2.27861	0.464386	4.90672	9.26111e-07	5.68917e-06
Chr	NC_013967	HVO_1557	HVO_RS12180	phosphoribosylformylglycinamidine cyclo-ligase	arCOG00639	F	1426301	1427275	+	#N/A	0.0307692	0.29641	382.79	-1.89742	0.36194	-5.24238	1.58521e-07	1.1364e-06
Chr	NC_013967	HVO_1558	HVO_RS12185	cytochrome P450	arCOG02814	Q	1427348	1428652	+	#N/A	0.0574713	0.297318	343.155	-0.330371	0.306944	-1.07632	0.281783	0.387852
Chr	NC_013967	HVO_1559	HVO_RS12190	MULTISPECIES: transcriptional regulator	arCOG00608	K	1428701	1429240	-	#N/A	0.0444444	0.331481	387.893	-0.978265	0.303145	-3.22706	0.00125071	0.00374649
Chr	NC_013967	HVO_1560	HVO_RS12195	MULTISPECIES: hypothetical protein	arCOG02119	S	1429308	1429667	-	1429667	0.0416667	0.361111	4205.58	-1.49876	0.341251	-4.39196	1.12335e-05	5.35905e-05
Chr	NC_013967	HVO_1561	#N/A	#N/A	arCOG08918	S	1429956	1430198	+	1430013	0.160494	0.349794	400.784	-2.08696	0.309293	-6.74752	1.50397e-11	2.40214e-10
Chr	NC_013967	HVO_1562	HVO_RS12200	MULTISPECIES: proteasome subunit beta	arCOG00970	O	1430347	1431078	+	1430346	0.045082	0.337432	2426.21	-0.254694	0.275439	-0.924686	0.355129	0.467843
Chr	NC_013967	HVO_1563	HVO_RS12205	MULTISPECIES: hypothetical protein	arCOG11205	S	1431219	1431596	-	1431596	0.150794	0.306878	1843.45	1.38547	0.295948	4.68147	2.84827e-06	1.55159e-05
Chr	NC_013967	HVO_1564	HVO_RS12210	hypothetical protein	arCOG04732	H	1431708	1433237	-	1433237	0.0333333	0.30915	369.464	0.468672	0.291504	1.60777	0.107885	0.177765
Chr	NC_013967	HVO_1565	HVO_RS12215	DNA ligase	arCOG01347	L	1433356	1435113	+	1433355	0.0511945	0.286689	381.519	-1.16348	0.309845	-3.75504	0.000173313	0.000630271
Chr	NC_013967	HVO_1566	HVO_RS12220	hypothetical protein	arCOG13482	S	1435259	1435537	+	#N/A	0.0967742	0.329749	162.205	0.00154094	0.335796	0.00458893	0.996339	0.996838
Chr	NC_013967	HVO_1567	HVO_RS12225	hydrolase	arCOG00497	R	1435666	1436373	+	1435666	0.0635593	0.334746	517.27	1.51778	0.309767	4.89975	9.59604e-07	5.87684e-06
Chr	NC_013967	HVO_1568	HVO_RS12230	alpha/beta hydrolase	arCOG01648	R	1436475	1437308	+	#N/A	0.0503597	0.281775	897.915	2.39668	0.319334	7.50524	6.13139e-14	1.49269e-12
Chr	NC_013967	HVO_1569	HVO_RS12235	MULTISPECIES: hypothetical protein	0	#N/A	1437398	1437616	+	1437398	0.123288	0.392694	171.947	0.896731	0.358738	2.49968	0.0124304	0.0283964
Chr	NC_013967	HVO_1570	HVO_RS12240	DNA topoisomerase VI subunit A	arCOG04143	L	1437643	1438743	-	#N/A	0.0544959	0.364214	419.803	1.06117	0.667386	1.59005	0.111825	0.183223
Chr	NC_013967	HVO_1571	HVO_RS12245	DNA topoisomerase VI subunit B	arCOG01165	L	1438743	1441139	-	1441145	0.0362954	0.33083	959.092	-0.0038023	0.39688	-0.00958048	0.992356	0.9936
Chr	NC_013967	HVO_1572	HVO_RS12250	DNA gyrase subunit B	arCOG04371	L	1441393	1443312	+	#N/A	0.0390625	0.351042	1131.84	-0.418917	0.514388	-0.814399	0.415416	0.526924
Chr	NC_013967	HVO_1573	HVO_RS12255	DNA gyrase subunit A	arCOG04367	L	1443314	1445902	+	#N/A	0.0347625	0.346852	3107.76	-0.232609	0.343772	-0.676639	0.498635	0.608326
Chr	NC_013967	HVO_1574	HVO_RS12265	MULTISPECIES: DNA mismatch repair protein MutT	arCOG01075	F	1446425	1446895	-	#N/A	0.044586	0.312102	626.119	2.14224	0.309168	6.92904	4.2372e-12	7.58705e-11
Chr	NC_013967	HVO_1575	HVO_RS12270	arginase	arCOG01700	E	1446895	1447794	-	1447794	0.06	0.301111	824.818	1.34581	0.299344	4.49588	6.92829e-06	3.50629e-05
Chr	NC_013967	HVO_1576	HVO_RS12275	nucleoside-diphosphate sugar epimerase	arCOG01369	M	1447899	1448819	-	1448819	0.0586319	0.366992	448.087	-1.44222	0.343868	-4.19413	2.73925e-05	0.000119148
Chr	NC_013967	HVO_1577	HVO_RS12280	TrmB family transcriptional regulator	arCOG00610	K	1448985	1449518	+	1448985	0.101124	0.38764	2883.72	-1.90792	0.635971	-3.00001	0.00269968	0.00740882
Chr	NC_013967	HVO_1578	HVO_RS12285	NADH dehydrogenase	arCOG01067	C	1449766	1450959	-	1450959	0.0527638	0.325796	1224.13	-0.931272	0.292117	-3.18801	0.00143256	0.00421844
Chr	NC_013967	HVO_1579	HVO_RS12290	uridine phosphorylase	arCOG01324	F	1451074	1451892	-	1451892	0.040293	0.306471	807.762	-1.52129	0.312012	-4.87573	1.08404e-06	6.51896e-06
Chr	NC_013967	HVO_1580	HVO_RS12295	hypothetical protein	arCOG04994	E	1451897	1453096	-	#N/A	0.0675	0.27	290.094	-0.829988	0.359186	-2.31075	0.0208468	0.04395
Chr	NC_013967	HVO_1581	HVO_RS12300	MULTISPECIES: cytidine deaminase	arCOG04173	F	1453098	1453520	-	1453521	0.0425532	0.319149	76.796	-1.34028	0.429701	-3.11911	0.00181401	0.0052223
Chr	NC_013967	HVO_1582	HVO_RS12305	MULTISPECIES: hypothetical protein	arCOG06260	S	1453668	1453922	+	#N/A	0.105882	0.345098	74.8779	0.409778	0.415644	0.985889	0.324188	0.435413
Chr	NC_013967	HVO_1583	HVO_RS12310	hypothetical protein	arCOG07498	S	1454019	1454288	+	1454019	0.0444444	0.311111	66.7496	0.266972	0.400934	0.665877	0.50549	0.614794
Chr	NC_013967	HVO_1584	HVO_RS12315	MULTISPECIES: N-acetyltransferase	arCOG00840	E	1454301	1454882	-	1454882	0.0360825	0.302406	159.481	0.255015	0.352686	0.723067	0.469639	0.580039
Chr	NC_013967	HVO_1585	HVO_RS12320	acetyl-CoA synthetase	arCOG01529	I	1455006	1457012	+	#N/A	0.0403587	0.332337	438.423	-0.893537	0.317511	-2.81419	0.00488996	0.0124924
Chr	NC_013967	HVO_1586	HVO_RS12325	amino acid transporter	arCOG04335	C	1457033	1458340	-	#N/A	0.059633	0.321865	51.1063	-0.949382	0.454667	-2.08808	0.0367907	0.0715563
Chr	NC_013967	HVO_1587	HVO_RS12330	acetyl-CoA synthetase	arCOG04770	I	1458484	1459191	-	#N/A	0.0720339	0.275424	295.724	-0.616125	0.321977	-1.91357	0.0556749	0.101651
Chr	NC_013967	HVO_1588	HVO_RS12335	MULTISPECIES: cupin	arCOG03006	S	1459300	1459620	-	#N/A	0.0280374	0.333333	375.887	0.791614	0.314427	2.51764	0.0118145	0.0272531
Chr	NC_013967	HVO_1589	HVO_RS12340	molecular chaperone DnaJ	arCOG06880	O	1459673	1460830	-	#N/A	0.0414508	0.316062	638.677	0.743971	0.304953	2.43962	0.0147026	0.0324853
Chr	NC_013967	HVO_1590	HVO_RS12345	MULTISPECIES: molecular chaperone DnaK	arCOG03060	O	1460975	1462852	-	#N/A	0.0351438	0.340256	7813.64	0.900282	0.301211	2.98888	0.00280004	0.00763699
Chr	NC_013967	HVO_1591	HVO_RS12350	alpha/beta hydrolase	arCOG06300	R	1463074	1463868	-	1463868	0.0787402	0.298113	522.677	0.863695	0.331701	2.60384	0.00921861	0.0218327
Chr	NC_013967	HVO_1592	HVO_RS12355	MULTISPECIES: nucleotide exchange factor GrpE	arCOG04772	O	1463962	1464657	-	1464657	0.0344828	0.308908	1389.09	-0.587054	0.344884	-1.70218	0.0887216	0.150944
Chr	NC_013967	HVO_1593	HVO_RS12360	3-isopropylmalate dehydratase	arCOG00347	R	1464784	1465530	-	1465530	0.0401606	0.302544	1657.05	1.28218	0.306755	4.1798	2.91763e-05	0.000126357
Chr	NC_013967	HVO_1594	HVO_RS12365	SAM-dependent methyltransferase	arCOG00973	J	1465704	1466645	+	#N/A	0.0477707	0.321656	634.947	0.317502	0.295416	1.07476	0.282481	0.388679
Chr	NC_013967	HVO_1595	HVO_RS12370	hypothetical protein	arCOG02286	J	1466642	1467178	+	#N/A	0.0223464	0.309125	597.858	0.418021	0.297449	1.40535	0.159916	0.245595
Chr	NC_013967	HVO_1596	HVO_RS12375	hypothetical protein	arCOG04356	L	1467212	1468714	-	#N/A	0.0339321	0.279441	1065.92	0.413149	0.312612	1.32161	0.1863	0.278579
Chr	NC_013967	HVO_1597	HVO_RS12380	hypothetical protein	arCOG11346	S	1468841	1469233	+	1468841	0.0610687	0.302799	602.822	-1.2552	0.357065	-3.51531	0.000439238	0.00145913
Chr	NC_013967	HVO_1598	HVO_RS12385	helicase	arCOG00874	K	1469248	1470627	-	1470628	0.0630435	0.301449	586.089	-0.0662277	0.297567	-0.222564	0.823875	0.874463
Chr	NC_013967	HVO_1599	#N/A	#N/A	arCOG06374	S	1470778	1470927	+	#N/A	0.04	0.366667	162.761	-2.21806	0.413431	-5.365	8.09473e-08	6.28838e-07
Chr	NC_013967	HVO_1600	HVO_RS12390	hypothetical protein	arCOG06432	S	1470929	1471378	-	#N/A	0.173333	0.391111	65.8269	0.0397173	0.491336	0.0808352	0.935573	0.954213
Chr	NC_013967	HVO_1601	HVO_RS12395	sulfonate ABC transporter ATP-binding protein	arCOG00193	P	1471413	1472228	-	#N/A	0.0330882	0.306373	399.049	0.103908	0.294875	0.35238	0.724553	0.800758
Chr	NC_013967	HVO_1602	HVO_RS12400	nitrate ABC transporter permease	arCOG00169	P	1472225	1473094	-	#N/A	0.037931	0.332184	182.839	1.15844	0.455009	2.54597	0.0108975	0.0253577
Chr	NC_013967	HVO_1603	HVO_RS12405	nitrate ABC transporter substrate-binding protein	arCOG01803	P	1473091	1474137	-	1474137	0.0659026	0.344795	432.209	-0.0790496	0.294042	-0.268838	0.788054	0.849422
Chr	NC_013967	HVO_1604	HVO_RS12410	aspartate aminotransferase	arCOG01130	E	1474393	1475514	+	#N/A	0.026738	0.305704	233.5	1.01848	0.330398	3.08258	0.00205216	0.00584256
Chr	NC_013967	HVO_1605	HVO_RS12415	sodium:proton antiporter	arCOG02009	C	1475645	1477207	+	1475611	0.0518234	0.335893	302.633	-1.36881	0.367792	-3.7217	0.000197886	0.000711215
Chr	NC_013967	HVO_1606	HVO_RS12420	MULTISPECIES: hypothetical protein	arCOG13605	S	1477228	1477647	-	#N/A	0.1	0.292857	328.68	0.694258	0.299112	2.32106	0.0202835	0.0429666
Chr	NC_013967	HVO_1607	HVO_RS12425	MULTISPECIES: hypothetical protein	arCOG08931	S	1477729	1477974	+	#N/A	0.097561	0.365854	611.614	0.866191	0.323169	2.6803	0.0073556	0.017931
Chr	NC_013967	HVO_1608	HVO_RS12430	translation-associated GTPase	arCOG00357	J	1478199	1479374	-	1479374	0.0408163	0.321429	1407.77	1.52595	0.346788	4.40025	1.08127e-05	5.18931e-05
Chr	NC_013967	HVO_1609	HVO_RS12435	hypothetical protein	arCOG04609	S	1479457	1480329	-	#N/A	0.0549828	0.312715	601.923	1.30797	0.325594	4.01718	5.88998e-05	0.000237083
Chr	NC_013967	HVO_1610	HVO_RS12440	MULTISPECIES: hypothetical protein	arCOG02471	R	1480452	1481318	-	1481303	0.0657439	0.321799	2509.34	-1.28717	0.311003	-4.13877	3.49172e-05	0.00014864
Chr	NC_013967	HVO_1611	HVO_RS12445	MULTISPECIES: hypothetical protein	arCOG04616	S	1481424	1481627	+	#N/A	0.0588235	0.392157	164.74	0.426619	0.447893	0.952502	0.340842	0.453057
Chr	NC_013967	HVO_1612	HVO_RS12450	hypothetical protein	0	#N/A	1481749	1482207	-	#N/A	0.0849673	0.267974	69.856	-2.46307	0.489913	-5.02756	4.96772e-07	3.18397e-06
Chr	NC_013967	HVO_1613	HVO_RS12455	MULTISPECIES: glycosyl transferase family 2	arCOG00895	M	1482327	1483013	-	1483014	0.0349345	0.331878	145.726	-1.97898	0.383237	-5.16384	2.41931e-07	1.67423e-06
Chr	NC_013967	HVO_1614	HVO_RS12460	MULTISPECIES: hypothetical protein	arCOG11895	S	1483089	1483442	-	#N/A	0.0508475	0.310734	58.5062	-0.532311	0.432849	-1.22978	0.218778	0.316744
Chr	NC_013967	HVO_1615	HVO_RS12465	exonuclease	arCOG03130	L	1483545	1484300	-	1484300	0.0396825	0.329365	121.485	-1.63492	0.378502	-4.31946	1.56411e-05	7.1705e-05
Chr	NC_013967	HVO_1616	HVO_RS12470	DUF159 family protein	arCOG02784	O	1484423	1485127	+	1484423	0.0553191	0.310638	265.517	1.42856	0.320695	4.45458	8.40567e-06	4.16942e-05
Chr	NC_013967	HVO_1617	#N/A	#N/A	0	#N/A	1485134	1485328	+	#N/A	0.261538	0.446154	20.7532	1.26936	0.641146	1.97983	0.0477228	0.0892121
Chr	NC_013967	HVO_1618	#N/A	#N/A	0	#N/A	1485471	1485671	+	#N/A	0.134328	0.338308	38.4234	1.00274	0.457182	2.19331	0.0282852	0.0570706
Chr	NC_013967	HVO_1619	HVO_RS12475	hypothetical protein	arCOG06216	S	1486496	1486942	+	1486496	0.154362	0.362416	34.8308	-1.27579	0.52705	-2.42062	0.015494	0.0340119
Chr	NC_013967	HVO_1620	HVO_RS12480	integrase	arCOG01241	X	1486932	1487981	+	#N/A	0.1	0.326667	107.255	-0.678878	0.363454	-1.86785	0.0617831	0.110926
Chr	NC_013967	HVO_1621	HVO_RS12485	MULTISPECIES: reactive intermediate/imine deaminase	arCOG01630	J	1488053	1488436	-	1488474	0.0390625	0.328125	109.483	-0.462355	0.423284	-1.0923	0.2747	0.379936
Chr	NC_013967	HVO_1622	HVO_RS12490	transcriptional regulator	arCOG01685	K	1488625	1489245	+	#N/A	0.125604	0.288245	42.5744	0.645902	0.462863	1.39545	0.16288	0.248902
Chr	NC_013967	HVO_1623	HVO_RS12500	hypothetical protein	arCOG04572	S	1490257	1491156	-	1491154	0.0333333	0.32	957.344	-0.630945	0.343026	-1.83935	0.065864	0.116679
Chr	NC_013967	HVO_1624	HVO_RS12495	hypothetical protein	arCOG06378	S	1489288	1490280	+	#N/A	0.081571	0.294058	164.846	0.771761	0.342891	2.25074	0.0244018	0.0503584
Chr	NC_013967	HVO_1625	HVO_RS12505	hypothetical protein	arCOG04573	S	1491229	1493193	-	1493193	0.0625954	0.300763	600.508	-1.27965	0.300738	-4.25504	2.09016e-05	9.36263e-05
Chr	NC_013967	HVO_1626	HVO_RS12510	MBL fold metallo-hydrolase	arCOG00515	R	1493347	1494180	-	1494180	0.0503597	0.333333	1265.35	-0.433208	0.318153	-1.36163	0.173313	0.261443
Chr	NC_013967	HVO_1627	#N/A	#N/A	0	#N/A	1494392	1494514	+	#N/A	0.121951	0.365854	3.4675	-0.324825	1.04275	-0.311509	0.755414	0.825497
Chr	NC_013967	HVO_1628	HVO_RS12515	hypothetical protein	arCOG02431	R	1494668	1495117	+	1494594	0.0466667	0.288889	69.6977	-0.407608	0.435795	-0.935321	0.349623	0.462419
Chr	NC_013967	HVO_1629	HVO_RS12520	hypothetical protein	0	#N/A	1495136	1496731	-	#N/A	0.0657895	0.260025	520.138	-0.771874	0.300376	-2.56969	0.0101789	0.0238244
Chr	NC_013967	HVO_1630	HVO_RS12525	hypothetical protein	arCOG04555	S	1496811	1497290	-	#N/A	0.06875	0.31875	43.5475	1.14391	0.440895	2.59451	0.00947261	0.0223547
Chr	NC_013967	HVO_1631	HVO_RS12530	MULTISPECIES: diphthamide biosynthesis enzyme Dph2	arCOG04112	J	1497454	1498488	-	1498489	0.026087	0.35942	267.252	0.659213	0.548492	1.20187	0.229415	0.329754
Chr	NC_013967	HVO_1632	HVO_RS12535	MULTISPECIES: phospholipase	arCOG06256	R	1498654	1499307	+	1498654	0.0504587	0.308868	87.981	1.12573	0.380776	2.95641	0.00311243	0.00839725
Chr	NC_013967	HVO_1633	HVO_RS12540	MULTISPECIES: hypothetical protein	arCOG04404	T	1499389	1499763	+	1499389	0.04	0.362667	1092.09	-1.41124	0.29921	-4.71654	2.39889e-06	1.33224e-05
Chr	NC_013967	HVO_1634	HVO_RS12545	MULTISPECIES: CDP-4-keto-6-deoxy-D-glucose-3-dehydrase	arCOG06259	S	1499837	1500454	+	#N/A	0.131068	0.26699	148.371	-1.20212	0.376573	-3.19226	0.00141165	0.00415994
Chr	NC_013967	HVO_1635	HVO_RS12550	hypothetical protein	arCOG01175	T	1500481	1501104	+	1500481	0.0673077	0.325321	205.708	-0.175373	0.384357	-0.456278	0.64819	0.740575
Chr	NC_013967	HVO_1636	HVO_RS12555	MULTISPECIES: hypothetical protein	arCOG11896	S	1501169	1501435	-	1501439	0.0674157	0.337079	205.351	-2.15424	0.356633	-6.04049	1.5365e-09	1.66719e-08
Chr	NC_013967	HVO_1637	HVO_RS12560	peptidylprolyl isomerase	arCOG00980	O	1501509	1502429	-	1502429	0.029316	0.346363	9600.35	-1.8592	0.324621	-5.7273	1.0204e-08	9.47544e-08
Chr	NC_013967	HVO_1638	HVO_RS12565	hypothetical protein	arCOG11263	S	1502585	1503061	+	#N/A	0.0880503	0.274633	6.58367	-0.0277261	0.841459	-0.03295	0.973714	0.980343
Chr	NC_013967	HVO_1639	HVO_RS12570	hypothetical protein	arCOG04547	S	1503063	1503296	+	#N/A	0.0641026	0.24359	21.3683	0.71306	0.572615	1.24527	0.213033	0.310113
Chr	NC_013967	HVO_1641	HVO_RS12585	hypothetical protein	0	#N/A	1505137	1505352	-	#N/A	0.0833333	0.287037	8.86765	0.801228	0.787059	1.018	0.308677	0.418792
Chr	NC_013967	HVO_1642	HVO_RS12590	MULTISPECIES: hypothetical protein	0	#N/A	1505544	1505945	-	1505945	0.201493	0.340796	53.276	0.525991	0.423375	1.24238	0.214098	0.311323
Chr	NC_013967	HVO_1643	HVO_RS12595	hypothetical protein	arCOG11262	S	1506162	1506395	-	#N/A	0.115385	0.282051	1.07132	-0.13132	1.13432	-0.11577	0.907835	0.934275
Chr	NC_013967	HVO_1644	HVO_RS12600	hypothetical protein	arCOG08921	C	1506392	1506652	-	#N/A	0.103448	0.371648	15.9736	0.144521	0.72068	0.200534	0.841063	0.886412
Chr	NC_013967	HVO_1645	HVO_RS12605	cytochrome c oxidase subunit I	arCOG01237	C	1506663	1509224	-	#N/A	0.0421546	0.333724	97.7181	-0.586343	0.390679	-1.50083	0.133399	0.213065
Chr	NC_013967	HVO_1646	HVO_RS12610	cytochrome c oxidase subunit II	arCOG01235	C	1509221	1510012	-	#N/A	0.0719697	0.347222	148.6	-0.21761	0.377912	-0.57582	0.564737	0.667158
Chr	NC_013967	HVO_1647	HVO_RS12615	hypothetical protein	arCOG09090	S	1510223	1510738	-	1510752	0.0755814	0.339147	124.422	0.58169	0.435684	1.33512	0.181837	0.272756
Chr	NC_013967	HVO_1648	HVO_RS12620	adenylate cyclase	arCOG01723	F	1510853	1511410	+	1510853	0.0537634	0.326165	169.319	-0.8216	0.341344	-2.40695	0.0160862	0.0350996
Chr	NC_013967	HVO_1649	HVO_RS12625	MULTISPECIES: S-adenosylmethionine synthetase	arCOG01678	E	1511538	1512746	+	#N/A	0.0272953	0.33995	428.434	-0.372494	0.473937	-0.785956	0.431893	0.542538
Chr	NC_013967	HVO_1650	HVO_RS12630	RNA degradosome polyphosphate kinase	arCOG04535	P	1512818	1515316	-	#N/A	0.0396158	0.329332	532.554	0.675603	0.305905	2.20854	0.0272068	0.0550895
Chr	NC_013967	HVO_1651	HVO_RS12635	tRNA 4-thiouridine(8) synthase ThiI	arCOG00038	J	1515581	1516756	+	1515516	0.0433673	0.270408	2091.09	-1.6036	0.302923	-5.29374	1.19838e-07	8.96089e-07
Chr	NC_013967	HVO_1652	HVO_RS12640	hypothetical protein	arCOG11496	S	1516953	1517207	+	1516953	0.0588235	0.309804	284.736	-1.57878	0.362166	-4.35927	1.30499e-05	6.1025e-05
Chr	NC_013967	HVO_1653	HVO_RS12645	hypothetical protein	arCOG04642	S	1517250	1517702	+	#N/A	0.0728477	0.342163	505.188	-1.89527	0.30063	-6.30435	2.89408e-10	3.64544e-09
Chr	NC_013967	HVO_1654	HVO_RS12650	cysteine synthase	arCOG01430	E	1517723	1518643	-	#N/A	0.0358306	0.301846	644.882	-1.91628	0.343713	-5.57525	2.47174e-08	2.13629e-07
Chr	NC_013967	HVO_1655	HVO_RS12655	thiol reductase thioredoxin	arCOG04633	O	1518788	1519168	+	1518788	0.023622	0.317585	418.93	0.774272	0.309483	2.50183	0.0123554	0.0282812
Chr	NC_013967	HVO_1656	HVO_RS12660	thioredoxin domain-containing protein	arCOG02007	O	1519205	1521316	-	1521316	0.0383523	0.291667	253.513	0.79538	0.376366	2.11331	0.0345738	0.0678728
Chr	NC_013967	HVO_1657	HVO_RS12665	phosphoribosylamine--glycine ligase	arCOG04415	F	1521506	1522792	+	#N/A	0.030303	0.30303	303.215	-1.82417	0.360624	-5.05837	4.22866e-07	2.74553e-06
Chr	NC_013967	HVO_1658	HVO_RS12670	acetyltransferase	arCOG01850	R	1522883	1523425	+	#N/A	0.0607735	0.309392	399.262	-0.364265	0.346715	-1.05062	0.293434	0.401388
Chr	NC_013967	HVO_1659	HVO_RS12675	mechanosensitive ion channel protein MscS	arCOG01570	M	1523528	1524424	-	#N/A	0.0802676	0.334448	386.395	2.45772	0.411989	5.9655	2.43879e-09	2.56266e-08
Chr	NC_013967	HVO_1660	HVO_RS12680	hypothetical protein	arCOG04453	T	1524426	1525235	-	1525236	0.0444444	0.353086	542.307	0.871247	0.30974	2.81283	0.00491075	0.0125295
Chr	NC_013967	HVO_1661	HVO_RS12685	globin	arCOG06333	R	1525352	1525714	-	#N/A	0.107438	0.330579	58.372	-0.140208	0.415766	-0.337228	0.735945	0.809762
Chr	NC_013967	HVO_1662	HVO_RS12690	hypothetical protein	0	#N/A	1525931	1526119	+	1525770	0.301587	0.455026	86.6628	-0.745587	0.40278	-1.8511	0.0641545	0.114412
Chr	NC_013967	HVO_1664	HVO_RS12700	cyclin	arCOG04613	K	1526457	1526765	+	1526457	0.0291262	0.294498	214.612	0.316276	0.385503	0.820422	0.411975	0.523557
Chr	NC_013967	HVO_1665	#N/A	#N/A	0	#N/A	1526812	1526979	-	1526979	0.0892857	0.309524	38.7403	-0.106189	0.49684	-0.213729	0.830758	0.878268
Chr	NC_013967	HVO_1666	HVO_RS12710	MULTISPECIES: phosphopantetheine adenylyltransferase	arCOG01223	H	1527009	1527509	-	1527509	0.0718563	0.327345	567.267	-0.492729	0.332634	-1.48129	0.138528	0.220076
Chr	NC_013967	HVO_1667	HVO_RS12715	MULTISPECIES: transcriptional regulator	arCOG02241	K	1527627	1528091	-	1528100	0.0645161	0.322581	798.273	-0.32241	0.341671	-0.943626	0.345361	0.458148
Chr	NC_013967	HVO_1668	HVO_RS12720	carboxylate--amine ligase	arCOG02722	H	1528159	1529202	-	1529236	0.0557103	0.316092	331.449	-1.96224	0.330928	-5.9295	3.03861e-09	3.12711e-08
Chr	NC_013967	HVO_1669	HVO_RS12725	fibrillarin-like rRNA methylase	arCOG00078	J	1529404	1530063	-	#N/A	0.0454545	0.286364	358.431	-1.41707	0.324097	-4.37237	1.22903e-05	5.794e-05
Chr	NC_013967	HVO_1670	HVO_RS12730	nucleolar	arCOG01923	J	1530060	1530902	-	1530902	0.0320285	0.265718	224.139	-1.25017	0.479087	-2.6095	0.00906756	0.0215388
Chr	NC_013967	HVO_1671	HVO_RS12735	hypothetical protein	arCOG04661	S	1531145	1531567	+	#N/A	0.0780142	0.281324	25.9325	-0.170988	0.562321	-0.304075	0.761071	0.82924
Chr	NC_013967	HVO_1672	HVO_RS12740	MULTISPECIES: hypothetical protein	arCOG11897	S	1531606	1531977	+	#N/A	0.0322581	0.303763	147.012	-1.22734	0.390026	-3.14683	0.00165051	0.00478265
Chr	NC_013967	HVO_1673	HVO_RS12745	MULTISPECIES: hypothetical protein	arCOG06262	S	1532081	1532731	+	1532080	0.0737327	0.354839	305.947	1.06467	0.343913	3.09575	0.00196313	0.00560802
Chr	NC_013967	HVO_1674	#N/A	#N/A	arCOG09067	S	1532792	1532947	+	#N/A	0.115385	0.288462	21.8145	0.502923	0.556454	0.903799	0.366102	0.479136
Chr	NC_013967	HVO_1675	HVO_RS12750	magnesium and cobalt transport protein CorA	arCOG02265	P	1532944	1533927	+	#N/A	0.0396341	0.331301	421.299	0.643697	0.289041	2.22701	0.0259465	0.0529134
Chr	NC_013967	HVO_1676	HVO_RS12755	MULTISPECIES: transcription initiation factor IIB 2	arCOG01981	K	1534149	1535147	+	1534070	0.042042	0.323323	2726.01	4.86971	0.487527	9.9886	1.70981e-23	1.28817e-21
Chr	NC_013967	HVO_1677	HVO_RS12760	MULTISPECIES: hypothetical protein	arCOG04636	S	1535246	1535425	+	1535246	0.0833333	0.366667	540.898	3.87838	0.385513	10.0603	8.27366e-24	6.47864e-22
Chr	NC_013967	HVO_1678	HVO_RS12765	translation initiation factor IF-2 subunit beta	arCOG01640	J	1535482	1535889	-	1535889	0.0441176	0.313726	342.913	0.992289	0.370085	2.68124	0.00733491	0.0178914
Chr	NC_013967	HVO_1679	HVO_RS12770	MULTISPECIES: hypothetical protein	arCOG02254	R	1536158	1536394	+	1536067	0.139241	0.421941	8602.89	-1.66641	0.384025	-4.33934	1.42913e-05	6.62778e-05
Chr	NC_013967	HVO_1680	HVO_RS12775	hypothetical protein	arCOG02119	S	1536560	1537000	-	1537004	0.0612245	0.353741	433.965	0.932655	0.290305	3.21268	0.00131504	0.00390405
Chr	NC_013967	HVO_1681	HVO_RS12780	MULTISPECIES: 8-oxoguanine DNA glycosylase	arCOG00464	L	1537062	1537976	-	1537977	0.0491803	0.30929	427.227	-1.54032	0.30929	-4.98018	6.3526e-07	4.00093e-06
Chr	NC_013967	HVO_1682	HVO_RS12785	mechanosensitive ion channel protein MscS	arCOG01569	M	1538090	1538830	-	#N/A	0.0526316	0.307692	57.1104	1.83675	0.421679	4.35581	1.32578e-05	6.18441e-05
Chr	NC_013967	HVO_1683	HVO_RS12790	4-alpha-glucanotransferase	arCOG04681	G	1538897	1540393	-	1540387	0.0300601	0.303941	287.706	2.52585	0.435804	5.79583	6.79844e-09	6.54125e-08
Chr	NC_013967	HVO_1684	HVO_RS12795	threonine--tRNA ligase	arCOG00401	J	1540595	1542526	+	1540595	0.0295031	0.351967	1620.12	-0.247027	0.307852	-0.802422	0.422309	0.53279
Chr	NC_013967	HVO_1685	HVO_RS12800	hypothetical protein	0	#N/A	1542542	1543999	-	1543999	0.063786	0.279835	426.704	2.3447	0.363408	6.45199	1.10393e-10	1.52451e-09
Chr	NC_013967	HVO_1686	HVO_RS12805	MFS transporter	arCOG00130	G	1544123	1545430	-	#N/A	0.0573394	0.297401	474.081	-0.335185	0.322705	-1.03867	0.298956	0.407278
Chr	NC_013967	HVO_1687	HVO_RS12810	hypothetical protein	arCOG08122	S	1545551	1545802	+	1545551	0.0952381	0.293651	28.2057	0.293892	0.533114	0.551273	0.581447	0.681255
Chr	NC_013967	HVO_1688	HVO_RS12815	hypothetical protein	arCOG13606	S	1545803	1546033	-	#N/A	0.0779221	0.324675	223.475	-1.02644	0.37652	-2.72612	0.00640832	0.0159033
Chr	NC_013967	HVO_1690	HVO_RS12825	MULTISPECIES: hypothetical protein	arCOG01566	F	1546383	1547813	+	1546352	0.0761317	0.352201	1501.36	-0.457955	0.347816	-1.31666	0.187954	0.280665
Chr	NC_013967	HVO_1691	HVO_RS12830	MULTISPECIES: photosystem reaction center subunit H	arCOG02155	R	1547818	1548111	-	1548111	0.0714286	0.384354	1397.91	-1.93505	0.304678	-6.35113	2.13744e-10	2.78006e-09
Chr	NC_013967	HVO_1692	HVO_RS12835	hypothetical protein	arCOG00335	C	1548294	1550495	-	#N/A	0.0449591	0.334242	705.846	0.740083	0.329464	2.24633	0.0246832	0.0508565
Chr	NC_013967	HVO_1693	HVO_RS12840	hypothetical protein	arCOG04519	C	1550488	1550991	-	1550991	0.077381	0.311508	134.748	-0.0165034	0.363944	-0.0453459	0.963832	0.974148
Chr	NC_013967	HVO_1694	HVO_RS12845	hypothetical protein	arCOG04118	P	1551070	1552914	-	#N/A	0.0487805	0.304607	878.438	-0.548925	0.305773	-1.7952	0.0726215	0.126794
Chr	NC_013967	HVO_1695	HVO_RS12850	hypothetical protein	arCOG08095	K	1553037	1553684	-	1553684	0.0833333	0.294753	332.2	-1.11286	0.342283	-3.25127	0.00114889	0.00347276
Chr	NC_013967	HVO_1696	HVO_RS12855	L-lactate permease	arCOG04386	C	1554057	1555769	+	#N/A	0.0420315	0.328663	970.002	-1.64674	0.352012	-4.67807	2.89586e-06	1.57536e-05
Chr	NC_013967	HVO_1697	HVO_RS12860	FAD-dependent oxidoreductase	arCOG00337	C	1555993	1559073	+	1555982	0.0360273	0.325219	1396.84	-1.24422	0.305796	-4.0688	4.7256e-05	0.00019393
Chr	NC_013967	HVO_1698	HVO_RS12865	MULTISPECIES: prohead protease	arCOG00622	D	1559213	1560010	+	1559189	0.0526316	0.329574	498.166	-0.784894	0.31541	-2.48849	0.0128287	0.0290885
Chr	NC_013967	HVO_1699	HVO_RS12870	aminotransferase class I/II	arCOG04334	E	1560022	1561158	-	1561159	0.0580475	0.290237	337.538	-0.922364	0.306693	-3.00745	0.00263451	0.00725278
Chr	NC_013967	HVO_1700	HVO_RS12875	transcriptional regulator	arCOG02809	K	1561229	1562032	-	#N/A	0.0634328	0.291045	305.045	-1.39535	0.380788	-3.66438	0.000247942	0.000872275
Chr	NC_013967	HVO_1701	HVO_RS12880	hypothetical protein	arCOG00463	L	1562255	1562776	-	#N/A	0.0977011	0.293103	93.5212	0.655032	0.385246	1.70029	0.0890755	0.15116
Chr	NC_013967	HVO_1702	HVO_RS12885	hypothetical protein	arCOG04523	S	1562799	1563230	-	1563230	0.0625	0.305556	29.2126	1.75182	0.533751	3.2821	0.00103038	0.00315514
Chr	NC_013967	HVO_1703	HVO_RS12890	ATP-dependent helicase	arCOG00555	R	1563336	1565687	+	#N/A	0.0433673	0.305697	1261.99	1.61123	0.325973	4.94283	7.69971e-07	4.7964e-06
Chr	NC_013967	HVO_1704	HVO_RS12895	hypothetical protein	arCOG06245	R	1565815	1566972	+	#N/A	0.0466321	0.333333	426.16	-1.90769	0.308612	-6.1815	6.34973e-10	7.34912e-09
Chr	NC_013967	HVO_1705	HVO_RS12900	iron ABC transporter substrate-binding protein	arCOG00227	P	1567095	1568261	+	1567095	0.0616967	0.327335	1581.32	-2.14675	0.32918	-6.52152	6.95987e-11	9.96085e-10
Chr	NC_013967	HVO_1706	HVO_RS12905	iron ABC transporter permease	arCOG00163	P	1568274	1569869	+	1568265	0.056391	0.307018	706.015	-0.0513685	0.324917	-0.158097	0.87438	0.911831
Chr	NC_013967	HVO_1707	HVO_RS12910	sugar ABC transporter	arCOG00177	E	1569859	1571028	+	#N/A	0.0282051	0.305983	303.843	0.670515	0.362482	1.84979	0.0643438	0.114647
Chr	NC_013967	HVO_1708	HVO_RS12915	membrane protein	arCOG04615	M	1571031	1573376	+	#N/A	0.0690537	0.283887	492.962	-0.726841	0.293844	-2.47356	0.0133773	0.0300762
Chr	NC_013967	HVO_1709	HVO_RS12920	MFS transporter	arCOG00148	P	1573455	1574471	-	#N/A	0.0383481	0.315634	2210.97	1.06942	0.356773	2.99749	0.00272216	0.00744492
Chr	NC_013967	HVO_1710	HVO_RS12925	alpha-amylase	arCOG02948	G	1575108	1577141	-	1577141	0.0471976	0.309243	2904.28	3.08984	0.264417	11.6855	1.51231e-31	3.55214e-29
Chr	NC_013967	HVO_1711	HVO_RS12930	glucoamylase	arCOG03285	G	1577316	1581851	+	1577316	0.0376984	0.299824	2437.59	1.75807	0.319647	5.50003	3.7973e-08	3.15888e-07
Chr	NC_013967	HVO_1712	HVO_RS12935	MULTISPECIES: cyclase	arCOG04604	R	1581981	1582466	+	1581981	0.0432099	0.308642	317.209	1.1091	0.295717	3.75054	0.000176452	0.000639973
Chr	NC_013967	HVO_1713	HVO_RS12940	two-component system sensor histidine kinase/response regulator	arCOG02369	T	1582513	1584591	-	#N/A	0.0548341	0.316979	215.894	-3.14207	0.394051	-7.97378	1.53899e-15	4.51853e-14
Chr	NC_013967	HVO_1714	HVO_RS12945	transporter	arCOG00271	G	1584730	1585611	-	#N/A	0.0612245	0.277778	294.213	0.233503	0.313074	0.745841	0.455764	0.566959
Chr	NC_013967	HVO_1715	HVO_RS12950	SAM-dependent methyltransferase	arCOG01792	Q	1585690	1586442	-	#N/A	0.0478088	0.281541	67.2911	-0.474431	0.449896	-1.05453	0.291639	0.399627
Chr	NC_013967	HVO_1716	HVO_RS12955	7-cyano-7-deazaguanine synthase	arCOG00039	J	1586571	1587305	-	#N/A	0.0244898	0.32517	115.556	-0.495104	0.388244	-1.27524	0.202224	0.297634
Chr	NC_013967	HVO_1717	HVO_RS12960	radical SAM protein	arCOG02173	O	1587408	1588181	-	#N/A	0.0387597	0.312661	96.4503	0.0515414	0.42576	0.121057	0.903646	0.931296
Chr	NC_013967	HVO_1718	HVO_RS12965	MULTISPECIES: 6-carboxy-5,6,7,8-tetrahydropterin synthase	arCOG02172	H	1588181	1588657	-	1588657	0.0880503	0.318658	301.718	-1.52394	0.335458	-4.54286	5.54948e-06	2.84821e-05
Chr	NC_013967	HVO_1719	HVO_RS12970	MULTISPECIES: thioesterase	arCOG01137	I	1588773	1589156	-	1589157	0.0703125	0.333333	93.7722	-0.33523	0.371651	-0.902002	0.367056	0.479867
Chr	NC_013967	HVO_1720	HVO_RS12975	hypothetical protein	arCOG08122	S	1589274	1589552	-	#N/A	0.0430108	0.304659	97.6697	1.19458	0.363711	3.28442	0.00102192	0.00313403
Chr	NC_013967	HVO_1721	HVO_RS12980	MULTISPECIES: (2Fe-2S)-binding protein	arCOG02987	C	1589725	1590096	+	#N/A	0.104839	0.301075	38.3159	-0.0483152	0.48545	-0.0995267	0.92072	0.945342
Chr	NC_013967	HVO_1723	HVO_RS12990	DEAD/DEAH box helicase	arCOG00874	K	1590526	1592613	-	#N/A	0.0747126	0.315613	683.016	0.884911	0.366613	2.41375	0.0157895	0.0345655
Chr	NC_013967	HVO_1724	HVO_RS12995	MULTISPECIES: hypothetical protein	arCOG11898	S	1592843	1593325	-	1593325	0.136646	0.343685	457.036	0.876877	0.32274	2.71698	0.00658814	0.0162996
Chr	NC_013967	HVO_1725	HVO_RS13000	MULTISPECIES: cell division control protein Cdc6	arCOG00467	L	1594707	1595912	+	1594707	0.0920398	0.383914	265.861	-1.59723	0.377759	-4.22818	2.35588e-05	0.000103945
Chr	NC_013967	HVO_1726	HVO_RS13005	hypothetical protein	arCOG04362	K	1596084	1596869	-	#N/A	0.175573	0.380407	360.643	0.0219141	0.306405	0.0715203	0.942984	0.959888
Chr	NC_013967	HVO_1727	HVO_RS13010	MULTISPECIES: transcription factor	arCOG01764	K	1596955	1597515	-	#N/A	0.13369	0.388592	2707.38	-0.537451	0.42354	-1.26895	0.204459	0.300259
Chr	NC_013967	HVO_1733	HVO_RS13040	hypothetical protein	arCOG02776	K	1603637	1604212	+	1603637	0.28125	0.392361	1370.45	-1.36488	0.500659	-2.72617	0.00640738	0.0159033
Chr	NC_013967	HVO_1734	HVO_RS13045	hypothetical protein	arCOG06153	S	1604209	1604640	+	#N/A	0.236111	0.381944	614.519	-1.1779	0.492567	-2.39135	0.0167863	0.0364678
Chr	NC_013967	HVO_1735	HVO_RS13050	hypothetical protein	arCOG03429	R	1605225	1607207	-	#N/A	0.192133	0.420575	235.037	-1.51597	0.358331	-4.23063	2.33041e-05	0.000102935
Chr	NC_013967	HVO_1736	HVO_RS13055	DNA repair helicase	arCOG00874	K	1607341	1608753	+	1607336	0.178344	0.377919	450.867	1.04114	0.473156	2.20041	0.0277779	0.0561891
Chr	NC_013967	HVO_1737	HVO_RS13060	hypothetical protein	arCOG04356	L	1608740	1610092	+	#N/A	0.13082	0.383592	435.776	0.681138	0.653986	1.04152	0.297635	0.406032
Chr	NC_013967	HVO_1738	HVO_RS13065	calcium-binding protein	arCOG10634	S	1610100	1610468	-	#N/A	0.170732	0.401084	81.9665	0.0313498	0.636286	0.04927	0.960704	0.973133
Chr	NC_013967	HVO_1739	HVO_RS13070	hypothetical protein	arCOG03560	X	1610465	1611235	-	#N/A	0.167315	0.398184	92.8149	0.046262	0.746383	0.0619815	0.950578	0.964906
Chr	NC_013967	HVO_1740	HVO_RS13075	hypothetical protein	0	#N/A	1611242	1611874	-	1611877	0.113744	0.396524	88.7595	-0.0317565	0.660485	-0.0480806	0.961652	0.97358
Chr	NC_013967	HVO_1741	HVO_RS13080	hypothetical protein	arCOG06280	S	1611934	1612920	-	1612927	0.240122	0.414387	345.866	-0.159387	0.479216	-0.3326	0.739436	0.813156
Chr	NC_013967	HVO_1742	HVO_RS13085	hypothetical protein	arCOG06279	X	1612996	1613553	-	#N/A	0.134409	0.388889	219.441	-0.619672	0.454051	-1.36476	0.172328	0.260251
Chr	NC_013967	HVO_1743	HVO_RS13090	hypothetical protein	arCOG03429	R	1613635	1614432	-	1614432	0.169173	0.377193	252.707	-1.19207	0.385997	-3.08829	0.00201312	0.0057376
Chr	NC_013967	HVO_1744	HVO_RS13095	ATP-dependent helicase	arCOG00555	R	1614465	1616816	-	1616824	0.177296	0.364371	389.461	-0.0895555	0.492505	-0.181837	0.855711	0.897401
Chr	NC_013967	HVO_1745	HVO_RS13100	hypothetical protein	arCOG00873	L	1616925	1617608	+	1616918	0.25	0.390351	5520.71	-2.95354	0.276796	-10.6704	1.39983e-26	1.64398e-24
Chr	NC_013967	HVO_1746	HVO_RS13105	hypothetical protein	arCOG04505	S	1617657	1618628	+	1617657	0.216049	0.404321	127.437	-1.19219	0.452442	-2.63501	0.00841349	0.0202015
Chr	NC_013967	HVO_1747	HVO_RS13110	hypothetical protein	0	#N/A	1618802	1618993	+	#N/A	0.1875	0.369792	12.0131	-0.759994	0.757228	-1.00365	0.315546	0.426248
Chr	NC_013967	HVO_1748	#N/A	#N/A	0	#N/A	1619111	1619302	-	#N/A	0.171875	0.333333	30.4465	0.0313549	0.576486	0.0543898	0.956625	0.969493
Chr	NC_013967	HVO_1749	HVO_RS13115	hypothetical protein	arCOG04746	S	1619596	1620450	+	1619596	0.0877193	0.37076	1241.4	0.796635	0.288961	2.7569	0.00583524	0.0146634
Chr	NC_013967	HVO_1750	HVO_RS13120	hypothetical protein	arCOG08209	S	1620463	1620693	-	1620693	0.12987	0.316017	61.8928	2.36726	0.449906	5.26167	1.42749e-07	1.03074e-06
Chr	NC_013967	HVO_1751	HVO_RS13125	copper-translocating P-type ATPase	arCOG01576	P	1620826	1623411	-	#N/A	0.0348028	0.305878	657.048	1.55654	0.284966	5.46219	4.70292e-08	3.82459e-07
Chr	NC_013967	HVO_1752	HVO_RS13130	transcriptional regulator	arCOG01585	P	1623553	1624152	-	1624152	0.045	0.306667	158.859	-0.0108285	0.339108	-0.0319324	0.974526	0.980859
Chr	NC_013967	HVO_1753	HVO_RS13135	heavy metal transporter	arCOG02764	P	1624284	1624481	+	#N/A	0.0454545	0.282828	226.964	-0.55873	0.369546	-1.51194	0.13055	0.209268
Chr	NC_013967	HVO_1754	HVO_RS13140	MULTISPECIES: hypothetical protein	0	#N/A	1624604	1624786	+	1624604	0.0819672	0.300546	419.495	-0.321487	0.356479	-0.901842	0.367141	0.479867
Chr	NC_013967	HVO_1755	HVO_RS13145	MULTISPECIES: hypothetical protein	arCOG06440	S	1624895	1625254	+	1624895	0.0666667	0.322222	537.797	0.782786	0.308459	2.53773	0.0111575	0.0258873
Chr	NC_013967	HVO_1756	HVO_RS13150	N-acetyltransferase	arCOG00834	K	1625273	1625896	-	1625896	0.0769231	0.288462	2066.01	-0.990667	0.345389	-2.86826	0.00412734	0.0107295
Chr	NC_013967	HVO_1757	HVO_RS13155	terminal quinol oxidase	arCOG02861	S	1626020	1626556	+	1626005	0.0223464	0.299814	9708.29	-0.204861	0.355515	-0.576237	0.564455	0.667022
Chr	NC_013967	HVO_1758	HVO_RS13160	thioredoxin reductase	arCOG01301	O	1626783	1627772	+	1626715	0.0575758	0.283838	722.571	-2.27785	0.342674	-6.64728	2.98563e-11	4.60295e-10
Chr	NC_013967	HVO_1759	HVO_RS13165	iron-III ABC transporter permease	arCOG01007	P	1627769	1628884	+	#N/A	0.0564516	0.320789	315.307	-3.42931	0.445876	-7.69117	1.45799e-14	3.75597e-13
Chr	NC_013967	HVO_1760	HVO_RS13170	MULTISPECIES: ferrichrome ABC transporter ATP-binding protein	arCOG00198	P	1628884	1629765	+	#N/A	0.0408163	0.340136	327.297	-2.39143	0.354669	-6.74272	1.55453e-11	2.47301e-10
Chr	NC_013967	HVO_1761	HVO_RS13175	MULTISPECIES: peptidyl-prolyl cis-trans isomerase	arCOG00981	O	1629850	1630323	-	1630323	0.0379747	0.335443	134.151	0.691739	0.342839	2.01768	0.0436251	0.0824316
Chr	NC_013967	HVO_1762	HVO_RS13180	ferredoxin	arCOG02845	C	1630387	1631157	-	1631157	0.07393	0.306096	676.089	0.753404	0.303868	2.47938	0.0131611	0.0296825
Chr	NC_013967	HVO_1763	HVO_RS13185	hypothetical protein	arCOG00899	M	1631305	1632306	+	1631305	0.0598802	0.258483	495.823	-2.51037	0.354913	-7.0732	1.514e-12	2.93465e-11
Chr	NC_013967	HVO_1764	HVO_RS13190	hypothetical protein	arCOG06244	S	1632381	1633343	-	#N/A	0.0654206	0.285566	197.629	-1.4243	0.386875	-3.68155	0.000231817	0.000822064
Chr	NC_013967	HVO_1765	#N/A	#N/A	0	#N/A	1633653	1633826	-	#N/A	0.206897	0.362069	1.3281	-0.38735	1.13773	-0.340458	0.733511	0.808185
Chr	NC_013967	HVO_1766	HVO_RS13195	MULTISPECIES: transcriptional regulator	arCOG00731	K	1633851	1634144	+	#N/A	0.122449	0.397959	38.7765	-1.75206	0.581479	-3.01311	0.00258588	0.0071456
Chr	NC_013967	HVO_1767	HVO_RS13200	peptide ABC transporter	arCOG00751	E	1634178	1635029	+	#N/A	0.0704225	0.34507	28.2483	-0.625428	0.544244	-1.14917	0.250486	0.353441
Chr	NC_013967	HVO_1768	HVO_RS13205	dipeptides/oligopeptides ABC transporter ATP-binding protein	arCOG00181	E	1635032	1636105	+	#N/A	0.0502793	0.308194	42.4515	-0.613404	0.482587	-1.27107	0.203703	0.299479
Chr	NC_013967	HVO_1769	HVO_RS13210	ABC transporter ATP-binding protein	arCOG00184	E	1636102	1637166	+	#N/A	0.0225352	0.333333	25.8171	0.118037	0.535323	0.220497	0.825484	0.875474
Chr	NC_013967	HVO_1770	HVO_RS13215	hypothetical protein	0	#N/A	1637163	1637525	+	#N/A	0.0578512	0.269972	2.45003	-0.131581	1.07112	-0.122845	0.90223	0.930425
Chr	NC_013967	HVO_1771	HVO_RS13220	hypothetical protein	arCOG03840	#N/A	1637522	1638643	+	#N/A	0.0588235	0.286096	53.2028	-0.0340883	0.470951	-0.0723819	0.942298	0.959846
Chr	NC_013967	HVO_1772	HVO_RS13225	hypothetical protein	arCOG05881	S	1638652	1639236	+	#N/A	0.0717949	0.295727	18.7763	-1.73405	0.679211	-2.55303	0.010679	0.0248927
Chr	NC_013967	HVO_1773	HVO_RS13230	hypothetical protein	arCOG07160	E	1639238	1639897	+	#N/A	0.0409091	0.3	24.6572	-0.793318	0.563567	-1.40767	0.159228	0.245009
Chr	NC_013967	HVO_1774	HVO_RS13235	leucyl aminopeptidase	arCOG01890	E	1639898	1640845	+	#N/A	0.0379747	0.295359	39.033	-0.343102	0.534021	-0.642489	0.520556	0.629012
Chr	NC_013967	HVO_1775	HVO_RS13240	oxygen-insensitive NAD(P)H nitroreductase/dihydropteridine reductase	arCOG00288	C	1640842	1641810	+	#N/A	0.0619195	0.28999	23.1869	0.527803	0.583415	0.90468	0.365635	0.478839
Chr	NC_013967	HVO_1776	HVO_RS13245	hypothetical protein	arCOG02006	M	1641810	1642469	+	#N/A	0.0545455	0.274242	40.4541	-1.13669	0.52604	-2.16084	0.0307075	0.0611547
Chr	NC_013967	HVO_1778	HVO_RS13250	catalase-peroxidase	arCOG04487	P	1642780	1644936	+	#N/A	0.0514604	0.334724	1893.4	1.94993	0.423111	4.60854	4.05505e-06	2.15891e-05
Chr	NC_013967	HVO_1779	HVO_RS13255	transducer protein Htr8	arCOG02320	N	1645089	1646900	-	#N/A	0.0827815	0.341611	342.798	-0.443687	0.314058	-1.41276	0.157728	0.243168
Chr	NC_013967	HVO_1780	HVO_RS13260	hypothetical protein	arCOG02773	K	1647441	1647956	+	1647441	0.145349	0.381783	131.812	-1.10198	0.508084	-2.1689	0.0300906	0.0601662
Chr	NC_013967	HVO_1781	HVO_RS13265	hypothetical protein	arCOG04517	S	1647961	1648317	+	#N/A	0.294118	0.431373	71.1017	-0.756745	0.607026	-1.24664	0.212528	0.309604
Chr	NC_013967	HVO_1782	HVO_RS13270	IS4 family transposase	arCOG06160	X	1648457	1649626	-	#N/A	0.182051	0.403419	70.0021	-2.19423	0.466583	-4.70276	2.56669e-06	1.41363e-05
Chr	NC_013967	HVO_1783	HVO_RS13280	hypothetical protein	arCOG06352	S	1650909	1651583	-	#N/A	0.0222222	0.244444	152.337	0.304312	0.330115	0.921835	0.356615	0.469335
Chr	NC_013967	HVO_1784	HVO_RS13275	peptidase M20	arCOG01107	E	1649677	1650921	+	#N/A	0.053012	0.284337	839.528	0.422285	0.272463	1.54988	0.12117	0.196759
Chr	NC_013967	HVO_1785	#N/A	#N/A	arCOG10128	S	1651680	1651850	-	#N/A	0.0701754	0.339181	187.376	-0.390352	0.343707	-1.13571	0.256077	0.359029
Chr	NC_013967	HVO_1786	#N/A	#N/A	0	#N/A	1651847	1651978	-	#N/A	0.113636	0.356061	3.62896	0.597003	0.982994	0.607332	0.543631	0.648482
Chr	NC_013967	HVO_1787	HVO_RS13285	MULTISPECIES: hypothetical protein	arCOG04747	S	1652155	1652478	+	1652155	0.101852	0.33642	114.861	-1.14341	0.451206	-2.53412	0.0112731	0.0261402
Chr	NC_013967	HVO_1788	HVO_RS13290	ferredoxin--nitrite reductase	arCOG02055	P	1652567	1654345	+	1652561	0.0252951	0.338954	398.54	-0.554359	0.331552	-1.67201	0.0945223	0.158917
Chr	NC_013967	HVO_1789	HVO_RS13295	hypothetical protein	arCOG04700	S	1654412	1654696	+	1654408	0.0105263	0.340351	496.335	-0.215034	0.346006	-0.621474	0.534288	0.640857
Chr	NC_013967	HVO_1790	HVO_RS13300	EamA family transporter	arCOG00271	G	1655015	1655935	+	#N/A	0.0390879	0.275787	274.519	0.46601	0.380655	1.22423	0.220865	0.319187
Chr	NC_013967	HVO_1791	HVO_RS13305	EamA family transporter	arCOG00271	G	1655978	1656925	-	1656977	0.0727848	0.320675	143.403	-3.12761	0.436644	-7.16284	7.90223e-13	1.58561e-11
Chr	NC_013967	HVO_1792	HVO_RS13310	MULTISPECIES: transcriptional regulator	arCOG01580	K	1657128	1657616	+	1657128	0.0736196	0.382413	240.937	-1.25932	0.324923	-3.87575	0.000106297	0.000407336
Chr	NC_013967	HVO_1793	#N/A	#N/A	arCOG06408	T	1657813	1659171	-	#N/A	0.0449438	0.317881	13.0145	-1.9254	0.785236	-2.452	0.0142066	0.0316379
Chr	NC_013967	HVO_1794	HVO_RS13320	sensor histidine kinase	0	#N/A	1659530	1659937	-	#N/A	0.102941	0.29902	56.5471	-1.74257	0.477013	-3.65309	0.000259099	0.000908324
Chr	NC_013967	HVO_1795	HVO_RS13325	hypothetical protein	arCOG03909	S	1659966	1660205	+	#N/A	0.0625	0.279167	19.0622	-0.343192	0.758308	-0.452576	0.650854	0.742319
Chr	NC_013967	HVO_1796	#N/A	#N/A	0	#N/A	1660355	1660495	+	1660355	0.191489	0.340426	370.52	-1.06448	0.398282	-2.67267	0.00752494	0.0182991
Chr	NC_013967	HVO_1797	HVO_RS13330	MBL fold metallo-hydrolase	arCOG00541	J	1660545	1661777	-	#N/A	0.0340633	0.30738	290.608	-1.27795	0.361111	-3.53893	0.000401745	0.00134917
Chr	NC_013967	HVO_1798	HVO_RS13335	hypothetical protein	arCOG10156	S	1661889	1662266	+	1661889	0.0793651	0.256614	23.3474	0.91812	0.540571	1.69843	0.0894273	0.151563
Chr	NC_013967	HVO_1799	HVO_RS13340	FAD-dependent oxidoreductase	arCOG00570	C	1662369	1663601	-	#N/A	0.0437956	0.343066	183.743	0.602605	0.550866	1.09392	0.273989	0.379085
Chr	NC_013967	HVO_1800	#N/A	#N/A	0	#N/A	1663640	1663783	-	1663840	0.25	0.375	19.2462	1.21244	0.71578	1.69387	0.0902908	0.152638
Chr	NC_013967	HVO_1801	HVO_RS13345	hypothetical protein	arCOG06313	S	1663843	1664175	-	1664154	0.0540541	0.264264	817.875	0.801165	0.366246	2.18751	0.0287055	0.0578019
Chr	NC_013967	HVO_1802	HVO_RS13350	hypothetical protein	arCOG04994	E	1664260	1665432	-	#N/A	0.0741688	0.287298	394.011	-0.79069	0.309191	-2.55729	0.0105492	0.0246189
Chr	NC_013967	HVO_1803	HVO_RS13355	MULTISPECIES: hypothetical protein	arCOG01336	S	1666075	1666677	+	1666075	0.109453	0.363184	770.657	-0.510268	0.440679	-1.15791	0.246899	0.349351
Chr	NC_013967	HVO_1804	HVO_RS13360	nicotinate phosphoribosyltransferase	arCOG01481	H	1666767	1667933	-	#N/A	0.0514139	0.293916	279.786	-1.29035	0.343392	-3.75764	0.000171522	0.000625466
Chr	NC_013967	HVO_1805	HVO_RS13365	hypothetical protein	arCOG09133	S	1668011	1668331	-	#N/A	0.11215	0.320872	54.5838	0.47984	0.421667	1.13796	0.255137	0.357837
Chr	NC_013967	HVO_1806	HVO_RS13370	hypothetical protein	arCOG02980	S	1668369	1669796	-	#N/A	0.0441176	0.294118	416.711	1.83273	0.309657	5.91857	3.24745e-09	3.31639e-08
Chr	NC_013967	HVO_1807	HVO_RS13375	hypothetical protein	arCOG13607	S	1669841	1670281	-	#N/A	0.102041	0.310658	115.803	0.763684	0.363815	2.0991	0.0358079	0.0699515
Chr	NC_013967	HVO_1808	HVO_RS13380	hypothetical protein	arCOG02980	S	1670378	1671808	-	#N/A	0.0461216	0.313068	1096.34	1.08449	0.267219	4.05844	4.9401e-05	0.000202524
Chr	NC_013967	HVO_1809	HVO_RS13385	cysteine hydrolase	arCOG01943	Q	1671908	1672480	+	1671908	0.0366492	0.315881	227.659	0.049225	0.314757	0.15639	0.875725	0.912757
Chr	NC_013967	HVO_1810	HVO_RS13390	MULTISPECIES: esterase	arCOG00777	Q	1672559	1673044	-	#N/A	0.0493827	0.306584	246.698	-0.69709	0.386574	-1.80325	0.0713489	0.125064
Chr	NC_013967	HVO_1811	HVO_RS13395	two-component system sensor histidine kinase/response regulator	arCOG06712	T	1673282	1675861	+	1673072	0.0418605	0.307752	704.156	-0.457967	0.303696	-1.50798	0.13156	0.210464
Chr	NC_013967	HVO_1812	HVO_RS13400	hypothetical protein	arCOG00014	G	1675922	1677049	+	#N/A	0.0771277	0.303191	92.4087	-0.293479	0.370257	-0.792635	0.42799	0.538936
Chr	NC_013967	HVO_1813	HVO_RS13405	hypothetical protein	arCOG02272	K	1677249	1677677	-	1677749	0.104895	0.314685	370.326	1.76778	0.361792	4.88619	1.02806e-06	6.25799e-06
Chr	NC_013967	HVO_1814	HVO_RS13410	hypothetical protein	arCOG02979	S	1677900	1678811	-	1678811	0.0690789	0.281798	70.5271	-0.0710926	0.433266	-0.164085	0.869664	0.908099
Chr	NC_013967	HVO_1815	HVO_RS13415	hypothetical protein	arCOG01941	H	1678866	1679552	+	#N/A	0.0567686	0.240175	257.107	-0.117228	0.310577	-0.377452	0.705838	0.789028
Chr	NC_013967	HVO_1816	HVO_RS13420	dihydroorotase	arCOG00689	F	1679617	1680906	+	1679617	0.0348837	0.268992	621.337	-1.10236	0.2844	-3.87608	0.000106155	0.000407182
Chr	NC_013967	HVO_1817	HVO_RS13425	hypothetical protein	0	#N/A	1680926	1681369	-	1681370	0.121622	0.263514	385.788	1.03085	0.340601	3.02656	0.00247352	0.00687798
Chr	NC_013967	HVO_1818	HVO_RS13430	MULTISPECIES: hypothetical protein	arCOG02977	S	1681496	1682023	+	1681492	0.0681818	0.3125	362.699	-1.22506	0.316827	-3.86664	0.000110345	0.000419226
Chr	NC_013967	HVO_1819	HVO_RS13435	hypothetical protein	arCOG02976	S	1682086	1682775	-	1682775	0.0652174	0.33913	220.017	-2.40413	0.351759	-6.83458	8.2244e-12	1.39745e-10
Chr	NC_013967	HVO_1820	HVO_RS13440	MULTISPECIES: universal stress protein UspA	arCOG02053	T	1682896	1683264	+	1682896	0.0731707	0.333333	165.676	0.473884	0.339479	1.39592	0.16274	0.248804
Chr	NC_013967	HVO_1821	HVO_RS13445	HAT (histone acetyltransferase) family protein	arCOG00834	K	1683261	1683815	+	#N/A	0.0216216	0.302703	419.996	0.824963	0.290051	2.8442	0.00445232	0.011492
Chr	NC_013967	HVO_1822	HVO_RS13450	MULTISPECIES: universal stress protein UspA	arCOG04802	T	1683867	1684322	-	1684322	0.0460526	0.289474	268.43	1.05904	0.303009	3.49507	0.000473932	0.00156269
Chr	NC_013967	HVO_1823	HVO_RS13455	MULTISPECIES: universal stress protein UspA	arCOG02053	T	1684424	1684885	+	1684424	0.0194805	0.266234	549.586	1.36404	0.328631	4.15069	3.31469e-05	0.000141611
Chr	NC_013967	HVO_1824	HVO_RS13460	hypothetical protein	arCOG00423	J	1684989	1686278	+	1684989	0.0348837	0.324031	1017.31	1.19951	0.297542	4.03139	5.54471e-05	0.000225
Chr	NC_013967	HVO_1825	HVO_RS13465	MULTISPECIES: hypothetical protein	arCOG04699	S	1686324	1686752	-	1686752	0.048951	0.340326	344.416	-2.79527	0.381186	-7.33309	2.24909e-13	4.90745e-12
Chr	NC_013967	HVO_1826	HVO_RS13470	hypothetical protein	arCOG06404	S	1686807	1687244	-	#N/A	0.0684932	0.299087	254.659	0.254942	0.374285	0.681144	0.495781	0.605583
Chr	NC_013967	HVO_1827	HVO_RS13475	MULTISPECIES: 30S ribosomal protein S6e	arCOG01946	J	1687269	1687670	-	1687670	0.0671642	0.31592	5496.6	-2.6543	0.31292	-8.48236	2.20672e-17	8.72419e-16
Chr	NC_013967	HVO_1828	HVO_RS13480	MULTISPECIES: protease La-like protein type 2	arCOG02162	O	1687825	1688127	+	#N/A	0.108911	0.326733	139.969	0.255807	0.356111	0.718337	0.47255	0.582913
Chr	NC_013967	HVO_1829	HVO_RS13485	aminopeptidase	arCOG01889	E	1688224	1689318	-	1689318	0.0356164	0.315982	1468.49	0.733569	0.268973	2.72729	0.00638559	0.0158765
Chr	NC_013967	HVO_1830	HVO_RS13490	MULTISPECIES: 6-phosphogluconate dehydrogenase	arCOG00248	G	1689487	1690386	+	1689487	0.0266667	0.286667	850.109	-2.54049	0.345035	-7.36298	1.79848e-13	3.98962e-12
Chr	NC_013967	HVO_1831	HVO_RS13495	(2Fe-2S)-binding protein	arCOG02843	C	1690567	1691148	+	1690567	0.0721649	0.343643	3787.32	-1.6809	0.274597	-6.12135	9.27834e-10	1.03487e-08
Chr	NC_013967	HVO_1832	HVO_RS13500	MATE family efflux transporter	arCOG01731	V	1691338	1692804	+	1691335	0.0449898	0.335378	243.596	1.21873	0.368461	3.30761	0.000940956	0.00292165
Chr	NC_013967	HVO_1834	HVO_RS13515	hypothetical protein	arCOG03162	X	1695909	1696406	-	1696397	0.355422	0.443775	106.497	-2.52833	0.481786	-5.24783	1.53905e-07	1.10529e-06
Chr	NC_013967	HVO_1835	HVO_RS13510	IS4 family transposase	arCOG03902	X	1694560	1695912	+	1694482	0.241685	0.42646	18.5216	-3.22667	0.835263	-3.86306	0.000111974	0.000425011
Chr	NC_013967	HVO_1839	#N/A	#N/A	arCOG01250	X	1699699	1700727	-	1700761	0.367347	0.48105	308.222	-0.441668	0.334455	-1.32056	0.186648	0.278924
Chr	NC_013967	HVO_1840	HVO_RS13535	hypothetical protein	arCOG06428	S	1701014	1701250	+	1700823	0.151899	0.324895	3.56795	0.63807	1.01522	0.628507	0.529672	0.637234
Chr	NC_013967	HVO_1841	HVO_RS13540	hypothetical protein	arCOG06319	R	1701339	1702970	+	#N/A	0.163603	0.378064	42.8421	-0.745383	0.514946	-1.4475	0.147758	0.231735
Chr	NC_013967	HVO_1842	#N/A	#N/A	0	#N/A	1703721	1703846	-	1704065	0.214286	0.444444	2.05276	-0.632714	1.12459	-0.562619	0.573694	0.675272
Chr	NC_013967	HVO_1843	HVO_RS13550	hypothetical protein	0	#N/A	1704184	1704411	+	1704051	0.263158	0.407895	53.9299	-2.13258	0.519845	-4.10233	4.0901e-05	0.000170835
Chr	NC_013967	HVO_1844	HVO_RS13555	hypothetical protein	0	#N/A	1704453	1704599	-	#N/A	0.44898	0.598639	235.957	-0.144957	0.336116	-0.431272	0.666271	0.75453
Chr	NC_013967	HVO_1845	HVO_RS13560	IS4 family transposase	arCOG06160	X	1704683	1705852	+	#N/A	0.182051	0.401709	152.969	-2.0378	0.370313	-5.50291	3.73563e-08	3.11406e-07
Chr	NC_013967	HVO_1847	HVO_RS13570	oligoendopeptidase F	arCOG04758	E	1706585	1708384	-	#N/A	0.0266667	0.343333	820.333	0.293397	0.305073	0.961728	0.336186	0.448636
Chr	NC_013967	HVO_1848A	#N/A	#N/A	arCOG06428	S	1708467	1708622	-	1708629	0.173077	#N/A	2981.76	-0.32337	0.289384	-1.11744	0.263805	0.36857
Chr	NC_013967	HVO_1849	HVO_RS13575	aminopeptidase	arCOG02959	O	1708769	1710103	+	#N/A	0.0539326	0.27191	440.779	0.917948	0.288338	3.18358	0.00145466	0.00427722
Chr	NC_013967	HVO_1850	HVO_RS13580	hypothetical protein	0	#N/A	1710113	1710439	-	1710439	0.0917431	0.30581	159.869	-1.23682	0.387035	-3.19563	0.00139528	0.00411777
Chr	NC_013967	HVO_1851	HVO_RS13585	hydrolase	arCOG02292	R	1710559	1711206	-	1711206	0.0416667	0.324074	506.607	-0.682201	0.300633	-2.26922	0.0232551	0.0484138
Chr	NC_013967	HVO_1852	HVO_RS13590	tRNA pseudouridine(38-40) synthase TruA	arCOG04449	J	1711294	1712145	-	1712145	0.056338	0.262911	552.536	-1.16227	0.331535	-3.50573	0.000455363	0.00150643
Chr	NC_013967	HVO_1853	HVO_RS13595	universal stress protein UspA	arCOG02053	T	1712217	1712663	-	#N/A	0.0268456	0.281879	418.921	-0.624864	0.321958	-1.94083	0.0522792	0.0965991
Chr	NC_013967	HVO_1854	HVO_RS13600	histidine--tRNA ligase	arCOG00404	J	1712786	1714081	-	1714081	0.0162037	0.304784	549.559	1.13601	0.329086	3.45202	0.000556402	0.00180921
Chr	NC_013967	HVO_1855	HVO_RS13605	EamA family transporter	arCOG00272	G	1714136	1715041	-	1715041	0.0463576	0.288079	110.319	-0.436347	0.373222	-1.16914	0.242349	0.344377
Chr	NC_013967	HVO_1856	HVO_RS13610	alpha hydrolase	arCOG00037	J	1715144	1715734	-	#N/A	0.0253807	0.292724	597.154	0.539904	0.276366	1.95358	0.0507507	0.0940796
Chr	NC_013967	HVO_1857	HVO_RS13615	MULTISPECIES: DNA-binding protein	arCOG04179	R	1715738	1716100	-	1716100	0.0578512	0.360882	1133.38	0.199266	0.313347	0.635927	0.524824	0.632696
Chr	NC_013967	HVO_1858	HVO_RS13620	MULTISPECIES: 30S ribosomal protein S19e	arCOG01344	J	1716206	1716661	-	1716661	0.0526316	0.320175	5156.09	-0.280203	0.29998	-0.934072	0.350267	0.463118
Chr	NC_013967	HVO_1859	HVO_RS13625	TIGR00374 family protein	arCOG00899	M	1716776	1717804	-	#N/A	0.0408163	0.309038	535.023	-1.81607	0.330458	-5.49562	3.89334e-08	3.21865e-07
Chr	NC_013967	HVO_1860	#N/A	#N/A	0	#N/A	1717837	1717962	-	#N/A	0.119048	0.325397	6.85043	2.52057	0.971134	2.59549	0.00944555	0.0223149
Chr	NC_013967	HVO_1861	HVO_RS13630	thiamine-phosphate kinase	arCOG00638	H	1717971	1718864	+	1717971	0.057047	0.268456	402.053	-0.280181	0.320494	-0.874214	0.382002	0.495399
Chr	NC_013967	HVO_1862	HVO_RS13635	site-2 protease family protein	arCOG00609	O	1718904	1720043	-	#N/A	0.0763158	0.340351	880.054	1.18771	0.274081	4.33342	1.4681e-05	6.77703e-05
Chr	NC_013967	HVO_1863	HVO_RS13640	hypothetical protein	arCOG02866	S	1720493	1720738	-	1720750	0.0731707	0.386179	414.395	1.44782	0.641395	2.25731	0.0239889	0.0497082
Chr	NC_013967	HVO_1864	HVO_RS13645	molybdopterin synthase	arCOG00533	H	1721045	1721830	-	1721830	0.0496183	0.310433	580.779	0.489649	0.29012	1.68775	0.0914594	0.154417
Chr	NC_013967	HVO_1865	HVO_RS13650	hypothetical protein	0	#N/A	1721855	1722199	-	1722199	0.0347826	0.266667	193.652	-1.48377	0.427722	-3.469	0.000522395	0.00170837
Chr	NC_013967	HVO_1866	HVO_RS13655	MULTISPECIES: UMP kinase	arCOG00858	F	1722293	1723006	+	1722200	0.0546218	0.302521	125.391	-0.362442	0.377607	-0.95984	0.337136	0.449275
Chr	NC_013967	HVO_1867	HVO_RS13660	lysine--tRNA ligase	arCOG00485	J	1723008	1724675	+	#N/A	0.0233813	0.319544	484.617	-0.27452	0.374509	-0.733013	0.463551	0.574653
Chr	NC_013967	HVO_1868	HVO_RS13665	hypothetical protein	arCOG04693	S	1724727	1725266	-	#N/A	0.0277778	0.346296	508.471	0.113236	0.293053	0.386401	0.6992	0.782265
Chr	NC_013967	HVO_1869	HVO_RS13670	hypothetical protein	0	#N/A	1725397	1725873	+	#N/A	0.0377358	0.303983	1767.76	1.60714	0.30443	5.27917	1.2977e-07	9.49032e-07
Chr	NC_013967	HVO_1870	HVO_RS13675	metalloprotease	arCOG04064	O	1726022	1727809	+	1725877	0.0536913	0.307606	1075.88	1.82841	0.298428	6.1268	8.96644e-10	1.00853e-08
Chr	NC_013967	HVO_1871	HVO_RS13680	hypothetical protein	arCOG03031	R	1727916	1729421	+	1727916	0.0458167	0.322045	4223.7	0.365699	0.292255	1.2513	0.210825	0.307796
Chr	NC_013967	HVO_1872	HVO_RS13685	hypothetical protein	arCOG10674	S	1729602	1729928	-	1729850	0.110092	0.351682	374.624	-0.176781	0.292079	-0.605252	0.545012	0.649815
Chr	NC_013967	HVO_1873	#N/A	#N/A	arCOG13608	S	1730131	1730301	-	#N/A	0.0350877	0.298246	398.585	-0.819086	0.292739	-2.79801	0.00514189	0.0130691
Chr	NC_013967	HVO_1874	HVO_RS13690	general stress protein	arCOG01617	C	1730301	1731374	-	1731374	0.0167598	0.331471	2422.68	-0.83643	0.292687	-2.85777	0.00426636	0.0110621
Chr	NC_013967	HVO_1875	HVO_RS13695	acetyltransferase	arCOG01848	R	1731564	1732481	+	1731563	0.0555556	0.344227	152.178	-0.488568	0.340386	-1.43533	0.151192	0.236285
Chr	NC_013967	HVO_1876	HVO_RS13700	hypothetical protein	arCOG04741	S	1732593	1732892	+	1732591	0.08	0.326667	649.567	1.73046	0.326085	5.30678	1.11577e-07	8.42209e-07
Chr	NC_013967	HVO_1878	HVO_RS13715	NAD(+) synthetase	arCOG00069	H	1733825	1734655	+	1733825	0.0649819	0.336943	580.085	0.84925	0.335729	2.52957	0.0114202	0.0264201
Chr	NC_013967	HVO_1879	HVO_RS13720	enoyl-CoA hydratase	arCOG00239	I	1734697	1735392	-	#N/A	0.0818966	0.280172	202.035	0.540233	0.345389	1.56413	0.117787	0.192126
Chr	NC_013967	HVO_1880	HVO_RS13725	MULTISPECIES: hypothetical protein	arCOG06323	S	1735453	1736130	+	1735452	0.0575221	0.269911	835.646	-0.662094	0.274273	-2.41399	0.0157787	0.0345608
Chr	NC_013967	HVO_1882	HVO_RS13735	pectinesterase	arCOG02495	S	1736369	1737445	-	#N/A	0.0724234	0.325905	50.1522	1.0875	0.438457	2.48029	0.0131276	0.0296485
Chr	NC_013967	HVO_1883	HVO_RS13740	hypothetical protein	arCOG04664	R	1737687	1738298	-	#N/A	0.0294118	0.27451	280.708	2.24687	0.299404	7.50446	6.16813e-14	1.49269e-12
Chr	NC_013967	HVO_1884	HVO_RS13745	hypothetical protein	arCOG04662	S	1738397	1739014	+	1738396	0.0728155	0.325243	207.016	1.58071	0.359098	4.40188	1.07315e-05	5.15655e-05
Chr	NC_013967	HVO_1885	HVO_RS13750	MULTISPECIES: potassium transporter Trk	arCOG01957	P	1739055	1739708	+	1739055	0.0550459	0.319572	119.743	-0.488571	0.466706	-1.04685	0.295169	0.403081
Chr	NC_013967	HVO_1886	HVO_RS13755	phosphate ABC transporter ATP-binding protein	arCOG00231	P	1740018	1740884	-	#N/A	0.0657439	0.280277	361.961	0.483442	0.302897	1.59606	0.110475	0.181236
Chr	NC_013967	HVO_1887	HVO_RS13760	molybdenum ABC transporter permease	arCOG00166	P	1740881	1741579	-	#N/A	0.0729614	0.316166	322.166	0.845734	0.3224	2.62324	0.00870973	0.0207878
Chr	NC_013967	HVO_1888	HVO_RS13765	molybdenum transporter	arCOG00229	H	1741604	1742632	-	1742632	0.0728863	0.337221	671.325	1.78279	0.290405	6.13898	8.30551e-10	9.42156e-09
Chr	NC_013967	HVO_1889	HVO_RS13770	hypothetical protein	arCOG06324	V	1742864	1743340	+	#N/A	0.0628931	0.257862	71.3051	0.054699	0.402673	0.13584	0.891948	0.924597
Chr	NC_013967	HVO_1890	#N/A	#N/A	0	#N/A	1743400	1743573	-	#N/A	0.103448	0.321839	234.021	1.74038	0.347697	5.00543	5.57363e-07	3.56088e-06
Chr	NC_013967	HVO_1891	#N/A	#N/A	0	#N/A	1743570	1743749	-	1743749	0.15	0.277778	73.8056	0.762851	0.398891	1.91243	0.0558214	0.101791
Chr	NC_013967	HVO_1892	HVO_RS13775	ACT domain-containing protein	arCOG05233	S	1743807	1744214	-	1744214	0.0588235	0.316176	194.89	-1.60129	0.366056	-4.37445	1.21739e-05	5.76636e-05
Chr	NC_013967	HVO_1893	HVO_RS13780	non-canonical purine NTP pyrophosphatase	arCOG04184	F	1744375	1745007	-	#N/A	0.0663507	0.311216	588.386	-0.239958	0.313525	-0.765355	0.44406	0.554624
Chr	NC_013967	HVO_1894	HVO_RS13785	MULTISPECIES: hypothetical protein	arCOG04718	S	1745062	1745340	-	1745340	0.0322581	0.333333	3553.04	1.67154	0.340232	4.91294	8.97199e-07	5.53712e-06
Chr	NC_013967	HVO_1895	HVO_RS13790	serine/threonine protein kinase	arCOG01183	J	1745405	1747063	-	#N/A	0.0506329	0.283303	910.87	-0.943869	0.305221	-3.09241	0.00198537	0.00566661
Chr	NC_013967	HVO_1896	HVO_RS13795	MULTISPECIES: 30S ribosomal protein S24e	arCOG04182	J	1747097	1747402	-	#N/A	0.0490196	0.392157	3631.06	-2.89962	0.422093	-6.86964	6.43647e-12	1.12723e-10
Chr	NC_013967	HVO_1897	HVO_RS13800	hypothetical protein	arCOG04076	S	1747471	1748010	-	#N/A	0.0555556	0.275926	2117.35	-0.403779	0.287615	-1.40389	0.160353	0.246075
Chr	NC_013967	HVO_1898	HVO_RS13805	MULTISPECIES: DNA-directed RNA polymerase subunit E\'\'	arCOG04077	K	1748024	1748221	-	#N/A	0.030303	0.353535	351.763	-0.308359	0.37198	-0.828965	0.407124	0.519874
Chr	NC_013967	HVO_1899	HVO_RS13810	MULTISPECIES: DNA-directed RNA polymerase	arCOG00675	K	1748221	1748793	-	#N/A	0.0680628	0.359511	2218.47	-0.241712	0.306229	-0.789315	0.429928	0.541034
Chr	NC_013967	HVO_1900	HVO_RS13815	MULTISPECIES: hypothetical protein	arCOG04312	J	1748801	1749190	-	#N/A	0.0307692	0.307692	2043.64	-0.289008	0.267081	-1.0821	0.279209	0.385106
Chr	NC_013967	HVO_1901	HVO_RS13820	translation initiation factor IF-2 subunit gamma	arCOG01563	J	1749192	1750427	-	#N/A	0.0631068	0.328479	9086.37	0.216497	0.264025	0.819989	0.412223	0.523705
Chr	NC_013967	HVO_1902	HVO_RS13825	MULTISPECIES: hypothetical protein	arCOG03927	S	1750666	1751373	-	#N/A	0.0466102	0.331921	134.91	-3.03276	0.437831	-6.92679	4.30491e-12	7.67389e-11
Chr	NC_013967	HVO_1903	HVO_RS13830	hypothetical protein	arCOG03104	S	1751599	1752582	+	1751599	0.0579268	0.270325	360.303	0.881628	0.302439	2.91506	0.00355615	0.00942877
Chr	NC_013967	HVO_1904	HVO_RS13835	hypothetical protein	arCOG11899	S	1752587	1752799	-	#N/A	0.056338	0.323944	49.4806	-0.148357	0.488529	-0.303681	0.761371	0.82924
Chr	NC_013967	HVO_1905	HVO_RS13840	ATP-binding protein	arCOG00499	R	1752796	1753620	-	1753621	0.0545455	0.32	229.046	-0.0825889	0.313706	-0.263268	0.792344	0.851407
Chr	NC_013967	HVO_1906	HVO_RS13845	hypothetical protein	arCOG13609	S	1754022	1754762	+	1753879	0.157895	0.346829	22.0334	-0.116839	0.61218	-0.190857	0.848637	0.891873
Chr	NC_013967	HVO_1907	HVO_RS13850	ATPase AAA	arCOG04368	O	1754807	1756231	-	1756232	0.04	0.347368	1816.06	0.571282	0.344446	1.65855	0.097206	0.162642
Chr	NC_013967	HVO_1908	HVO_RS13855	nitrate reductase	arCOG01491	C	1756594	1758696	+	#N/A	0.0527817	0.284356	170.844	-1.03747	0.349841	-2.96553	0.00302161	0.00816877
Chr	NC_013967	HVO_1913	HVO_RS13870	hypothetical protein	0	#N/A	1761405	1761608	+	#N/A	0.117647	0.264706	13.5909	-0.883222	0.701956	-1.25823	0.208309	0.305107
Chr	NC_013967	HVO_1914	HVO_RS13875	acetyl-CoA acetyltransferase	arCOG01282	I	1761736	1762869	+	1761736	0.0343915	0.306878	370.196	-0.148358	0.290137	-0.51134	0.609113	0.706621
Chr	NC_013967	HVO_1915	#N/A	#N/A	0	#N/A	1762997	1763173	+	#N/A	0.101695	0.265537	20.4574	0.152544	0.579219	0.263362	0.792272	0.851407
Chr	NC_013967	HVO_1916	HVO_RS13880	potassium transporter	arCOG01961	P	1763225	1765132	-	1765147	0.081761	0.328092	2023.52	0.211929	0.279236	0.758959	0.447877	0.558169
Chr	NC_013967	HVO_1917	HVO_RS13885	long-chain fatty acid--CoA ligase	arCOG04199	I	1765262	1767262	-	1767262	0.0449775	0.313843	1604.5	1.20977	0.322559	3.75053	0.000176461	0.000639973
Chr	NC_013967	HVO_1918	HVO_RS13890	MBL fold hydrolase	arCOG00505	R	1767360	1768268	-	1768268	0.0264026	0.316832	824.967	0.675267	0.290561	2.32401	0.0201249	0.0427896
Chr	NC_013967	HVO_1919	HVO_RS13895	hypothetical protein	arCOG09134	S	1768410	1768697	+	1768353	0.208333	0.357639	184.012	-2.93859	0.430148	-6.83158	8.39829e-12	1.42095e-10
Chr	NC_013967	HVO_1920	HVO_RS13900	sodium-dependent transporter	arCOG00237	P	1768729	1770297	+	#N/A	0.0630975	0.322498	328.522	0.354219	0.309555	1.14428	0.252506	0.35574
Chr	NC_013967	HVO_1921	HVO_RS13905	serine--tRNA ligase	arCOG00403	J	1770475	1771857	+	#N/A	0.0238612	0.328272	2021.12	-0.382868	0.27683	-1.38304	0.166652	0.253501
Chr	NC_013967	HVO_1922	HVO_RS13910	MULTISPECIES: hypothetical protein	arCOG03106	R	1771907	1772260	-	1772260	0.0508475	0.367232	311.472	0.429451	0.312752	1.37314	0.16971	0.257075
Chr	NC_013967	HVO_1923	HVO_RS13915	MULTISPECIES: hypothetical protein	arCOG04733	J	1772389	1772886	+	1772296	0.0301205	0.317269	953.305	0.444412	0.337781	1.31568	0.188282	0.280945
Chr	NC_013967	HVO_1924	HVO_RS13920	hypothetical protein	arCOG09323	S	1772932	1773294	-	1773294	0.0495868	0.264463	101.658	2.68367	0.384502	6.97959	2.96051e-12	5.49829e-11
Chr	NC_013967	HVO_1925	HVO_RS13925	MULTISPECIES: GTP-binding protein	arCOG00352	R	1773508	1774485	+	#N/A	0.0153374	0.339468	271.553	0.0746793	0.310318	0.240654	0.809823	0.864764
Chr	NC_013967	HVO_1926	HVO_RS13930	hypothetical protein	arCOG04715	S	1774629	1775381	-	1775381	0.0478088	0.280212	163.159	1.91553	0.356455	5.37384	7.70762e-08	6.01104e-07
Chr	NC_013967	HVO_1927	HVO_RS13935	hypothetical protein	arCOG02264	S	1775472	1776776	-	1776776	0.0367816	0.287356	968.547	1.01378	0.278085	3.64557	0.000266795	0.000932849
Chr	NC_013967	HVO_1928	HVO_RS13940	5-formyltetrahydrofolate cyclo-ligase	arCOG00474	H	1776819	1777550	-	#N/A	0.0327869	0.271858	325.818	0.482015	0.307238	1.56886	0.11668	0.190631
Chr	NC_013967	HVO_1929	HVO_RS13945	DNA-binding domain-containing protein	arCOG02271	K	1777642	1778232	-	1778236	0.071066	0.345178	353.206	-0.048015	0.313721	-0.15305	0.878359	0.914785
Chr	NC_013967	HVO_1930A	#N/A	#N/A	arCOG03828	K	1778466	1778777	-	#N/A	0.192308	#N/A	756.569	-0.638902	0.416497	-1.53399	0.125032	0.201799
Chr	NC_013967	HVO_1931	HVO_RS13955	GTP-binding protein	arCOG00355	R	1779189	1779806	+	1779189	0.00970874	0.365696	123.854	0.112684	0.35554	0.316936	0.751292	0.822118
Chr	NC_013967	HVO_1932	HVO_RS13960	D-2-hydroxyacid dehydrogenase	arCOG01757	H	1779866	1780792	-	#N/A	0.0291262	0.274002	257.279	-0.109215	0.309577	-0.352789	0.724247	0.800758
Chr	NC_013967	HVO_1933	HVO_RS13965	hypothetical protein	arCOG09395	S	1780813	1781058	-	1781150	0.0853659	0.313008	23.7048	-0.511204	0.56561	-0.903811	0.366096	0.479136
Chr	NC_013967	HVO_1934	HVO_RS13970	translation initiation factor 2	arCOG01127	J	1781433	1782674	-	1782674	0.0724638	0.259259	141.558	0.565194	0.367279	1.53887	0.123837	0.200194
Chr	NC_013967	HVO_1935	HVO_RS13975	phosphoesterase	arCOG01141	R	1782735	1783229	+	1782735	0.0242424	0.286869	190.391	0.98973	0.336697	2.93953	0.00328714	0.00880319
Chr	NC_013967	HVO_1936	HVO_RS13980	coenzyme F420-0:L-glutamate ligase	arCOG02714	H	1783347	1784102	+	1783347	0.015873	0.269841	85.6905	0.931527	0.391409	2.37993	0.0173157	0.0375362
Chr	NC_013967	HVO_1937	HVO_RS13985	5,10-methylenetetrahydromethanopterin reductase	arCOG02410	C	1784155	1785141	+	#N/A	0.0425532	0.289767	75.5037	-0.142678	0.400548	-0.356206	0.721686	0.800026
Chr	NC_013967	HVO_1938	HVO_RS13995	hypothetical protein	arCOG06320	S	1785485	1785712	+	1785485	0.0921053	0.307018	103.684	-0.864275	0.402271	-2.14849	0.031675	0.0627191
Chr	NC_013967	HVO_1939	HVO_RS14000	DNA mismatch repair protein MutL	arCOG01166	L	1785835	1787526	-	#N/A	0.0478723	0.271868	432.974	-0.348701	0.305632	-1.14092	0.253905	0.356484
Chr	NC_013967	HVO_1940	HVO_RS14005	DNA mismatch repair protein MutS	arCOG02897	L	1787523	1790288	-	1790288	0.0314534	0.285973	415.539	-0.25561	0.317998	-0.803809	0.421507	0.532231
Chr	NC_013967	HVO_1941	HVO_RS14010	magnesium chelatase	arCOG00435	N	1790495	1791451	+	1790447	0.0532915	0.30721	278.806	1.68193	0.305156	5.5117	3.55393e-08	2.97502e-07
Chr	NC_013967	HVO_1942	HVO_RS14015	DUF58 domain-containing protein	arCOG02744	S	1791457	1792485	+	#N/A	0.0699708	0.260447	103.729	2.16038	0.383499	5.63334	1.7675e-08	1.58598e-07
Chr	NC_013967	HVO_1943	HVO_RS14020	transglutaminase	arCOG02169	E	1792482	1794722	+	#N/A	0.0508701	0.273092	179.469	0.990368	0.332802	2.97584	0.00292183	0.00794747
Chr	NC_013967	HVO_1944	HVO_RS14025	hypothetical protein	arCOG00381	K	1794784	1796034	+	#N/A	0.0647482	0.280576	529.068	-0.243092	0.301551	-0.80614	0.420162	0.531088
Chr	NC_013967	HVO_1945	HVO_RS14030	hypothetical protein	arCOG03053	N	1796200	1797279	+	#N/A	0.0944444	0.277778	399.594	-0.155905	0.313141	-0.497876	0.618571	0.715514
Chr	NC_013967	HVO_1946	HVO_RS14035	MULTISPECIES: translation initiation factor	arCOG04223	J	1797346	1797639	+	1797342	0.122449	0.401361	14510.4	-0.186101	0.382375	-0.486697	0.626473	0.72277
Chr	NC_013967	HVO_1947	HVO_RS14040	rhodanese-like domain-containing protein	arCOG02021	P	1797762	1798127	-	#N/A	0.057377	0.300546	124.25	0.0325247	0.342309	0.0950158	0.924302	0.947315
Chr	NC_013967	HVO_1948	HVO_RS14045	NUDIX hydrolase	arCOG01073	L	1798128	1798691	-	#N/A	0.0159574	0.301418	176.768	-0.334347	0.331906	-1.00735	0.313765	0.424556
Chr	NC_013967	HVO_1949	HVO_RS14050	hypothetical protein	arCOG04695	S	1798688	1799209	-	#N/A	0.0689655	0.298851	233.762	-0.284133	0.317691	-0.89437	0.371124	0.483806
Chr	NC_013967	HVO_1950	HVO_RS14055	hypothetical protein	arCOG04696	S	1799234	1799752	-	#N/A	0.0635838	0.289017	103.814	-0.843648	0.40013	-2.10844	0.0349933	0.0685952
Chr	NC_013967	HVO_1951	HVO_RS14060	hypothetical protein	arCOG08928	S	1800019	1800351	-	#N/A	0.126126	0.306306	243.843	-0.365422	0.36844	-0.991809	0.321291	0.432103
Chr	NC_013967	HVO_1952	HVO_RS14065	bacterio-opsin activator-like protein	arCOG02276	T	1800526	1801410	-	#N/A	0.0372881	0.275706	21.7155	0.25607	0.602879	0.424745	0.671023	0.758176
Chr	NC_013967	HVO_1953	HVO_RS14070	sensor histidine kinase	arCOG02387	T	1801414	1803735	-	#N/A	0.045977	0.28596	121.61	-0.211506	0.354882	-0.595988	0.551183	0.655803
Chr	NC_013967	HVO_1954	HVO_RS14075	ribosomal-protein-alanine N-acetyltransferase RimI	arCOG00833	R	1803818	1804306	-	1804306	0.0368098	0.296524	752.954	-0.230936	0.370907	-0.622627	0.53353	0.64014
Chr	NC_013967	HVO_1955	HVO_RS14080	aconitate hydratase	arCOG01697	C	1804460	1806424	-	#N/A	0.048855	0.33944	7130.64	1.39427	0.561245	2.48425	0.0129825	0.0293539
Chr	NC_013967	HVO_1956	HVO_RS14085	MULTISPECIES: deoxyuridine 5\'-triphosphate nucleotidohydrolase	arCOG04048	F	1806697	1807170	+	#N/A	0.0506329	0.318565	356.899	-3.21311	0.359058	-8.94871	3.59663e-19	1.81789e-17
Chr	NC_013967	HVO_1957	HVO_RS14090	peptidase	arCOG01306	O	1807573	1808811	+	1807565	0.0605327	0.340597	1045.83	0.12956	0.274045	0.472769	0.636378	0.731871
Chr	NC_013967	HVO_1958	HVO_RS14095	MULTISPECIES: pyruvoyl-dependent arginine decarboxylase	arCOG04490	E	1808923	1809396	+	1808923	0.0253165	0.2827	286.168	-1.47825	0.34603	-4.27204	1.93693e-05	8.72932e-05
Chr	NC_013967	HVO_1959	HVO_RS14100	MULTISPECIES: sensor histidine kinase	arCOG02364	T	1809487	1810332	+	1809448	0.0779661	0.316785	428.405	-1.66159	0.395017	-4.20638	2.59491e-05	0.000113738
Chr	NC_013967	HVO_1960	HVO_RS14105	hypothetical protein	arCOG04759	S	1810464	1810847	+	1810459	0.0703125	0.263021	1081.29	0.5895	0.307111	1.91951	0.0549203	0.100595
Chr	NC_013967	HVO_1961	#N/A	#N/A	arCOG09019	S	1811021	1811182	+	1811021	0.111111	0.388889	2468.49	-0.0731738	0.338426	-0.216218	0.828818	0.877377
Chr	NC_013967	HVO_1962	HVO_RS14110	hypothetical protein	arCOG13615	S	1811208	1811531	-	#N/A	0.148148	0.287037	760.844	0.764681	0.324462	2.35676	0.018435	0.039512
Chr	NC_013967	HVO_1963	HVO_RS14115	translation initiation factor IF-2	arCOG01560	J	1811649	1813451	-	#N/A	0.0482529	0.344981	1454.98	-1.00876	0.382953	-2.63416	0.00843467	0.0202402
Chr	NC_013967	HVO_1964	HVO_RS14120	MULTISPECIES: photosystem reaction center subunit H	arCOG02155	R	1813650	1813895	+	1813650	0.097561	0.390244	1112.16	-0.397714	0.288701	-1.3776	0.168328	0.255466
Chr	NC_013967	HVO_1965	HVO_RS14125	DNA-binding protein	arCOG00721	J	1813914	1814372	+	#N/A	0.0326797	0.348584	1084.32	0.0631057	0.28938	0.218072	0.827373	0.876778
Chr	NC_013967	HVO_1966	HVO_RS14130	CPBP family intramembrane metalloprotease	arCOG02766	E	1814406	1815143	-	#N/A	0.0691057	0.313008	380.074	-0.38493	0.312629	-1.23127	0.218223	0.31617
Chr	NC_013967	HVO_1967	HVO_RS14135	glucose-6-phosphate isomerase	arCOG00052	G	1815330	1816622	-	#N/A	0.0348028	0.283836	457.561	-0.546854	0.309219	-1.7685	0.0769771	0.133697
Chr	NC_013967	HVO_1968	HVO_RS14140	MULTISPECIES: hypothetical protein	arCOG06360	S	1816695	1817228	+	1816694	0.0505618	0.301498	270.322	0.834485	0.338769	2.46329	0.013767	0.0307963
Chr	NC_013967	HVO_1969	HVO_RS14145	TVP38/TMEM64 family protein	arCOG03118	S	1817248	1817931	-	#N/A	0.0657895	0.260234	27.63	-0.0865058	0.524179	-0.165031	0.86892	0.907558
Chr	NC_013967	HVO_1970	HVO_RS14150	histidinol-phosphatase	arCOG00302	R	1817928	1818632	-	#N/A	0.0680851	0.265248	62.6849	-0.350417	0.425133	-0.824253	0.409796	0.521285
Chr	NC_013967	HVO_1971	HVO_RS14155	phosphatidylserine synthase	arCOG00671	I	1818629	1819327	-	#N/A	0.055794	0.320458	98.3688	0.284535	0.368424	0.772303	0.439935	0.550677
Chr	NC_013967	HVO_1972	HVO_RS14160	N-acetyltransferase	arCOG00826	K	1819455	1820090	-	#N/A	0.0707547	0.27673	171.13	0.0615426	0.33238	0.185157	0.853106	0.895727
Chr	NC_013967	HVO_1973	HVO_RS14165	hypothetical protein	arCOG04760	S	1820205	1820708	+	1820204	0.0416667	0.311508	1183.29	0.494803	0.283999	1.74227	0.0814607	0.140446
Chr	NC_013967	HVO_1974	HVO_RS14170	hypothetical protein	arCOG08961	S	1820758	1821099	-	1821099	0.0175439	0.304094	178.55	1.29586	0.347271	3.73156	0.000190295	0.000687024
Chr	NC_013967	HVO_1975	HVO_RS14175	preprotein translocase subunit SecF	arCOG03054	U	1821227	1822090	+	1821227	0.0972222	0.357639	314.418	0.739488	0.354615	2.08533	0.0370398	0.0719018
Chr	NC_013967	HVO_1976	HVO_RS14180	preprotein translocase subunit SecD	arCOG03055	U	1822087	1823661	+	#N/A	0.0533333	0.318095	1275.96	-0.871638	0.278709	-3.12741	0.00176355	0.00509171
Chr	NC_013967	HVO_1977	HVO_RS14185	MULTISPECIES: hypothetical protein	arCOG06278	S	1823943	1824173	+	1823793	0.0909091	0.316017	5427.38	0.558815	0.270468	2.0661	0.0388186	0.0747361
Chr	NC_013967	HVO_1978	HVO_RS14190	ribonuclease HII	arCOG04121	L	1824240	1824887	-	1824887	0.0740741	0.29321	161.769	-0.583964	0.344331	-1.69594	0.0898972	0.15223
Chr	NC_013967	HVO_1979	HVO_RS14195	tRNA pseudouridine(54/55) synthase Pus10	arCOG01015	J	1824976	1826259	-	1826259	0.0163551	0.30919	971.055	0.0256661	0.279888	0.0917015	0.926935	0.948852
Chr	NC_013967	HVO_1980	HVO_RS14200	EamA family transporter	arCOG00271	G	1826450	1827427	+	#N/A	0.0705521	0.295501	816.132	1.59805	0.313812	5.09239	3.53578e-07	2.31891e-06
Chr	NC_013967	HVO_1981	HVO_RS14205	hypothetical protein	arCOG00313	R	1827568	1828161	-	1828161	0.0656566	0.335017	4609.75	-3.15784	0.319134	-9.89503	4.37477e-23	3.11937e-21
Chr	NC_013967	HVO_1982	#N/A	#N/A	arCOG10153	S	1828262	1828555	-	1828856	0.0816327	0.272109	129.038	1.08946	0.355584	3.06385	0.00218505	0.00616167
Chr	NC_013967	HVO_1983	HVO_RS14215	malate synthase	arCOG00760	G	1829072	1830373	-	#N/A	0.0345622	0.324885	73.2345	-0.719044	0.481403	-1.49364	0.135269	0.21562
Chr	NC_013967	HVO_1984	HVO_RS14220	MULTISPECIES: isocitrate lyase	arCOG00582	G	1830366	1831403	-	#N/A	0.0346821	0.344894	86.1976	-0.718691	0.406564	-1.76772	0.077108	0.133866
Chr	NC_013967	HVO_1985	HVO_RS14230	ABC transporter ATP-binding protein	arCOG00194	V	1832000	1832953	+	#N/A	0.0597484	0.32914	76.0291	-0.44774	0.411643	-1.08769	0.276731	0.382349
Chr	NC_013967	HVO_1986	HVO_RS14235	ABC transporter	arCOG01467	V	1832950	1833735	+	#N/A	0.0458015	0.352417	70.0155	0.587299	0.419074	1.40142	0.161088	0.246989
Chr	NC_013967	HVO_1987	HVO_RS14240	proteinase IV-like protein	arCOG01311	O	1833881	1834780	+	#N/A	0.08	0.336667	436.324	2.1957	0.353758	6.20678	5.40804e-10	6.40781e-09
Chr	NC_013967	HVO_1988	HVO_RS14245	hypothetical protein	arCOG01312	S	1834767	1835816	+	#N/A	0.0714286	0.305714	616.598	2.09798	0.3383	6.20154	5.59124e-10	6.56231e-09
Chr	NC_013967	HVO_1989	HVO_RS14250	tRNA (pseudouridine(54)-N(1))-methyltransferase TrmY	arCOG01239	J	1836031	1836627	+	#N/A	0.0603015	0.329983	189.304	-0.897894	0.331177	-2.71122	0.00670354	0.0165536
Chr	NC_013967	HVO_1991	HVO_RS14260	iron ABC transporter substrate-binding protein	arCOG06180	P	1837331	1838560	+	#N/A	0.0634146	0.330894	771.511	-2.48918	0.30387	-8.19162	2.57728e-16	8.1032e-15
Chr	NC_013967	HVO_1992	HVO_RS14265	MULTISPECIES: cold-shock protein	arCOG02984	K	1838678	1838872	-	#N/A	0.138462	0.415385	21890.8	-0.742527	0.361022	-2.05674	0.0397116	0.0762716
Chr	NC_013967	HVO_1993	HVO_RS14270	methyltransferase type 11	arCOG06507	Q	1839125	1839742	+	1839122	0.0631068	0.330097	402.074	-0.745771	0.329981	-2.26004	0.0238185	0.0493928
Chr	NC_013967	HVO_1994	HVO_RS14275	hypothetical protein	arCOG06267	S	1839773	1840489	-	#N/A	0.0460251	0.32357	13.8421	-1.24217	0.785525	-1.58132	0.113805	0.186316
Chr	NC_013967	HVO_1995	HVO_RS14280	hypothetical protein	arCOG08116	S	1840609	1841340	+	1840609	0.0245902	0.311475	262.647	-0.383355	0.350172	-1.09476	0.27362	0.378943
Chr	NC_013967	HVO_1996	HVO_RS14285	NUDIX hydrolase	arCOG01073	L	1841386	1841982	+	1841386	0.0351759	0.286432	221.488	0.458457	0.36102	1.26989	0.204123	0.299876
Chr	NC_013967	HVO_1997	HVO_RS14290	CPBP family intramembrane metalloprotease	arCOG02766	E	1842074	1842847	+	1842074	0.0620155	0.320413	264.807	2.44201	0.333908	7.31341	2.60452e-13	5.62155e-12
Chr	NC_013967	HVO_1998	HVO_RS14295	potassium transporter TrkA	arCOG00237	P	1842896	1844767	+	1842896	0.0641026	0.344017	171.921	1.3884	0.320423	4.33302	1.47079e-05	6.78159e-05
Chr	NC_013967	HVO_1999	HVO_RS14300	methyl-accepting chemotaxis protein	arCOG02320	N	1844851	1846359	-	#N/A	0.0397614	0.344599	285.491	-0.804527	0.321854	-2.49967	0.012431	0.0283964
Chr	NC_013967	HVO_2000	HVO_RS14305	hypothetical protein	arCOG06246	S	1846356	1846637	-	#N/A	0.117021	0.386525	36.22	-0.972451	0.526166	-1.84818	0.0645756	0.115009
Chr	NC_013967	HVO_2001	HVO_RS14310	tRNA-guanine(15) transglycosylase	arCOG00989	J	1846826	1848376	+	1846771	0.0290135	0.295938	348.868	-0.878628	0.354962	-2.47527	0.0133134	0.0299495
Chr	NC_013967	HVO_2002	HVO_RS14315	MULTISPECIES: transcriptional regulator	arCOG00731	K	1848449	1848724	+	#N/A	0.0652174	0.358696	237.226	-0.408955	0.327799	-1.24758	0.212185	0.309217
Chr	NC_013967	HVO_2003	HVO_RS14320	MULTISPECIES: hypothetical protein	arCOG08127	S	1848816	1849109	+	#N/A	0.0510204	0.363946	227.849	-0.691861	0.316656	-2.1849	0.0288965	0.0581278
Chr	NC_013967	HVO_2004	HVO_RS14325	serine acetyltransferase	arCOG01847	E	1849160	1850023	-	#N/A	0.0451389	0.336806	165.435	-0.545954	0.346766	-1.57442	0.115391	0.188757
Chr	NC_013967	HVO_2005	#N/A	#N/A	0	#N/A	1850066	1850212	-	#N/A	0.204082	0.346939	2.113	0.151631	1.09285	0.138748	0.889649	0.923173
Chr	NC_013967	HVO_2006	HVO_RS14330	PGF-CTERM sorting domain-containing protein	arCOG10180	M	1850300	1852315	+	#N/A	0.0297619	0.303075	138.846	-1.0255	0.437516	-2.34392	0.0190825	0.0407903
Chr	NC_013967	HVO_2007	HVO_RS14340	hypothetical protein	arCOG00516	V	1853232	1853693	-	1853693	0.0584416	0.30303	146.95	0.830709	0.356508	2.33013	0.0197994	0.0421873
Chr	NC_013967	HVO_2008	HVO_RS14345	tRNA-ribosyltransferase	arCOG00990	J	1853807	1855564	+	#N/A	0.059727	0.319113	722.898	0.0947536	0.273471	0.346484	0.728979	0.804314
Chr	NC_013967	HVO_2009	HVO_RS14350	hypothetical protein	arCOG13610	S	1855802	1856071	+	1855785	0.155556	0.377778	262.567	0.0858618	0.353566	0.242845	0.808125	0.863716
Chr	NC_013967	HVO_2010	HVO_RS14355	MULTISPECIES: hypothetical protein	arCOG03924	K	1856174	1856482	+	1856170	0.106796	0.378641	467.752	-0.97139	0.29471	-3.29609	0.000980399	0.0030183
Chr	NC_013967	HVO_2011	HVO_RS14360	MULTISPECIES: hypothetical protein	arCOG06307	S	1856667	1857056	+	1856667	0.0692308	0.35641	413.186	-0.731369	0.363726	-2.01077	0.0443495	0.0836503
Chr	NC_013967	HVO_2012	HVO_RS14365	MULTISPECIES: sensor histidine kinase	arCOG02388	T	1858184	1858579	-	1858581	0.143939	0.34596	1178.51	3.19422	0.283184	11.2797	1.65382e-29	3.30185e-27
Chr	NC_013967	HVO_2013	HVO_RS14370	cell division protein	arCOG02202	D	1858707	1859891	-	#N/A	0.0658228	0.310549	1250.47	-0.0597692	0.266592	-0.224197	0.822604	0.873429
Chr	NC_013967	HVO_2014	HVO_RS14375	hypothetical protein	arCOG07548	S	1860015	1860512	+	#N/A	0.108434	0.273092	134.908	2.19069	0.364712	6.00662	1.89431e-09	2.01706e-08
Chr	NC_013967	HVO_2015	HVO_RS14380	hypothetical protein	arCOG06187	D	1860594	1861631	-	1861631	0.0404624	0.368979	9988.98	2.66877	0.458954	5.81489	6.06743e-09	5.90908e-08
Chr	NC_013967	HVO_2016	HVO_RS14385	hypothetical protein	arCOG02827	S	1861770	1862669	-	1862669	0.07	0.301111	992.227	0.883459	0.267744	3.29964	0.000968077	0.00298727
Chr	NC_013967	HVO_2017	HVO_RS14390	hypothetical protein	arCOG03128	S	1862777	1864156	-	1864159	0.0565217	0.284058	17174.6	0.887758	0.295198	3.00733	0.00263556	0.00725278
Chr	NC_013967	HVO_2018	HVO_RS14395	hypothetical protein	arCOG13611	S	1864256	1864615	-	1864615	0.1	0.35	1303.53	-0.232398	0.330717	-0.70271	0.482236	0.593213
Chr	NC_013967	HVO_2019	HVO_RS14400	MULTISPECIES: photosystem reaction center subunit H	arCOG02155	R	1864886	1865158	-	1865234	0.0769231	0.311355	1400.31	0.0423609	0.336086	0.126042	0.899699	0.929451
Chr	NC_013967	HVO_2020	HVO_RS14410	MULTISPECIES: hypothetical protein	arCOG04755	S	1865741	1866544	-	1866586	0.0522388	0.375622	289.613	2.19773	0.398106	5.52046	3.38112e-08	2.83631e-07
Chr	NC_013967	HVO_2021	HVO_RS14415	MULTISPECIES: hypothetical protein	0	#N/A	1866807	1867007	-	#N/A	0.0597015	0.383085	137.133	0.454567	0.355969	1.27698	0.201608	0.297056
Chr	NC_013967	HVO_2022	HVO_RS14420	hypothetical protein	arCOG13612	S	1867278	1867883	-	1867883	0.0594059	0.282178	857.489	0.910874	0.382647	2.38046	0.0172911	0.0375032
Chr	NC_013967	HVO_2023	HVO_RS14425	MULTISPECIES: hypothetical protein	0	#N/A	1867948	1868175	-	#N/A	0.118421	0.27193	30.3157	-0.129619	0.524589	-0.247088	0.80484	0.860897
Chr	NC_013967	HVO_2024	HVO_RS14430	hypothetical protein	arCOG06198	S	1868835	1870061	-	1870063	0.100244	0.290139	524.05	2.23122	0.282495	7.89826	2.82822e-15	7.84243e-14
Chr	NC_013967	HVO_2025	HVO_RS14435	HTR-like protein	arCOG02387	T	1870301	1871404	+	1870120	0.0706522	0.344203	126.304	1.12529	0.373336	3.01416	0.00257695	0.00712587
Chr	NC_013967	HVO_2026	HVO_RS14440	MULTISPECIES: hypothetical protein	0	#N/A	1871507	1871686	+	#N/A	0.133333	0.344444	36.8575	-0.393556	0.517948	-0.759836	0.447353	0.557689
Chr	NC_013967	HVO_2027	HVO_RS14445	MULTISPECIES: hypothetical protein	arCOG03070	S	1871717	1872109	-	#N/A	0.0458015	0.310433	874.808	-3.58191	0.356044	-10.0603	8.27475e-24	6.47864e-22
Chr	NC_013967	HVO_2028	HVO_RS14450	hypothetical protein	arCOG02389	T	1872299	1872502	+	#N/A	0.191176	0.333333	383.084	0.881734	0.393618	2.24007	0.0250861	0.0515536
Chr	NC_013967	HVO_2029	HVO_RS14460	MULTISPECIES: AsnC family transcriptional regulator	arCOG01580	K	1874485	1874946	-	1875127	0.0454545	0.374459	775.497	0.367009	0.280243	1.30961	0.190327	0.28294
Chr	NC_013967	HVO_2030	HVO_RS14455	HTR-like protein	arCOG02333	T	1872530	1874488	+	1872295	0.0767123	0.323635	473.915	-1.66728	0.374152	-4.45615	8.34434e-06	4.14415e-05
Chr	NC_013967	HVO_2031	HVO_RS14465	BMP family ABC transporter substrate-binding protein	arCOG00258	R	1875211	1876422	+	#N/A	0.0767327	0.336634	3243.45	5.42805	0.594321	9.1332	6.65025e-20	3.74006e-18
Chr	NC_013967	HVO_2032	HVO_RS14470	heme ABC transporter ATP-binding protein	arCOG00186	R	1876480	1878048	+	#N/A	0.0745698	0.337157	1467.45	4.1194	0.487426	8.45133	2.88003e-17	1.0849e-15
Chr	NC_013967	HVO_2033	HVO_RS14475	ABC transporter permease	arCOG00260	R	1878045	1879175	+	#N/A	0.0636605	0.321839	977.475	5.16294	0.453024	11.3966	4.34753e-30	9.13668e-28
Chr	NC_013967	HVO_2034	HVO_RS14480	ABC transporter permease	arCOG00261	R	1879172	1880227	+	#N/A	0.0653409	0.317235	1188.35	6.53679	0.41085	15.9104	5.3655e-57	7.14148e-54
Chr	NC_013967	HVO_2035	HVO_RS14485	transcriptional regulator	arCOG02038	K	1880343	1881461	+	#N/A	0.0563003	0.345845	401.957	0.832538	0.35977	2.31409	0.020663	0.043625
Chr	NC_013967	HVO_2036	HVO_RS14490	hypothetical protein	0	#N/A	1881529	1881720	+	1881529	0.109375	0.390625	54.7	1.07878	0.418545	2.57744	0.00995339	0.023365
Chr	NC_013967	HVO_2037	HVO_RS14495	MULTISPECIES: hypothetical protein	arCOG03909	S	1882056	1882334	-	#N/A	0.150538	0.297491	8359.97	1.14505	0.301009	3.80402	0.000142367	0.000526361
Chr	NC_013967	HVO_2037A	HVO_RS14500	hypothetical protein	arCOG10823	S	1882817	1883035	-	#N/A	0.30137	#N/A	33.4565	-1.04374	0.812529	-1.28455	0.198948	0.29357
Chr	NC_013967	HVO_2038	HVO_RS14505	iron ABC transporter substrate-binding protein	arCOG06180	P	1883147	1884325	-	#N/A	0.119593	0.346904	95.6242	-1.31117	0.39812	-3.29341	0.000989817	0.0030426
Chr	NC_013967	HVO_2039	HVO_RS14510	hypothetical protein	arCOG11206	S	1884634	1885044	-	1885161	0.277372	0.389294	136.117	-0.815063	0.35361	-2.30498	0.0211678	0.0444623
Chr	NC_013967	HVO_2040	HVO_RS14515	nucleoside-diphosphate sugar epimerase	arCOG01369	M	1885450	1886370	+	1885450	0.100977	0.384365	908.54	0.179197	0.580792	0.308539	0.757672	0.82706
Chr	NC_013967	HVO_2041	HVO_RS14520	hypothetical protein	arCOG10296	S	1886684	1887007	+	1886681	0.166667	0.333333	117.91	0.251692	0.361985	0.695311	0.48686	0.597062
Chr	NC_013967	HVO_2042	HVO_RS14525	cell division control protein Cdc6	arCOG00467	L	1888354	1889583	+	1888354	0.234146	0.453659	133.176	-2.95159	0.447017	-6.60287	4.03278e-11	6.09958e-10
Chr	NC_013967	HVO_2043	HVO_RS14530	glycosyl transferase family 1	arCOG01403	M	1890204	1890875	-	#N/A	0.107143	0.330357	32.8342	-0.0906524	0.50051	-0.18112	0.856273	0.897401
Chr	NC_013967	HVO_2044	HVO_RS14535	endonuclease I-EndH	0	#N/A	1890935	1891897	-	#N/A	0.242991	0.438214	88.8774	-1.16362	0.453298	-2.567	0.0102582	0.0239959
Chr	NC_013967	HVO_2045	HVO_RS14540	hypothetical protein	arCOG00394	K	1892176	1892412	+	1891979	0.329114	0.472574	180.536	-2.78583	0.593805	-4.69148	2.71233e-06	1.48361e-05
Chr	NC_013967	HVO_2046	HVO_RS14545	N-acetylgalactosamine-6-sulfatase	arCOG02785	P	1892437	1893654	-	1893656	0.460591	0.528736	739.205	-4.26289	0.519157	-8.21117	2.19038e-16	6.99696e-15
Chr	NC_013967	HVO_2047	HVO_RS14550	hypothetical protein	arCOG04525	P	1893837	1894727	+	#N/A	0.481481	0.592593	747.658	-4.41365	0.403765	-10.9312	8.17275e-28	1.20866e-25
[truncated: 1,996 more rows]

## Sheet: S6 arCOG categories
		Gene count							Fraction			fold enrichment
Category	Code	Genome	Upregulated	Fisher's exact test		Downregulated	Fisher's exact test		Genome	Upregulated	Downregulated	Upregulated	Downregulated
INFORMATION STORAGE AND PROCESSING				p-value	p.adj Bonferroni		p-value	p.adj Bonferroni
Translation, ribosomal structure and biogenesis	J	191	46	0.210537	1	42	0.31132	1	0.0478457	0.0588988	0.0569106	1.23102	1.18946
Transcription	K	264	35	0.0346275	0.727177	73	0.00439618	0.0923199	0.0661323	0.0448143	0.098916	0.677647	1.49573
Replication, recombination and repair	L	138	12	0.00455548	0.0956651	41	0.012025	0.252526	0.0345691	0.0153649	0.0555556	0.444469	1.60709
CELLULAR PROCESSES AND SIGNALING
Cell cycle control, cell division, chromosome partitioning	D	22	4	1	1	4	1	1	0.00551102	0.00512164	0.00542005	0.929345	0.983493
Defense mechanisms	V	91	15	0.689623	1	27	0.0399659	0.839284	0.0227956	0.0192061	0.0365854	0.842538	1.60493
Signal transduction mechanisms	T	116	30	0.175347	1	24	0.63644	1	0.0290581	0.0384123	0.0325203	1.32191	1.11915
Cell wall/membrane/envelope biogenesis	M	122	28	0.434597	1	29	0.254968	1	0.0305611	0.0358515	0.0392954	1.17311	1.2858
Cell motility	N	80	8	0.0785768	1	20	0.264746	1	0.0200401	0.0102433	0.0271003	0.51114	1.3523
Intracellular trafficking, secretion, and vesicular transport	U	21	4	1	1	6	0.298732	1	0.00526052	0.00512164	0.00813008	0.973599	1.54549
Posttranslational modification, protein turnover, chaperones	O	116	41	0.00218141	0.0458097	9	0.00797145	0.167401	0.0290581	0.0524968	0.0121951	1.80661	0.41968
Mobilome: prophages, transposons	X	100	2	6.97713e-06	0.00014652	43	2.19255e-05	0.000460436	0.0250501	0.00256082	0.0582656	0.102228	2.32596
METABOLISM
Energy production and conversion	C	206	57	0.0270605	0.568271	25	0.0497532	1	0.0516032	0.0729834	0.0338753	1.41432	0.656458
Carbohydrate transport and metabolism	G	151	46	0.0142366	0.298969	16	0.0374202	0.785823	0.0378257	0.0588988	0.0216802	1.55711	0.573162
Amino acid transport and metabolism	E	353	76	0.455505	1	38	0.00153739	0.0322851	0.0884269	0.0973111	0.0514905	1.10047	0.582295
Nucleotide transport and metabolism	F	84	10	0.158	1	27	0.0172936	0.363167	0.0210421	0.0128041	0.0365854	0.608499	1.73868
Coenzyme transport and metabolism	H	131	13	0.015657	0.328796	26	0.737607	1	0.0328156	0.0166453	0.0352304	0.507238	1.07358
Lipid transport and metabolism	I	86	12	0.333222	1	7	0.0296192	0.622003	0.0215431	0.0153649	0.00948509	0.713218	0.440285
Inorganic ion transport and metabolism	P	161	36	0.492012	1	31	0.839282	1	0.0403307	0.0460948	0.0420054	1.14292	1.04153
Secondary metabolites biosynthesis, transport and catabolism	Q	59	10	0.869428	1	9	0.736246	1	0.0147796	0.0128041	0.0121951	0.866338	0.825134
POORLY CHARACTERIZED
General function prediction only	R	338	85	0.0563577	1	42	0.0174809	0.367099	0.0846693	0.108835	0.0569106	1.28541	0.672151
Function unknown	S	810	177	0.240376	1	134	0.299245	1	0.202906	0.226633	0.181572	1.11693	0.894858
unclassified		352	34			65			0.0881764	0.0435339	0.0880759	0.493714	0.998861
sum classified		3640	747			673			0.911824	0.956466	0.911924	1.04896	1.00011
sum all (without HVO_1174 tfeB)		3992	781			738

## Sheet:  S7 revised_transcriptome_map
Genome features*
* all coordinates refer to WT strain DS2, i.e. without integation of pHV4, transcript id was adapted from Ammar et al 2012 and revised were internal TSSs were identified.
nucleotide	start	end	strand	first cistron	transcript id	H26log1_TPM	H26log2_TPM	H2644_TPM	H2645_TPM	geom. mean H26	geom. mean_tfeb-	deSeq_log2fold for first cistron
NC_013964	201	1429	+	HVO_B0001	CDS_HVO_B0001	12.22	12.34	8.27	15.88	12.2799	11.4598	NA
NC_013964	1555	2708	+	HVO_B0002	CDS_HVO_B0002	10.06	11.86	17.83	15.45	10.923	16.5974	NA
NC_013964	2763	3315	-	HVO_B0003	CDS_HVO_B0003	21.57	23.73	18.94	25.38	22.6242	21.9248	NA
NC_013964	3365	4660	-	HVO_B0004	CDS_HVO_B0004	9.73	8.67	22.82	17.84	9.18472	20.1769	NA
NC_013964	5024	6261	+	HVO_B0005	CDS_HVO_B0005	7.8	6.53	8.73	5.38	7.13681	6.85328	NA
NC_013964	6423	7297	-	HVO_B0006	CDS_HVO_B0006	22.36	22.67	36.35	19.37	22.5145	26.5349	NA
NC_013964	7427	8187	+	HVO_B0007	CDS_HVO_B0007	150.28	143.05	177.12	138.58	146.62	156.669	NA
NC_013964	8223	9581	-	HVO_B0009	CDS_HVO_B0008+	86.55	83.86	39.16	28.59	85.1944	33.4602	-1.47937
NC_013964	9924	11065	+	HVO_B0011	CDS_HVO_B0011	33.23	33.2	25.62	16.49	33.215	20.5542	NA
NC_013964	11158	13110	+	HVO_B0012	CDS_HVO_B0012	12.81	11.57	16.54	10.29	12.1742	13.0459	NA
NC_013964	13523	16032	+	HVO_B0014	CDS_HVO_B0014	2.98	2.84	5.39	4.52	2.90916	4.93587	NA
NC_013964	16221	16459	-	HVO_B0015	CDS_HVO_B0015	1023.55	1056.64	594.63	646.71	1039.96	620.124	NA
NC_013964	16595	16822	-	HVO_B0016	CDS_HVO_B0016	623.91	565.75	1870.36	1744.98	594.119	1806.58	1.16508
NC_013964	16981	18275	-	HVO_B0018	CDS_HVO_B0017+	37.68	43.34	69.03	80.16	40.411	74.3871	NA
NC_013964	19998	20700	+	HVO_B0020	CDS_HVO_B0020	291.12	274.01	37.13	32.87	282.435	34.9351	-3.09127
NC_013964	20822	22752	+	HVO_B0021	CDS_HVO_B0021	12.63	12.58	24.57	15.04	12.605	19.2232	NA
NC_013964	22787	26830	+	HVO_B0022	CDS_HVO_B0022++	7.84	8.27	5.77	6.07	8.05213	5.9181	NA
NC_013964	27223	28260	-	HVO_B0025	CDS_HVO_B0025	1.75	1.87	4.25	9.49	1.80901	6.35079	NA
NC_013964	28359	29128	+	HVO_B0026	CDS_HVO_B0026	22.66	24.13	58.61	45.71	23.3835	51.7597	0.974446
NC_013964	32017	32990	+	HVO_B0029	CDS_HVO_B0029	15.66	19.23	36.03	27.19	17.3534	31.2995	NA
NC_013964	34039	34797	-	HVO_B0031	CDS_HVO_B0031	5.11	6.07	30.59	20.47	5.56935	25.0235	1.87642
NC_013964	35722	35907	-	HVO_B0033	CDS_HVO_B0033	0	0	0	0	NA	NA	NA
NC_013964	37352	41542	+	HVO_B0035	CDS_HVO_B0035+++	0.21	0.22	0.76	0.3	0.214942	0.477493	NA
NC_013964	43203	44647	+	HVO_B0039	CDS_HVO_B0039	3.96	4.24	16.36	16.04	4.09761	16.1992	1.84775
NC_013964	44956	45708	-	HVO_B0040	CDS_HVO_B0040	16.1	16.02	17.18	13.55	16.06	15.2574	NA
NC_013964	46370	55144	-	HVO_B0046	CDS_HVO_B0041+++++	2.55	3.1	2.46	2.77	2.81158	2.6104	NA
NC_013964	55402	56601	-	HVO_B0047	CDS_HVO_B0047	188.69	272.68	40.9	54.2	226.83	47.0827	-2.29178
NC_013964	56693	62021	-	HVO_B0050	CDS_HVO_B0048++	64.2	95.38	95.52	173.08	78.2521	128.579	NA
NC_013964	62062	64183	+	HVO_B0051	CDS_HVO_B0051	73.47	110.46	119.66	121.41	90.086	120.532	NA
NC_013964	64226	72986	-	HVO_B0062	CDS_HVO_B0052++++++++++	125.41	211.86	231.79	433.84	163.001	317.112	NA
NC_013964	73150	74516	+	HVO_B0063	CDS_HVO_B0063++	1848.26	2261.1	731.68	617.5	2044.28	672.17	-2.24726
NC_013964	74645	75197	+	HVO_B0066	CDS_HVO_B0066	196.65	245.98	47.73	89.37	219.936	65.3118	-1.78684
NC_013964	75256	76603	-	HVO_B0067	CDS_HVO_B0067	11.83	10.91	17.01	8.34	11.3607	11.9106	NA
NC_013964	76735	78318	-	HVO_B0069	CDS_HVO_B0068+	15.35	15.6	33.26	23.69	15.4745	28.0701	NA
NC_013964	78371	79840	+	HVO_B0070	CDS_HVO_B0070	38.42	49.59	30.14	25.8	43.6491	27.8857	NA
NC_013964	80015	81060	-	HVO_B0071	CDS_HVO_B0071	162.74	201.9	105.19	104.46	181.266	104.824	-0.884912
NC_013964	81218	81885	-	HVO_B0072	CDS_HVO_B0072	65.7	80.01	127.56	101.58	72.5028	113.831	NA
NC_013964	81964	82491	-	HVO_B0073	CDS_HVO_B0073	33.46	36.5	27.64	41.44	34.947	33.8438	NA
NC_013964	82707	93379	-	HVO_B0082	CDS_HVO_B0074++++++++	15.36	18.91	38.8	107.25	17.0428	64.5081	1.63821
NC_013964	94093	94958	+	HVO_B0083	CDS_HVO_B0083	25.33	26.25	49.93	48.76	25.7859	49.3415	NA
NC_013964	95050	95600	-	HVO_B0084	CDS_HVO_B0084	130.88	115.52	410.63	257.37	122.96	325.091	1.16224
NC_013964	95642	97257	-	HVO_B0085	CDS_HVO_B0085	2.11	4.51	16.55	26.27	3.08482	20.8511	2.49615
NC_013964	98844	99974	+	HVO_B0087	CDS_HVO_B0087	6.44	7	21.47	25.66	6.71416	23.4717	1.71752
NC_013964	100125	100344	-	HVO_B0088	CDS_HVO_B0088	16.62	15.65	71.63	64.41	16.1277	67.9241	1.74494
NC_013964	100524	102650	-	HVO_B0090	CDS_HVO_B0089+	1.03	1.61	8.75	12.07	1.28775	10.2768	2.49661
NC_013964	104801	106659	-	HVO_B0093	CDS_HVO_B0093	1.27	2.14	2.66	6.28	1.64858	4.08715	NA
NC_013964	107024	107602	+	HVO_B0095	CDS_HVO_B0095	167.95	161.83	421.78	367.77	164.862	393.85	1.05261
NC_013964	107651	108487	-	HVO_B0096	CDS_HVO_B0096	6.42	5.8	30.78	52.18	6.10213	40.0762	2.5337
NC_013964	110277	111307	+	HVO_B0098	CDS_HVO_B0098	0.07	0.67	1.32	0.96	0.216564	1.1257	NA
NC_013964	112459	113906	+	HVO_B0100	CDS_HVO_B0100	4.38	4.46	37.28	39.06	4.41982	38.1596	2.88161
NC_013964	113933	114703	-	HVO_B0101	CDS_HVO_B0101	23.14	26.01	56.13	71.21	24.5331	63.222	1.2642
NC_013964	114763	115954	+	HVO_B0102	CDS_HVO_B0102	4.28	6.65	24.07	35.35	5.33498	29.1698	2.30185
NC_013964	117700	117972	-	HVO_B0104	CDS_HVO_B0104	26.34	16.71	17.64	159.38	20.9795	53.0232	NA
NC_013964	119073	120535	+	HVO_B0106	CDS_HVO_B0106	0.05	0.27	0.44	0.32	0.11619	0.375233	NA
NC_013964	122584	123762	+	HVO_B0109	CDS_HVO_B0109	1.93	2.7	6.45	6.51	2.28276	6.47993	NA
NC_013964	125043	127289	+	HVO_B0111	CDS_HVO_B0111+	7.04	9.27	33.1	50.16	8.07842	40.7467	1.99834
NC_013964	127509	128263	+	HVO_B0114	CDS_HVO_B0114	41.75	44.65	24.45	45.5	43.1757	33.3538	NA
NC_013964	128367	129235	+	HVO_B0115	CDS_HVO_B0115	8.12	11.17	27.3	22.5	9.52368	24.7841	1.11732
NC_013964	129270	130063	+	HVO_B0116	CDS_HVO_B0116	14.1	12.12	10.07	6.65	13.0726	8.18325	NA
NC_013964	130860	131481	+	HVO_B0117	CDS_HVO_B0117	325.9	302.15	445.97	556.07	313.8	497.986	NA
NC_013964	131576	133513	+	HVO_B0118	CDS_HVO_B0118	181.94	191.52	41.64	342.11	186.669	119.354	NA
NC_013964	134773	135716	+	HVO_B0120	CDS_HVO_B0120	0.31	0.45	0.37	0.53	0.373497	0.442832	NA
NC_013964	136615	138197	+	HVO_B0122	CDS_HVO_B0122	0.17	0.12	0.4	0	0.142829	NA	NA
NC_013964	140423	141669	+	HVO_B0125	CDS_HVO_B0125	0.06	0.22	0	0	0.114891	NA	NA
NC_013964	142346	143295	-	HVO_B0127	CDS_HVO_B0127	4.73	5.05	14.94	6.88	4.88738	10.1384	NA
NC_013964	144205	144380	-	HVO_B0129	CDS_HVO_B0129	1.77	0	0	18.75	NA	NA	NA
NC_013964	144539	144951	+	HVO_B0130	CDS_HVO_B0130	531.26	631.73	635.68	505.84	579.321	567.056	NA
NC_013964	145413	146375	+	HVO_B0131	CDS_HVO_B0131	23.2	27.6	46.92	52.03	25.3045	49.409	NA
NC_013964	146476	147703	+	HVO_B0132	CDS_HVO_B0132	67.9	79.93	176.05	140.77	73.6699	157.425	0.999263
NC_013964	147766	150166	-	HVO_B0134	CDS_HVO_B0133+	17.22	25.97	92.27	109.75	21.1472	100.631	1.49244
NC_013964	150251	151114	-	HVO_B0135	CDS_HVO_B0135	10.35	17.24	80.04	94.83	13.3579	87.1217	2.34076
NC_013964	152148	152902	+	HVO_B0137	CDS_HVO_B0137	34.14	34.59	39.61	24.88	34.3643	31.3926	NA
NC_013964	152984	155490	-	HVO_B0139	CDS_HVO_B0138+	30.93	40.46	61.66	60.2	35.3755	60.9256	NA
NC_013964	155634	157780	+	HVO_B0140	CDS_HVO_B0140+	21.43	28.59	22.86	18.74	24.7524	20.6977	NA
NC_013964	157860	158908	+	HVO_B0142	CDS_HVO_B0142	61.38	64.7	43.86	32.78	63.0181	37.9174	NA
NC_013964	159008	160819	-	HVO_B0143	CDS_HVO_B0143	34.61	37.93	83.73	229.78	36.232	138.706	1.97786
NC_013964	161105	162306	+	HVO_B0144	CDS_HVO_B0144	105.97	110.79	5.21	22.67	108.353	10.8679	-2.87377
NC_013964	162592	163284	-	HVO_B0145	CDS_HVO_B0145	67.8	68.33	10.98	22.34	68.0645	15.6618	-2.18575
NC_013964	163498	164628	-	HVO_B0146	CDS_HVO_B0146	6.06	6.88	3.24	16.68	6.457	7.35141	NA
NC_013964	164714	165566	+	HVO_B0148	CDS_HVO_B0148	17.41	15.57	15.02	14.55	16.4643	14.7831	NA
NC_013964	165595	167336	+	HVO_B0149	CDS_HVO_B0149	28.73	29.42	270.54	377.71	29.073	319.665	3.38125
NC_013964	167683	168900	-	HVO_B0150	CDS_HVO_B0150	6.96	6.87	0.27	1.96	6.91485	0.727461	-2.70589
NC_013964	169317	169763	+	HVO_B0151	CDS_HVO_B0151	477.54	461.66	14.89	85.31	469.533	35.6408	-3.14961
NC_013964	170087	171252	-	HVO_B0152	CDS_HVO_B0152	80.43	75.6	13.05	12.2	77.9776	12.6178	-2.565
NC_013964	171964	174765	-	HVO_B0153A	CDS_HVO_B0153+	25.36	22.54	6.6	25.62	23.9085	13.0035	NA
NC_013964	175287	179244	+	HVO_B0154	CDS_HVO_B0154	21.74	22.07	10.11	24.83	21.9044	15.844	NA
NC_013964	179514	181243	-	HVO_B0155	CDS_HVO_B0155	15.37	15.65	7.21	10.46	15.5094	8.68427	NA
NC_013964	181328	182086	+	HVO_B0156	CDS_HVO_B0156	38.61	27.8	2.43	3.53	32.7621	2.92881	-2.50138
NC_013964	182606	184028	-	HVO_B0157	CDS_HVO_B0157	42.8	40.42	86.35	57.36	41.593	70.3778	NA
NC_013964	185204	185362	-	HVO_B0158	CDS_HVO_B0158	306.27	321.84	429.34	242.59	313.958	322.728	NA
NC_013964	185439	186071	-	HVO_B0159	CDS_HVO_B0159	130.89	128.59	110.77	71.53	129.735	89.0134	NA
NC_013964	186202	193228	+	HVO_B0160	CDS_HVO_B0160+++++	2.44	2.65	5.78	4.66	2.54283	5.18987	NA
NC_013964	193290	197882	+	HVO_B0166	CDS_HVO_B0166++++	4.83	4.91	7.27	5.5	4.86984	6.32337	NA
NC_013964	198163	198590	+	HVO_B0171	CDS_HVO_B0171	119.39	109.41	103.11	70.22	114.291	85.0904	NA
NC_013964	202653	203292	-	HVO_B0174	CDS_HVO_B0174	45.19	50.59	87.62	57.05	47.8138	70.7016	NA
NC_013964	204908	207701	-	HVO_B0177	CDS_HVO_B0176+	0.14	0.27	0.53	0.15	0.194422	0.281957	NA
NC_013964	208871	210394	-	HVO_B0180	CDS_HVO_B0179+	0.27	0.17	0.62	0.3	0.214243	0.431277	NA
NC_013964	210989	211513	+	HVO_B0181	CDS_HVO_B0181	18.7	19.93	23.78	21.5	19.3052	22.6113	NA
NC_013964	211616	212585	+	HVO_B0182	CDS_HVO_B0182	412.11	420.5	58.22	50.02	416.284	53.9645	-3.02301
NC_013964	212644	213384	+	HVO_B0183	CDS_HVO_B0183	52.23	53.8	37.6	28.43	53.0092	32.6951	NA
NC_013964	213648	215240	+	HVO_B0184	CDS_HVO_B0184	61.23	94.13	157.7	195.23	75.9182	175.464	1.04712
NC_013964	215327	217290	+	HVO_B0185	CDS_HVO_B0185+	35.45	62.78	126.84	160.37	47.1757	142.623	1.12852
NC_013964	217347	219623	+	HVO_B0187	CDS_HVO_B0187+	9.06	8.86	14.51	9.66	8.95944	11.8392	NA
NC_013964	219675	221253	+	HVO_B0189	CDS_HVO_B0189+	7.53	6.69	7.59	3.48	7.09758	5.13938	NA
NC_013964	221605	223026	+	HVO_B0191	CDS_HVO_B0191	11.24	15.98	20.5	12.42	13.4021	15.9565	NA
NC_013964	223143	223823	-	HVO_B0193	CDS_HVO_B0192+	70.29	81.95	104.54	227.24	75.8964	154.129	1.86715
NC_013964	224180	225383	-	HVO_B0194	CDS_HVO_B0194	179.86	192.4	308.72	219.12	186.024	260.09	NA
NC_013964	225459	225640	-	HVO_B0195	CDS_HVO_B0195	4.71	3.18	0	0	3.87012	NA	NA
NC_013964	225691	226647	+	HVO_B0196	CDS_HVO_B0196	48.98	49.44	5.05	15.21	49.2095	8.76416	-1.61775
NC_013964	226700	229012	-	HVO_B0198	CDS_HVO_B0197+	53.17	117.73	50.79	77.84	79.1183	62.8768	NA
NC_013964	230165	230626	+	HVO_B0199	CDS_HVO_B0199	18.53	14.57	10.06	11.74	16.4311	10.8676	NA
NC_013964	231488	232800	+	HVO_B0200	CDS_HVO_B0200	8.32	9.56	59.53	76.72	8.91848	67.5806	2.92809
NC_013964	233835	234750	-	HVO_B0202	CDS_HVO_B0202	4.7	4.19	22.49	18.83	4.43768	20.5788	2.08431
NC_013964	238093	238694	+	HVO_B0204	CDS_HVO_B0204	6.77	6.9	22.06	12.65	6.83469	16.7051	NA
NC_013964	238718	240459	-	HVO_B0205	CDS_HVO_B0205	0.35	0.37	2.15	0.52	0.359861	1.05736	NA
NC_013964	242303	242479	+	HVO_B0207	CDS_HVO_B0207	0	0	0	0	NA	NA	NA
NC_013964	243638	244596	-	HVO_B0209	CDS_HVO_B0209	0.15	0.22	1.08	0	0.181659	NA	NA
NC_013964	246482	246688	+	HVO_B0212	CDS_HVO_B0212	9.36	8.31	61.14	39.61	8.81939	49.2113	NA
NC_013964	249491	254697	-	HVO_B0215	CDS_HVO_B0215	0.05	0.15	0.17	0.08	0.0866025	0.116619	NA
NC_013964	255030	256356	+	HVO_B0216	CDS_HVO_B0216	2	1.21	14.15	15.58	1.55563	14.8478	2.98785
NC_013964	256568	257994	+	HVO_B0217	CDS_HVO_B0217	0.34	1.34	5.61	9.12	0.674981	7.15285	2.67458
NC_013964	262061	263316	+	HVO_B0222	CDS_HVO_B0222	0.62	0.59	0.78	0.38	0.604814	0.544426	NA
NC_013964	263387	264198	-	HVO_B0223	CDS_HVO_B0223	25.04	23.2	76.02	69.77	24.1024	72.828	1.36922
NC_013964	264341	264751	-	HVO_B0224	CDS_HVO_B0224	7.73	6.07	13.54	3.59	6.8499	6.97199	NA
NC_013964	265680	266707	-	HVO_B0226	CDS_HVO_B0226	2.19	2.63	5.62	3.36	2.39994	4.34548	NA
NC_013964	268120	269255	-	HVO_B0227	CDS_HVO_B0227	2.2	2.58	1.47	3.83	2.38244	2.37278	NA
NC_013964	273375	274705	-	HVO_B0232	CDS_HVO_B0232	0.16	0.45	0.97	0.71	0.268328	0.82988	NA
NC_013964	274788	276322	-	HVO_B0233	CDS_HVO_B0233	8.53	9.21	25.18	31.44	8.86348	28.1364	1.48653
NC_013964	277091	278103	+	HVO_B0234	CDS_HVO_B0234	10.35	8.53	1.73	3.62	9.39604	2.50252	NA
NC_013964	279993	284843	-	HVO_B0236	CDS_HVO_B0235+	6.98	7.5	2.69	2.42	7.23533	2.55143	NA
NC_013964	285032	285303	+	HVO_B0237	CDS_HVO_B0237	31.24	28.6	29.69	4.35	29.8909	11.3645	NA
NC_013964	285428	285805	-	HVO_B0238	CDS_HVO_B0238	43.54	37.35	66.09	58.77	40.3264	62.3226	NA
NC_013964	287439	287599	+	HVO_B0240	CDS_HVO_B0240	27.55	30.98	40.2	85.41	29.2147	58.5959	NA
NC_013964	287732	289354	-	HVO_B0242	CDS_HVO_B0241+	238.93	202.84	60.25	80.96	220.147	69.8415	-1.09735
NC_013964	290754	292650	+	HVO_B0244	CDS_HVO_B0244	4.42	6.88	5.04	5.9	5.51449	5.45307	NA
NC_013964	293436	294249	-	HVO_B0245	CDS_HVO_B0245	18.25	15.42	2.22	3.22	16.7754	2.67365	-1.92727
NC_013964	295153	295914	+	HVO_B0248	CDS_HVO_B0248	16.87	26.79	5.8	14.75	21.2591	9.24932	NA
NC_013964	297915	299277	+	HVO_B0251	CDS_HVO_B0251	2.65	2.88	57	46.68	2.76261	51.5826	3.91307
NC_013964	300525	301324	+	HVO_B0253	CDS_HVO_B0253	17.89	18.78	41.7	57.3	18.3296	48.8816	1.38376
NC_013964	302873	304536	-	HVO_B0256	CDS_HVO_B0256	21.15	25.37	21.29	26.51	23.1641	23.7571	NA
NC_013964	306094	306476	+	HVO_B0258	CDS_HVO_B0258	2.44	4.47	5.61	10.24	3.30254	7.57934	NA
NC_013964	306559	307209	-	HVO_B0259	CDS_HVO_B0259	6.85	8.24	8.38	13.92	7.51292	10.8004	NA
NC_013964	309476	310836	+	HVO_B0261	CDS_HVO_B0261	4.04	4.59	9	5.16	4.30623	6.81469	NA
NC_013964	313647	317764	+	HVO_B0264	CDS_HVO_B0264+	0.79	0.9	0.64	1.23	0.843208	0.887243	NA
NC_013964	317829	319133	-	HVO_B0266	CDS_HVO_B0266	320.51	326.72	132.6	99.66	323.6	114.956	-1.60981
NC_013964	319163	320337	-	HVO_B0267	CDS_HVO_B0267	5.5	4.62	9.57	7.35	5.04083	8.38686	NA
NC_013964	320684	321702	+	HVO_B0268	CDS_HVO_B0268	23.12	23.62	14.37	12.13	23.3687	13.2026	NA
NC_013964	321772	322239	+	HVO_B0269	CDS_HVO_B0269	101.33	88.56	126.06	112	94.7301	118.822	NA
NC_013964	322166	323643	-	HVO_B0270	CDS_HVO_B0270	12.06	15.66	14.44	10.63	13.7426	12.3894	NA
NC_013964	323769	324493	+	HVO_B0271	CDS_HVO_B0271	4.11	3.94	4.65	1.5	4.0241	2.64102	NA
NC_013964	324639	325428	-	HVO_B0272	CDS_HVO_B0272	68.59	78.1	14.28	7.37	73.1907	10.2588	-2.73401
NC_013964	325592	327331	+	HVO_B0273	CDS_HVO_B0273	180.67	195.68	62.53	57.7	188.025	60.0665	-1.7298
NC_013964	327441	328149	+	HVO_B0274	CDS_HVO_B0274+	9.58	10.15	68.63	49.51	9.86088	58.2913	NA
NC_013964	328412	329431	-	HVO_B0276	CDS_HVO_B0276	31.58	37.57	57.07	46.04	34.445	51.2592	NA
NC_013964	329580	330364	+	HVO_B0277	CDS_HVO_B0277	45.73	52.82	22.76	31.06	49.1473	26.5881	NA
NC_013964	330471	330636	-	HVO_B0278	CDS_HVO_B0278	2243.49	2231.28	1806.53	1421.85	2237.38	1602.69	NA
NC_013964	330700	331314	-	HVO_B0279	CDS_HVO_B0279	16.64	21.66	9.08	16.98	18.9848	12.4169	NA
NC_013964	331999	333526	+	HVO_B0281	CDS_HVO_B0281+	5.92	7.41	7.47	5.72	6.62323	6.5367	NA
NC_013964	333644	334413	+	HVO_B0283	CDS_HVO_B0283	28.69	30.96	27.64	29.78	29.8034	28.6901	NA
NC_013964	334517	334815	+	HVO_B0284	CDS_HVO_B0284	21.77	34.18	209.49	120.63	27.2782	158.968	2.32911
NC_013964	334985	336020	+	HVO_B0285	CDS_HVO_B0285	8.54	11.04	31.76	23.3	9.70987	27.2031	1.22604
NC_013964	336169	336500	-	HVO_B0286	CDS_HVO_B0286	27.56	28.16	20.51	8.18	27.8584	12.9527	NA
NC_013964	336703	337236	-	HVO_B0287	CDS_HVO_B0287	57.38	72.3	86.29	65.17	64.4094	74.9901	NA
NC_013964	337368	337561	+	HVO_B0288	CDS_HVO_B0288	174.97	139	216.45	188.58	155.951	202.035	NA
NC_013964	337707	338761	+	HVO_B0289	CDS_HVO_B0289	11.3	12.25	18.26	13.02	11.7654	15.419	NA
NC_013964	338891	339713	-	HVO_B0290	CDS_HVO_B0290	245.27	230.49	107.03	66.66	237.765	84.4667	-1.62138
NC_013964	339767	340440	+	HVO_B0291	CDS_HVO_B0291	10.23	9.79	21.66	19.07	10.0076	20.3238	NA
NC_013964	340588	342053	+	HVO_B0292	CDS_HVO_B0292	6.02	6.6	6.96	5.05	6.30333	5.92857	NA
NC_013964	342080	344984	+	HVO_B0293	CDS_HVO_B0293++	14.33	15.55	42.09	27.62	14.9275	34.0958	NA
NC_013964	345039	345437	-	HVO_B0296	CDS_HVO_B0296	48.42	44.39	105.19	53.1	46.3612	74.7368	NA
NC_013964	345515	345737	-	HVO_B0297	CDS_HVO_B0297	108.76	91.26	100.14	100.17	99.6265	100.155	NA
NC_013964	345683	345733	+	HVO_B0298	CDS_HVO_B0298	0	0	0	0	NA	NA	NA
NC_013964	346330	347604	-	HVO_B0300	CDS_HVO_B0299+	1.05	1.74	2.04	1.11	1.35167	1.50479	NA
NC_013964	347766	348268	-	HVO_B0301	CDS_HVO_B0301	6.22	6.84	16.66	8.94	6.52264	12.2041	NA
NC_013964	349822	351242	-	HVO_B0303	CDS_HVO_B0303	0.1	0.14	0.68	0.98	0.118322	0.816333	NA
NC_013964	351410	351537	-	HVO_B0304	CDS_HVO_B0304	0	0	0	0	NA	NA	NA
NC_013964	351606	352018	-	HVO_B0305	CDS_HVO_B0305	2.4	2.78	0	1.78	2.58302	NA	NA
NC_013964	351958	353364	-	HVO_B0306	CDS_HVO_B0306	2.95	2.82	5.02	2.65	2.88427	3.64733	NA
NC_013964	353411	353538	+	HVO_B0307	CDS_HVO_B0307	0	0	0	0	NA	NA	NA
NC_013964	354247	357992	+	HVO_B0308	CDS_HVO_B0308++	0.89	0.93	1.25	1.7	0.90978	1.45774	NA
NC_013964	359107	359827	+	HVO_B0312	CDS_HVO_B0312+	3.49	3.66	9.36	11.34	3.57399	10.3025	NA
NC_013964	364074	365803	+	HVO_B0317	CDS_HVO_B0317	0.47	0.71	0.9	0.26	0.577668	0.483735	NA
NC_013964	367426	368276	+	HVO_B0319	CDS_HVO_B0319	0.97	0.59	0.42	1.22	0.756505	0.715821	NA
NC_013964	369542	370645	-	HVO_B0321	CDS_HVO_B0321	4.81	5.96	11.52	11.89	5.35421	11.7035	NA
NC_013964	373272	374364	+	HVO_B0323	CDS_HVO_B0323	6.64	5.66	31	21.83	6.13045	26.014	1.93723
NC_013964	374420	375765	+	HVO_B0324	CDS_HVO_B0324	9.93	9.1	62.4	55.38	9.50595	58.7853	2.43926
NC_013964	378954	379141	-	HVO_B0327	CDS_HVO_B0327	9.83	9.92	58.91	0	9.8749	NA	NA
NC_013964	381652	383774	+	HVO_B0329	CDS_HVO_B0329	0.09	0.18	0.29	0.21	0.127279	0.246779	NA
NC_013964	383922	384230	-	HVO_B0330	CDS_HVO_B0330	0.8	1.56	4.36	9.58	1.11714	6.46288	NA
NC_013964	386760	387875	-	HVO_B0333	CDS_HVO_B0333	1.99	2.88	20.05	18.25	2.39399	19.1288	2.69346
NC_013964	389124	390364	-	HVO_B0335	CDS_HVO_B0335	0.28	0.05	0	0.38	0.118322	NA	NA
NC_013964	391347	392838	-	HVO_B0338	CDS_HVO_B0337+	0.05	0.22	0.21	0.62	0.104881	0.360832	NA
NC_013964	393703	394352	+	HVO_B0340	CDS_HVO_B0340	0.5	0.6	13.19	8.72	0.547723	10.7246	3.48603
NC_013964	394722	395802	-	HVO_B0342	CDS_HVO_B0342	0.33	0.25	1.24	2.26	0.287228	1.67404	NA
NC_013964	397384	397845	-	HVO_B0344	CDS_HVO_B0344	1.81	6.41	75.45	35.21	3.40619	51.5422	3.48879
NC_013964	397957	399090	-	HVO_B0345	CDS_HVO_B0345	9.44	10.29	81.04	63.95	9.85584	71.9896	2.69882
NC_013964	400526	401575	-	HVO_B0347	CDS_HVO_B0347	0.69	0.26	6.77	10.29	0.423556	8.34645	3.64915
NC_013964	402843	404788	+	HVO_B0349	CDS_HVO_B0349	0.14	0.26	1.27	0.46	0.190788	0.76433	NA
NC_013964	406134	406641	-	HVO_B0351	CDS_HVO_B0351	129.9	129.79	176.09	164.76	129.845	170.331	NA
NC_013964	406887	407236	+	HVO_B0352	CDS_HVO_B0352	64.98	50.47	160.45	153.96	57.2673	157.172	NA
NC_013964	407280	408109	+	HVO_B0353	CDS_HVO_B0353	37.38	44.37	51.42	69.7	40.7253	59.8663	NA
NC_013964	408144	410443	-	HVO_B0354	CDS_HVO_B0354	36.12	45.11	36.75	59.41	40.3655	46.726	NA
NC_013964	410667	411634	-	HVO_B0355	CDS_HVO_B0355	43	47.89	49.12	61.52	45.3792	54.9715	NA
NC_013964	411655	414008	-	HVO_B0357	CDS_HVO_B0356+	21.88	29.79	50.35	73.76	25.5305	60.9411	1.01834
NC_013964	414082	414816	-	HVO_B0358	CDS_HVO_B0358	106.18	157.58	316.26	234.31	129.352	272.218	NA
NC_013964	414985	416248	-	HVO_B0359	CDS_HVO_B0359	141.27	267.17	236.28	157.43	194.276	192.867	NA
NC_013964	416400	417658	-	HVO_B0360	CDS_HVO_B0360	11	11.04	10.9	3.01	11.02	5.72791	NA
NC_013964	417817	418455	+	HVO_B0361	CDS_HVO_B0361	287.89	301.09	91.5	65.22	294.416	77.2504	-2.12428
NC_013964	418592	424078	+	HVO_B0362	CDS_HVO_B0362++++	13.61	13.14	9.19	5.64	13.3729	7.19942	-3.31547
NC_013964	424234	427170	+	HVO_B0367	CDS_HVO_B0367+++	10.12	13.57	11.54	8.95	11.7187	10.1628	NA
NC_013964	427392	428883	-	HVO_B0371	CDS_HVO_B0371	22.26	32.65	97.2	128.37	26.959	111.703	1.71505
NC_013964	429092	429282	+	HVO_B0372	CDS_HVO_B0372	591.95	539.99	313.09	387.29	565.373	348.219	NA
NC_013964	429564	429815	+	HVO_B0374	CDS_HVO_B0374	160.43	150.68	134.83	101.42	155.479	116.938	NA
NC_013964	429915	430702	+	HVO_B0375	CDS_HVO_B0375	40.35	50.52	179.35	417.88	45.1496	273.764	2.2995
NC_013964	430739	431745	+	HVO_B0376	CDS_HVO_B0376	113.69	130.42	729.22	700.61	121.768	714.772	2.37114
NC_013964	431771	432786	-	HVO_B0377	CDS_HVO_B0377	2.43	2.6	3.35	5.84	2.51356	4.42312	NA
NC_013964	433048	433436	+	HVO_B0378	CDS_HVO_B0378	83.27	84.19	251.79	161.03	83.7287	201.36	1.09512
NC_013964	433507	436473	-	HVO_B0381	CDS_HVO_B0379++	3.94	5.76	13.42	11.76	4.76386	12.5626	NA
NC_013964	436536	437309	+	HVO_B0382	CDS_HVO_B0382	66.28	64.85	125.41	119	65.5611	122.163	NA
NC_013965	346	618	+	HVO_D0002	CDS_HVO_D0002	0	0	0	0	NA	NA	NA
NC_013965	626	3343	+	HVO_D0003	CDS_HVO_D0003	0	0	0	0	NA	NA	NA
NC_013965	3540	4106	+	HVO_D0004	CDS_HVO_D0004	0	0	0	0	NA	NA	NA
NC_013965	4867	5887	+	HVO_D0005	CDS_HVO_D0005+	0	0	0	0	NA	NA	NA
NC_013966	152	1398	+	HVO_A0001	CDS_HVO_A0001	10.33	14.72	6.3	14.85	12.3312	9.67238	NA
NC_013966	2011	3402	-	HVO_A0003	CDS_HVO_A0002+	30.74	38.4	18.01	81.74	34.3572	38.3684	NA
NC_013966	4283	5667	+	HVO_A0005	CDS_HVO_A0005	10.27	12.97	15.32	32.69	11.5413	22.3788	NA
NC_013966	5823	6479	+	HVO_A0006	CDS_HVO_A0006	339.76	287.23	25.4	30.07	312.393	27.6365	-3.24933
NC_013966	6551	7899	+	HVO_A0007	CDS_HVO_A0007	0.01	11.6	0.47	0	0.340588	NA	-3.1363
NC_013966	8150	9468	+	HVO_A0008	CDS_HVO_A0008	1698.13	1554.38	2988.72	1333.39	1624.67	1996.28	NA
NC_013966	9747	10653	+	HVO_A0009	CDS_HVO_A0009	37.61	31.04	11.97	12.13	34.1674	12.0497	-2.26496
NC_013966	10789	12517	-	HVO_A0011	CDS_HVO_A0010+	24.76	25.51	3.65	13.33	25.1322	6.97528	-2.24503
NC_013966	12873	13320	-	HVO_A0012	CDS_HVO_A0012	524.44	446.41	36.02	108.16	483.855	62.4173	-2.77775
NC_013966	13678	14631	+	HVO_A0013	CDS_HVO_A0013	21.15	21.49	7.25	21.58	21.3193	12.5082	NA
NC_013966	15297	16291	+	HVO_A0014	CDS_HVO_A0014	0	0.02	0	0	NA	NA	NA
NC_013966	16541	16656	-	HVO_A0015	CDS_HVO_A0015	395.9	232.22	583.81	0	303.209	NA	NA
NC_013966	17095	18274	-	HVO_A0016	CDS_HVO_A0016	79.31	79.38	64.97	73.38	79.345	69.0471	NA
NC_013966	18756	19966	+	HVO_A0018	CDS_HVO_A0018	16.11	15.51	19.83	19.32	15.8072	19.5733	NA
NC_013966	22306	23006	+	HVO_A0020	CDS_HVO_A0020	17.97	25.69	15.67	34.57	21.486	23.2747	NA
NC_013966	23102	23498	-	HVO_A0021	CDS_HVO_A0021	233.12	206.25	72.09	143.55	219.274	101.728	-1.25174
NC_013966	23620	24614	-	HVO_A0022	CDS_HVO_A0022	1.84	2.67	0	2.5	2.21648	NA	NA
NC_013966	24695	24858	-	HVO_A0023	CDS_HVO_A0023	141.58	97.81	0	25.99	117.677	NA	-2.90423
NC_013966	25002	25702	+	HVO_A0024	CDS_HVO_A0024	635.86	576.73	110.75	208.18	605.574	151.842	-2.0195
NC_013966	25828	26750	+	HVO_A0026	CDS_HVO_A0026	2.73	3.38	5.29	1.65	3.03766	2.9544	NA
NC_013966	26754	27238	-	HVO_A0025	CDS_HVO_A0025	10.86	17.33	8.36	21.67	13.7187	13.4596	NA
NC_013966	27260	27816	-	HVO_A0027	CDS_HVO_A0027	128.77	136.82	65.96	271.02	132.734	133.703	NA
NC_013966	27945	28822	+	HVO_A0028	CDS_HVO_A0028	11.43	10.62	6.84	3.51	11.0176	4.89984	NA
NC_013966	29245	29621	+	HVO_A0030	CDS_HVO_A0030	4.46	3.78	4.33	2.11	4.10595	3.02263	NA
NC_013966	29695	30318	+	HVO_A0031	CDS_HVO_A0031	5.4	4.55	8.26	1.85	4.95681	3.90909	NA
NC_013966	30955	31811	+	HVO_A0033	CDS_HVO_A0033+	2.9	2.78	1.24	1.21	2.83937	1.22491	NA
NC_013966	31903	33083	-	HVO_A0035	CDS_HVO_A0035	87.83	80.67	10.07	13	84.1739	11.4416	-2.95726
NC_013966	33966	34776	+	HVO_A0036	CDS_HVO_A0036+	517.77	461.33	89.05	66.65	488.736	77.0401	-2.5766
NC_013966	34847	35516	-	HVO_A0038	CDS_HVO_A0038	24.69	26.45	1.15	5.85	25.5549	2.59374	-2.89248
NC_013966	35783	36759	+	HVO_A0039	CDS_HVO_A0039	28.66	26.2	3.52	4.6	27.4024	4.02393	-2.65014
NC_013966	36824	37041	-	HVO_A0040	CDS_HVO_A0040	144.4	131.17	45.44	82.97	137.626	61.4016	NA
NC_013966	37092	37339	-	HVO_A0041	CDS_HVO_A0041	23.17	23.47	15.25	0	23.3195	NA	-2.96711
NC_013966	37551	38587	-	HVO_A0042	CDS_HVO_A0042	83.81	70.93	8.83	20.9	77.1015	13.5848	-2.47573
NC_013966	39049	40119	-	HVO_A0043	CDS_HVO_A0043	4.58	4.57	1.57	2.28	4.575	1.89198	NA
NC_013966	40251	41372	-	HVO_A0045	CDS_HVO_A0044+	26.52	33.95	7.73	11.23	30.0059	9.31708	-2.06568
NC_013966	41602	42153	-	HVO_A0046	CDS_HVO_A0046	57.88	56.41	105.61	75.23	57.1403	89.135	NA
NC_013966	42424	43289	+	HVO_A0047	CDS_HVO_A0047	31.84	27.91	14.32	26.76	29.8103	19.5756	NA
NC_013966	43405	43688	-	HVO_A0048	CDS_HVO_A0048	59.75	64.1	15.98	46.8	61.8868	27.3471	NA
NC_013966	43972	45314	+	HVO_A0049	CDS_HVO_A0049	45.03	41.38	10.11	14.67	43.1664	12.1784	-1.88332
NC_013966	45386	45777	+	HVO_A0050	CDS_HVO_A0050	19.05	18.69	12.08	15.68	18.8691	13.7628	NA
NC_013966	46285	46559	+	HVO_A0052	CDS_HVO_A0052	5.59	1	0	0	2.36432	NA	NA
NC_013966	46996	48582	+	HVO_A0054	CDS_HVO_A0054++	1.72	1.19	0.4	0	1.43066	NA	NA
NC_013966	48734	49551	+	HVO_A0057	CDS_HVO_A0057	9.77	8.64	1.32	2.56	9.18764	1.83826	-2.35294
NC_013966	51701	52044	+	HVO_A0059	CDS_HVO_A0059	4.25	3.49	0	2.53	3.8513	NA	NA
NC_013966	53198	53733	+	HVO_A0061	CDS_HVO_A0061	2.76	1.56	0	1.16	2.07499	NA	NA
NC_013966	53756	54729	-	HVO_A0062	CDS_HVO_A0062	14.61	16.06	7.06	8.22	15.3179	7.61795	NA
NC_013966	54843	55162	+	HVO_A0063	CDS_HVO_A0063	22.43	14.93	0	2.95	18.2997	NA	-3.07825
NC_013966	55401	56898	-	HVO_A0064	CDS_HVO_A0064	30.88	28.39	4.88	4.31	29.6088	4.58615	-2.8305
NC_013966	57792	61234	-	HVO_A0066	CDS_HVO_A0065+	187.93	188.63	212.03	138.47	188.28	171.347	NA
NC_013966	62933	63480	-	HVO_A0069	CDS_HVO_A0069	2.2	2.27	0	2.24	2.23473	NA	NA
NC_013966	63536	64374	-	HVO_A0070	CDS_HVO_A0070	1.8	3.8	0	1.24	2.61534	NA	NA
NC_013966	64556	65238	+	HVO_A0071	CDS_HVO_A0071	9.23	8.19	24.63	25.24	8.69446	24.9331	NA
NC_013966	66485	66731	-	HVO_A0073	CDS_HVO_A0073	13.65	13.45	0	0	13.5496	NA	-3.30045
NC_013966	66837	70147	+	HVO_A0074	CDS_HVO_A0074	12.7	9.93	1.07	0.9	11.2299	0.981326	-3.25264
NC_013966	71956	73304	-	HVO_A0077	CDS_HVO_A0077	0	3.33	0	0	NA	NA	NA
NC_013966	73371	78956	-	HVO_A0079	CDS_HVO_A0078+	3.16	2.77	0.31	0.3	2.95858	0.304959	-2.4518
NC_013966	79038	80332	+	HVO_A0080	CDS_HVO_A0080	84.46	59.06	16.11	13.66	70.6272	14.8345	NA
NC_013966	81040	82203	-	HVO_A0081	CDS_HVO_A0081	0	0.08	0	0	NA	NA	NA
NC_013966	82397	83137	-	HVO_A0082	CDS_HVO_A0082	25.17	16.55	1	0.73	20.4099	0.8544	-3.90093
NC_013966	83532	85046	-	HVO_A0084	CDS_HVO_A0083+	6.21	5.24	1.05	2.74	5.70442	1.69617	-1.84824
NC_013966	85338	86794	+	HVO_A0085	CDS_HVO_A0085	1.18	1.31	1.53	4.13	1.2433	2.51374	NA
NC_013966	86871	87318	-	HVO_A0086	CDS_HVO_A0086	16.25	13.64	0	4.64	14.8879	NA	-2.67543
NC_013966	87494	88388	-	HVO_A0087	CDS_HVO_A0087	113.34	97.09	10.99	28.51	104.901	17.701	-2.4444
NC_013966	88511	91754	-	HVO_A0089	CDS_HVO_A0088+	2.75	2.79	3.14	11.36	2.76993	5.97247	NA
NC_013966	91877	92947	-	HVO_A0090	CDS_HVO_A0090	6.6	7.27	21.07	54.35	6.9269	33.8401	2.1406
NC_013966	94978	96120	-	HVO_A0092	CDS_HVO_A0092	19.84	17.77	8.73	32.52	18.7765	16.8493	NA
NC_013966	96254	97016	+	HVO_A0093	CDS_HVO_A0093	44.85	44.15	5.79	25.94	44.4986	12.2553	NA
NC_013966	98970	99839	+	HVO_A0095	CDS_HVO_A0095	34.94	28.82	10.99	17.73	31.7328	13.959	-1.34714
NC_013966	99946	101087	+	HVO_A0096	CDS_HVO_A0096	2.75	2.51	5.82	12.26	2.62726	8.44708	NA
NC_013966	101213	103166	+	HVO_A0097	CDS_HVO_A0097	4.66	5.46	3.31	8	5.04416	5.14587	NA
NC_013966	105536	106532	-	HVO_A0100	CDS_HVO_A0099+	10.17	7.38	5.49	3.76	8.66341	4.54339	NA
NC_013966	106831	107012	+	HVO_A0101	CDS_HVO_A0101	62.74	47.68	0	16.24	54.6941	NA	NA
NC_013966	107053	107327	-	HVO_A0102	CDS_HVO_A0102	4.58	3.99	5.77	12.68	4.27483	8.55357	NA
NC_013966	107323	107441	+	HVO_A0103	CDS_HVO_A0103	13.11	14.64	0	0	13.8539	NA	NA
NC_013966	107529	108454	-	HVO_A0104	CDS_HVO_A0104	2.56	2.37	1.13	0.55	2.46317	0.788353	NA
NC_013966	108957	109348	-	HVO_A0106	CDS_HVO_A0106	3.39	2.27	2.68	1.96	2.77404	2.2919	NA
NC_013966	109787	110274	-	HVO_A0108	CDS_HVO_A0108	3.71	2.86	4.6	1.34	3.25739	2.48274	NA
NC_013966	110390	110763	+	HVO_A0109	CDS_HVO_A0109	20.05	16.97	5.86	6.43	18.4458	6.13839	-2.01831
NC_013966	110917	112080	-	HVO_A0110	CDS_HVO_A0110	7.39	102.82	68.87	6.49	27.5652	21.1416	NA
NC_013966	112255	112406	-	HVO_A0111	CDS_HVO_A0111	25.78	30.2	0	0	27.9026	NA	-2.87869
NC_013966	112704	112824	-	HVO_A0112	CDS_HVO_A0112	233.08	193.87	268.91	174.94	212.573	216.894	NA
NC_013966	113351	114103	-	HVO_A0115	CDS_HVO_A0114+	66.71	73.8	19.1	72.44	70.1655	37.1968	NA
NC_013966	114249	115543	-	HVO_A0116	CDS_HVO_A0116	11.37	10.22	5.95	5.51	10.7797	5.72578	NA
NC_013966	115728	116548	+	HVO_A0117	CDS_HVO_A0117	79.47	70.44	22.35	17.19	74.8189	19.6009	-1.99004
NC_013966	116870	117152	+	HVO_A0118	CDS_HVO_A0118	161.98	154.59	5.35	47.31	158.242	15.9094	-2.94539
NC_013966	117277	117976	-	HVO_A0119	CDS_HVO_A0119	17.88	15.22	6.16	5.51	16.4965	5.82594	NA
NC_013966	118041	118706	-	HVO_A0120	CDS_HVO_A0120	0	4.06	1.74	0.84	NA	1.20897	NA
NC_013966	118722	119525	+	HVO_A0121	CDS_HVO_A0121	70.34	65.7	0	5.77	67.9804	NA	-3.90903
NC_013966	119617	119729	-	HVO_A0122	CDS_HVO_A0122	0	22.2	0	0	NA	NA	NA
NC_013966	119870	120399	-	HVO_A0123	CDS_HVO_A0123	70.65	61.75	104.98	62.27	66.0503	80.8524	NA
NC_013966	121510	122672	+	HVO_A0125	CDS_HVO_A0125	59.86	46.64	27.89	24.42	52.8382	26.0974	NA
NC_013966	122886	124232	-	HVO_A0126	CDS_HVO_A0126	5.58	5.09	3.6	5.57	5.32937	4.47795	NA
NC_013966	124597	126075	+	HVO_A0127	CDS_HVO_A0127	20.52	18.85	19.59	14.06	19.6673	16.5962	-1.80582
NC_013966	126293	127472	-	HVO_A0128	CDS_HVO_A0128	79.31	79.38	64.97	73.38	79.345	69.0471	NA
NC_013966	127676	128598	+	HVO_A0129	CDS_HVO_A0129+	94.27	69.16	2.64	9.33	80.7447	4.96298	-3.58029
NC_013966	128629	128826	-	HVO_A0131	CDS_HVO_A0131	34.48	34.61	0	23.27	34.5449	NA	NA
NC_013966	130762	131642	-	HVO_A0133	CDS_HVO_A0133	5783.41	4323.72	25.63	68.07	5000.58	41.7688	-6.26518
NC_013966	133406	134101	+	HVO_A0135	CDS_HVO_A0135+	60.69	63.13	10.91	30.94	61.898	18.3727	NA
NC_013966	134126	135048	-	HVO_A0137	CDS_HVO_A0137	34.21	28.9	27.57	20.3	31.4431	23.6574	NA
NC_013966	135199	135613	+	HVO_A0138	CDS_HVO_A0138	192.22	160.03	367.73	316.07	175.388	340.923	NA
NC_013966	135655	136196	-	HVO_A0139	CDS_HVO_A0139	6.55	8.14	4.69	1.14	7.30185	2.31227	NA
NC_013966	136108	136841	-	HVO_A0140	CDS_HVO_A0140	45.72	45.06	7.11	11.81	45.3888	9.16347	-2.38007
NC_013966	137069	137994	-	HVO_A0141	CDS_HVO_A0141	8.16	7.12	1.5	1.09	7.62228	1.27867	-2.4439
NC_013966	138509	138900	-	HVO_A0143	CDS_HVO_A0143	2.09	1.77	1.34	1.96	1.92336	1.62062	NA
NC_013966	139213	140749	+	HVO_A0144	CDS_HVO_A0144	103.6	100.79	91.21	43.77	102.185	63.1843	-1.33328
NC_013966	141082	144249	-	HVO_A0147	CDS_HVO_A0145++	11.36	12.49	4.11	7.45	11.9116	5.53349	NA
NC_013966	144317	145800	-	HVO_A0148	CDS_HVO_A0148	84.67	77	48.69	28.95	80.744	37.5443	-1.15883
NC_013966	145899	147904	+	HVO_A0149	CDS_HVO_A0149	17.14	17.12	8.26	5.99	17.13	7.03402	-1.39041
NC_013966	148020	149080	+	HVO_A0150	CDS_HVO_A0150	41.92	44.32	19.09	18.48	43.1033	18.7825	-1.19718
NC_013966	149297	150462	+	HVO_A0151	CDS_HVO_A0151	140.4	122.78	39.98	25.5	131.295	31.9295	-1.90904
NC_013966	151026	151237	-	HVO_A0152	CDS_HVO_A0152	13.58	9.67	6.25	18.23	11.4594	10.6742	NA
NC_013966	151331	153902	-	HVO_A0155	CDS_HVO_A0153++	99.53	105.69	43.18	28.94	102.564	35.3501	NA
NC_013966	153962	155952	-	HVO_A0156	CDS_HVO_A0156	34.01	31.74	42.84	25.88	32.8554	33.2971	NA
NC_013966	156155	157922	-	HVO_A0157	CDS_HVO_A0157	69.63	76.78	33.97	32.68	73.1177	33.3188	-1.26515
NC_013966	158065	160016	-	HVO_A0158	CDS_HVO_A0158	65.41	70.57	118.56	121.86	67.941	120.199	NA
NC_013966	160123	161282	+	HVO_A0159	CDS_HVO_A0159	29.56	30.5	68.88	51.86	30.0263	59.7672	NA
NC_013966	161335	163459	-	HVO_A0160	CDS_HVO_A0160	44.78	61.3	92.04	96.02	52.3929	94.0089	NA
NC_013966	163579	165632	+	HVO_A0161	CDS_HVO_A0161+	22.16	37.3	17.14	28.32	28.7501	22.0319	NA
NC_013966	165670	168733	-	HVO_A0165	CDS_HVO_A0163++	5.29	5.49	17.32	17.82	5.38907	17.5682	2.63933
NC_013966	168786	169113	+	HVO_A0166	CDS_HVO_A0166	6.78	6.94	1.91	8.4	6.85953	4.0055	NA
NC_013966	169148	169272	+	HVO_A0167	CDS_HVO_A0167	177.77	123.09	514.25	270.79	147.925	373.167	NA
NC_013966	169389	170126	-	HVO_A0168	CDS_HVO_A0168	14.71	14.2	5.54	5.86	14.4528	5.69775	-1.62171
NC_013966	170364	171279	+	HVO_A0169	CDS_HVO_A0169	10.05	13.28	51.85	63.69	11.5527	57.4659	2.23465
NC_013966	171389	171822	+	HVO_A0170	CDS_HVO_A0170	11.3	14.34	62.63	42.43	12.7296	51.5499	1.91716
NC_013966	171878	173835	-	HVO_A0171	CDS_HVO_A0171	12.27	15.81	16.5	18.46	13.928	17.4525	NA
NC_013966	173916	174499	-	HVO_A0172	CDS_HVO_A0172	81.18	108.46	809.92	604.21	93.8338	699.544	2.77125
NC_013966	174529	175298	+	HVO_A0173	CDS_HVO_A0173	8.33	10.57	34.78	24.24	9.38339	29.0356	1.43588
NC_013966	175359	176938	+	HVO_A0174	CDS_HVO_A0174	2.08	2.77	11.78	19.13	2.40033	15.0117	2.33789
NC_013966	177065	179497	+	HVO_A0175	CDS_HVO_A0175	3.68	5.26	30.24	35.22	4.39964	32.6351	2.73186
NC_013966	179511	181329	-	HVO_A0177	CDS_HVO_A0176+	1.7	2.44	7.16	6.18	2.03666	6.65198	NA
NC_013966	181443	182211	+	HVO_A0178	CDS_HVO_A0178	14.07	15.02	56.8	65.91	14.5372	61.1857	1.87378
NC_013966	182271	184842	+	HVO_A0179	CDS_HVO_A0179+	35.6	40.83	57.3	65.16	38.1254	61.1037	NA
NC_013966	184892	185605	-	HVO_A0181	CDS_HVO_A0181	41.62	34.93	138.59	97.31	38.1286	116.13	1.39318
NC_013966	185667	186324	-	HVO_A0182	CDS_HVO_A0182	97.2	109.64	68.37	43.73	103.233	54.6792	-1.00923
NC_013966	186476	186785	+	HVO_A0183	CDS_HVO_A0183	2800.16	2831.83	6915.25	4556.91	2815.95	5613.57	NA
NC_013966	186727	186785	-	HVO_A0184	CDS_HVO_A0184	0	0	0	0	NA	NA	NA
NC_013966	187110	188404	+	HVO_A0186	CDS_HVO_A0186	4.92	4.34	5.02	3.28	4.62091	4.05778	NA
NC_013966	188615	189008	-	HVO_A0187	CDS_HVO_A0187	51.5	59.61	348.23	215.47	55.4068	273.922	2.1226
NC_013966	189118	189824	-	HVO_A0189	CDS_HVO_A0188+	287.44	270.39	138.85	125.02	278.785	131.754	-1.23058
NC_013966	189976	191405	-	HVO_A0190	CDS_HVO_A0190	12.52	10.64	13.65	8.12	11.5418	10.528	NA
NC_013966	191621	193052	+	HVO_A0191	CDS_HVO_A0191+	5.07	5.12	4.92	2.59	5.09494	3.56971	NA
NC_013966	193325	193371	-	HVO_A0193	CDS_HVO_A0193	0	0	0	0	NA	NA	NA
NC_013966	193325	194529	+	HVO_A0194	CDS_HVO_A0194	25.36	25.75	12.57	7.53	25.5543	9.72893	-1.41879
NC_013966	195751	198571	-	HVO_A0196	CDS_HVO_A0196	7.44	9.26	10.46	7.82	8.30027	9.04418	NA
NC_013966	200870	202704	-	HVO_A0198	CDS_HVO_A0198	1.98	2.1	5.07	2.69	2.03912	3.69301	NA
NC_013966	202975	204812	+	HVO_A0200	CDS_HVO_A0200	1.35	1.54	2.02	1.96	1.44187	1.98977	NA
NC_013966	204959	205234	-	HVO_A0201	CDS_HVO_A0201	12.11	12.85	8.58	8.38	12.4745	8.47941	-1.67426
NC_013966	205971	206081	-	HVO_A0202	CDS_HVO_A0202	0	0	0	0	NA	NA	NA
NC_013966	206765	207342	-	HVO_A0203	CDS_HVO_A0203	9.49	9.4	9.93	5.16	9.44489	7.15813	NA
NC_013966	207467	207594	-	HVO_A0204	CDS_HVO_A0204	152.9	96.3	85.5	226.99	121.344	139.311	NA
NC_013966	207912	210921	+	HVO_A0205	CDS_HVO_A0205+	99.07	119.93	100.18	241.49	109.002	155.539	NA
NC_013966	210946	212772	+	HVO_A0207	CDS_HVO_A0207+	29.4	46.1	27.66	121.34	36.8149	57.9333	NA
NC_013966	212801	215610	+	HVO_A0209	CDS_HVO_A0209	8.1	10	3.71	12.31	9	6.75797	NA
NC_013966	215804	217612	+	HVO_A0210	CDS_HVO_A0210++	15.87	13.51	4.63	6.72	14.6425	5.57796	NA
NC_013966	218616	219670	-	HVO_A0213	CDS_HVO_A0213	4.93	4.13	15.69	9.3	4.51231	12.0796	1.3425
NC_013966	219849	220924	-	HVO_A0214	CDS_HVO_A0214	2.21	3.2	2.81	3.18	2.65932	2.98928	NA
NC_013966	221276	221859	+	HVO_A0215	CDS_HVO_A0215	7.2	7.06	22.36	31.53	7.12966	26.552	1.83969
NC_013966	228450	229762	+	HVO_A0222	CDS_HVO_A0222	1.92	3.05	5.19	1.43	2.41992	2.72428	NA
NC_013966	231214	232247	+	HVO_A0225	CDS_HVO_A0225	2.03	3.09	5.58	6.67	2.50454	6.1007	NA
NC_013966	232853	232992	+	HVO_A0227	CDS_HVO_A0227	4.82	0	0	0	NA	NA	NA
NC_013966	233036	233898	+	HVO_A0228	CDS_HVO_A0228	33.1	43.54	22.2	20.31	37.9628	21.234	-1.01239
NC_013966	233933	234334	-	HVO_A0229	CDS_HVO_A0229	58.35	70	64.05	24.32	63.9101	39.4677	NA
NC_013966	234388	235041	+	HVO_A0230	CDS_HVO_A0230	80.04	89.52	177.74	232.6	84.6474	203.328	1.13272
NC_013966	235089	236374	-	HVO_A0231	CDS_HVO_A0231	16.95	19.26	6.07	3.31	18.0681	4.48238	-1.83129
NC_013966	236466	236644	-	HVO_A0232	CDS_HVO_A0232	3.33	3.38	12.09	0	3.35491	NA	NA
NC_013966	237013	237320	-	HVO_A0233	CDS_HVO_A0233	20.53	27.08	19.79	41.84	23.5786	28.7752	NA
NC_013966	237349	238752	-	HVO_A0236	CDS_HVO_A0234++	32.96	41.47	40.68	43.78	36.971	42.2015	NA
NC_013966	239085	241279	-	HVO_A0237	CDS_HVO_A0237	14.73	12.36	1.39	1.81	13.4931	1.58616	-2.91268
NC_013966	241634	242982	-	HVO_A0238	CDS_HVO_A0238	47.78	38.48	0.47	0	42.8786	NA	-2.56316
NC_013966	243583	244559	-	HVO_A0240	CDS_HVO_A0240	13.88	13.21	3.17	4.09	13.5409	3.60074	-1.93266
NC_013966	244714	245735	+	HVO_A0241	CDS_HVO_A0241	74.03	59.11	19.98	31.91	66.1507	25.25	-1.52673
NC_013966	245808	246355	+	HVO_A0242	CDS_HVO_A0242	167.4	137.13	33.03	34.68	151.511	33.8449	-2.43889
NC_013966	246819	246992	-	HVO_A0243	CDS_HVO_A0243	291.35	276.21	508.36	414.19	283.679	458.866	NA
NC_013966	247023	247435	-	HVO_A0244	CDS_HVO_A0244	108.6	93.86	17.08	21.37	100.961	19.105	-2.02684
NC_013966	247484	248008	-	HVO_A0245	CDS_HVO_A0245	186.04	162.32	160.73	121.85	173.776	139.946	NA
NC_013966	248161	248588	-	HVO_A0246	CDS_HVO_A0246	4.08	2.84	3.44	5.02	3.404	4.15557	NA
NC_013966	249139	249725	-	HVO_A0247	CDS_HVO_A0247	6.43	9.12	0.69	1.01	7.65778	0.834805	-3.38714
NC_013966	250330	250862	-	HVO_A0249	CDS_HVO_A0249	18.63	18.4	1.6	7	18.5146	3.34664	-2.49153
NC_013966	251161	251267	-	HVO_A0249A	CDS_HVO_A0249A	1711.83	1349.81	0	0	1520.08	NA	NA
NC_013966	251566	252729	-	HVO_A0250	CDS_HVO_A0250	7.39	102.82	68.87	6.49	27.5652	21.1416	NA
NC_013966	252954	253325	-	HVO_A0251	CDS_HVO_A0251	142.21	123.75	13.33	125.56	132.659	40.9111	NA
NC_013966	253663	253898	+	HVO_A0252	CDS_HVO_A0252	78.53	61.85	17.65	51.66	69.6928	30.196	NA
NC_013966	254141	254551	-	HVO_A0253	CDS_HVO_A0253	46.15	48.58	1.23	7.19	47.3494	2.97384	-3.37924
NC_013966	254889	256270	+	HVO_A0254	CDS_HVO_A0254	18.03	12.76	3.49	4.05	15.1678	3.75959	-1.95772
NC_013966	256284	256572	+	HVO_A0254A	CDS_HVO_A0254A	92.44	61.83	107.19	104.65	75.6014	105.912	NA
NC_013966	256775	257107	+	HVO_A0256	CDS_HVO_A0256	38.86	38.12	0	13.55	38.4882	NA	-3.06702
NC_013966	257394	258672	-	HVO_A0257	CDS_HVO_A0257	28.95	23.79	5.6	8.87	26.2435	7.04784	-1.98021
NC_013966	259695	260668	-	HVO_A0258	CDS_HVO_A0258	14.61	16.06	7.06	8.22	15.3179	7.61795	NA
NC_013966	260774	260904	-	HVO_A0259	CDS_HVO_A0259	34.96	60.42	143.89	0	45.9596	NA	NA
NC_013966	261238	262662	-	HVO_A0260	CDS_HVO_A0260	43.4	26.92	10.81	3.99	34.1808	6.56749	NA
NC_013966	263458	264215	-	HVO_A0261	CDS_HVO_A0261	18.72	16.28	12.65	9.19	17.4574	10.7821	NA
NC_013966	264290	265452	+	HVO_A0262	CDS_HVO_A0262	146	140.79	37.11	19.08	143.371	26.6094	-3.0662
NC_013966	265987	268895	+	HVO_A0263	CDS_HVO_A0263	6.35	5.97	2.35	3.11	6.15707	2.70342	-1.38455
NC_013966	270419	271183	-	HVO_A0266	CDS_HVO_A0266	62.81	57.19	37.01	34.23	59.9342	35.5929	NA
NC_013966	271253	272401	-	HVO_A0267	CDS_HVO_A0267	5.83	6.34	21.1	23.5	6.07965	22.2677	1.58066
NC_013966	272548	273884	+	HVO_A0268	CDS_HVO_A0268	26.07	22.28	53.94	70.56	24.1006	61.6928	1.24435
NC_013966	274083	277118	+	HVO_A0269	CDS_HVO_A0269+	2.29	2.3	7.62	8.64	2.29499	8.11399	1.91802
NC_013966	277185	278617	+	HVO_A0271	CDS_HVO_A0271	1.3	1.01	1.56	3.24	1.14586	2.2482	NA
NC_013966	278687	279128	+	HVO_A0272	CDS_HVO_A0272	391.5	318.83	169.08	169.18	353.301	169.13	-1.32855
NC_013966	280224	281023	+	HVO_A0274	CDS_HVO_A0274	62.65	51.86	75.23	88.92	57.0003	81.7891	NA
NC_013966	281183	283844	-	HVO_A0276	CDS_HVO_A0275+	3.66	3	5.62	7.83	3.31361	6.6336	NA
NC_013966	286328	287322	-	HVO_A0279	CDS_HVO_A0279	145.76	136.23	83.02	41.32	140.914	58.5695	NA
NC_013966	287608	287907	-	HVO_A0279A	CDS_HVO_A0279A	256.13	233.92	14.01	64.97	244.773	30.17	-2.82393
NC_013966	289920	291822	+	HVO_A0281	CDS_HVO_A0281+	4.58	3.94	9.41	8.94	4.24796	9.17199	NA
NC_013966	291897	295038	+	HVO_A0283	CDS_HVO_A0283++	1.07	0.96	1.41	4.92	1.01351	2.63386	NA
NC_013966	295087	296231	+	HVO_A0286	CDS_HVO_A0286	3.55	4.23	52.54	59	3.87511	55.6764	3.69127
NC_013966	296277	297439	+	HVO_A0287	CDS_HVO_A0287	1.96	2.57	6.55	10.34	2.24437	8.22964	1.70674
NC_013966	297495	298719	+	HVO_A0288	CDS_HVO_A0288+	5.65	7.76	36.44	70.39	6.62148	50.6459	2.74319
NC_013966	299913	300895	+	HVO_A0291	CDS_HVO_A0291	13.55	16.46	30.38	40.07	14.9343	34.8902	1.04919
NC_013966	303472	305781	+	HVO_A0293	CDS_HVO_A0293+	0.6	0.68	1.05	1.9	0.638749	1.41244	NA
NC_013966	308329	309080	+	HVO_A0296	CDS_HVO_A0296	3.2	4.66	46.7	35.73	3.86161	40.8484	3.11437
NC_013966	310069	310829	-	HVO_A0298	CDS_HVO_A0298	1.43	1.66	4.84	0.7	1.54071	1.84065	NA
NC_013966	312482	313374	+	HVO_A0300	CDS_HVO_A0300	0.75	0.48	1.97	1.14	0.6	1.4986	NA
NC_013966	314485	315455	-	HVO_A0302	CDS_HVO_A0302	3.93	3.9	24.82	13.39	3.91497	18.2302	2.15552
NC_013966	317221	318989	+	HVO_A0304	CDS_HVO_A0304	0.42	0.8	1.58	2.55	0.579655	2.00724	NA
NC_013966	320724	322057	+	HVO_A0306	CDS_HVO_A0306	5.12	5.64	3.88	2.46	5.37371	3.08947	NA
NC_013966	322110	322639	+	HVO_A0307	CDS_HVO_A0307	167.57	153.77	143.86	93	160.522	115.668	NA
NC_013966	322808	323104	-	HVO_A0308	CDS_HVO_A0308	643.49	560.47	69.34	80.53	600.547	74.7258	-3.26686
NC_013966	324921	325834	-	HVO_A0311	CDS_HVO_A0311	15.11	10.73	7.65	6.66	12.733	7.13786	NA
NC_013966	326055	326845	+	HVO_A0312	CDS_HVO_A0312	13.87	14.96	7.82	4.01	14.4047	5.59984	NA
NC_013966	326861	327691	-	HVO_A0315	CDS_HVO_A0313++	27.1	33.3	112.61	111.6	30.0405	112.104	NA
NC_013966	328149	329093	-	HVO_A0316	CDS_HVO_A0316	22.17	23.75	28.6	40.48	22.9464	34.0254	0.817588
NC_013966	329163	329668	+	HVO_A0317	CDS_HVO_A0317	753.58	645.94	191.08	242.99	697.687	215.477	-1.9186
NC_013966	329689	329993	+	HVO_A0318	CDS_HVO_A0318	82.47	95.68	31.47	65.82	88.8298	45.5121	NA
NC_013966	330008	330183	-	HVO_A0319	CDS_HVO_A0319	0	1.8	0	0	NA	NA	NA
NC_013966	330583	331347	-	HVO_A0320	CDS_HVO_A0320	58.77	89.18	645.43	672.03	72.3955	658.596	2.99093
NC_013966	331612	332255	-	HVO_A0321	CDS_HVO_A0321	2.78	3.03	6.68	7.07	2.90231	6.87223	NA
NC_013966	332267	334493	+	HVO_A0322	CDS_HVO_A0322++	9.04	9.67	13.37	15.83	9.3497	14.5481	1.312
NC_013966	336442	338493	-	HVO_A0326	CDS_HVO_A0326	3.47	5.3	21.04	44.8	4.28847	30.7017	2.66593
NC_013966	338616	339678	+	HVO_A0327	CDS_HVO_A0327+	7.6	8.38	10.47	6.45	7.98048	8.21776	NA
NC_013966	339770	340414	-	HVO_A0329	CDS_HVO_A0329	49.89	54.42	80	46.73	52.1058	61.1425	NA
NC_013966	341679	342802	+	HVO_A0331	CDS_HVO_A0331	96.7	91.16	27	101.68	93.8891	52.3962	NA
NC_013966	342911	343677	+	HVO_A0332	CDS_HVO_A0332	18.35	20	5.75	13.23	19.1572	8.72196	NA
NC_013966	344824	345421	+	HVO_A0333	CDS_HVO_A0333	89.22	88.38	76.96	65.83	88.799	71.1778	NA
NC_013966	345458	345657	-	HVO_A0334	CDS_HVO_A0334	710	718.81	1456.21	885.64	714.391	1135.64	NA
NC_013966	346006	346703	+	HVO_A0335	CDS_HVO_A0335	33.53	30.74	57.6	45.83	32.1047	51.3791	NA
NC_013966	346750	350754	-	HVO_A0338	CDS_HVO_A0336++	0.3	0.52	0.58	1.16	0.394968	0.820244	NA
NC_013966	350774	352446	-	HVO_A0339	CDS_HVO_A0339	0.57	1.78	2.06	3.26	1.00727	2.59145	NA
NC_013966	352857	354100	+	HVO_A0341	CDS_HVO_A0341	1.98	2.38	3.16	1.53	2.17081	2.19882	NA
NC_013966	354529	355340	+	HVO_A0342	CDS_HVO_A0342	15.02	15.29	1.78	3.88	15.1544	2.628	-2.48184
NC_013966	357744	359222	+	HVO_A0346	CDS_HVO_A0346+	88.61	90.98	100.98	74.99	89.7872	87.0201	NA
NC_013966	361707	362869	-	HVO_A0349	CDS_HVO_A0349	21.05	21.24	7.42	4.79	21.1448	5.96169	-1.81439
NC_013966	363005	364420	+	HVO_A0350	CDS_HVO_A0350+	474.9	390.12	15.16	26.93	430.428	20.2054	-4.37611
NC_013966	365782	367130	+	HVO_A0355	CDS_HVO_A0355	0	0	0	0	NA	NA	-3.19987
NC_013966	368414	370802	+	HVO_A0357	CDS_HVO_A0357+	6.51	5.43	0.63	1.28	5.94553	0.897998	NA
NC_013966	371823	372134	-	HVO_A0360	CDS_HVO_A0360	76.53	78.05	36.3	21.88	77.2863	28.1823	-1.63823
NC_013966	372323	373061	+	HVO_A0361	CDS_HVO_A0361	17.01	16.21	1.01	0.73	16.6052	0.858662	-3.43159
NC_013966	373205	374379	-	HVO_A0362	CDS_HVO_A0362	13.5	14.09	3.66	6.95	13.7918	5.04351	-1.35547
NC_013966	374510	374913	+	HVO_A0363	CDS_HVO_A0363	1.49	0.96	0	0	1.19599	NA	NA
NC_013966	375384	376546	+	HVO_A0364	CDS_HVO_A0364	209.24	197.24	48.13	47.15	203.151	47.6375	1.27806
NC_013966	376718	377595	+	HVO_A0365	CDS_HVO_A0365	11.86	9.39	0.4	0.58	10.553	0.481664	-3.62981
NC_013966	377675	377886	+	HVO_A0366	CDS_HVO_A0366	29.1	17.41	0	9.11	22.5085	NA	-3.13719
NC_013966	378294	379457	-	HVO_A0367	CDS_HVO_A0367	1.47	22.33	0.37	0.58	5.72932	0.463249	-2.72328
NC_013966	379572	380138	-	HVO_A0369	CDS_HVO_A0368+	194.75	163.43	4.38	15.94	178.404	8.35567	-4.39841
NC_013966	380270	381011	+	HVO_A0370	CDS_HVO_A0370+	50.46	48.57	10.51	9.46	49.506	9.97119	-2.6333
NC_013966	381086	382782	-	HVO_A0372	CDS_HVO_A0372	4.83	4.12	1.66	1.34	4.4609	1.49144	-1.61414
NC_013966	383462	384354	+	HVO_A0374	CDS_HVO_A0374	2.67	3.84	1.97	4.58	3.202	3.00376	-2.01341
NC_013966	384558	385294	+	HVO_A0375	CDS_HVO_A0375	2.76	5.69	1.51	2.2	3.96288	1.82264	NA
NC_013966	385339	391141	-	HVO_A0379	CDS_HVO_A0376+++	12.43	14	11.45	68.06	13.1917	27.9157	NA
NC_013966	391187	397060	+	HVO_A0380	CDS_HVO_A0380++++	11.59	10.37	4.26	5.39	10.963	4.79181	-2.428
NC_013966	397291	401291	+	HVO_A0385	CDS_HVO_A0385++	37.48	35.21	30.44	26.25	36.3273	28.2675	-1.70999
NC_013966	401314	401836	-	HVO_A0388	CDS_HVO_A0388	124.76	116.51	13.2	38.45	120.564	22.5286	-2.06212
NC_013966	402891	403315	+	HVO_A0391	CDS_HVO_A0391	0.23	0	0	3.39	NA	NA	NA
NC_013966	403385	404003	+	HVO_A0392	CDS_HVO_A0392+	38.86	30.8	18.63	11.22	34.5961	14.4578	-2.69583
NC_013966	404316	406094	+	HVO_A0394	CDS_HVO_A0394++	36.23	33.6	24.82	35.24	34.8902	29.5746	NA
NC_013966	406147	406694	-	HVO_A0397	CDS_HVO_A0397	70.11	62.59	28.42	32.44	66.2434	30.3635	-1.14878
NC_013966	406832	407712	+	HVO_A0398	CDS_HVO_A0398	4.76	3.82	3.6	11.05	4.26418	6.30714	NA
NC_013966	407856	408040	+	HVO_A0399	CDS_HVO_A0399	1.48	0	10.5	0	NA	NA	NA
NC_013966	408146	408630	+	HVO_A0400	CDS_HVO_A0400	12.92	13.9	1.86	4.06	13.401	2.74802	-2.35247
NC_013966	408665	409823	-	HVO_A0401	CDS_HVO_A0401	9.58	12.5	0.86	16.61	10.943	3.7795	NA
NC_013966	409982	410224	-	HVO_A0402	CDS_HVO_A0402	6.76	13.35	20.22	29.61	9.49979	24.4686	NA
NC_013966	410435	411431	+	HVO_A0403	CDS_HVO_A0403+	13.04	12.98	4.46	3.22	13.01	3.78962	-2.39704
NC_013966	411516	411820	+	HVO_A0405	CDS_HVO_A0405	1.64	0.4	0	0	0.809938	NA	NA
NC_013966	412034	413179	-	HVO_A0406	CDS_HVO_A0406	314.23	238.12	6.47	6.23	273.541	6.34887	-5.21814
NC_013966	415806	416701	+	HVO_A0409	CDS_HVO_A0409	2.16	2.55	1.18	5.13	2.34691	2.46037	NA
NC_013966	416930	418080	+	HVO_A0410	CDS_HVO_A0410	8.05	6.33	5.19	8.79	7.13838	6.75427	NA
NC_013966	418386	418915	+	HVO_A0411	CDS_HVO_A0411	59.18	53.19	110	41.33	56.1051	67.4263	NA
NC_013966	419055	419167	+	HVO_A0412	CDS_HVO_A0412	0	22.2	0	0	NA	NA	NA
NC_013966	419259	420063	-	HVO_A0413	CDS_HVO_A0413	59.25	49.32	10.79	0.12	54.0575	1.13789	-2.56857
NC_013966	420077	420742	+	HVO_A0414	CDS_HVO_A0414	10.15	4.06	1.74	0.84	6.41942	1.20897	NA
NC_013966	420809	421507	+	HVO_A0415	CDS_HVO_A0415	21.11	18.91	4.13	11.04	19.9797	6.75242	NA
NC_013966	421631	421914	-	HVO_A0416	CDS_HVO_A0416	142.98	146.64	5.35	3.8	144.798	4.50888	-4.65491
NC_013966	422321	423082	+	HVO_A0417	CDS_HVO_A0417+	79.74	79.85	17.92	53.69	79.795	31.0181	NA
NC_013966	423507	424192	+	HVO_A0419	CDS_HVO_A0419	180.98	150.52	15.58	32.37	165.049	22.4572	-2.75727
NC_013966	424454	425617	-	HVO_A0420	CDS_HVO_A0420	185.27	176.2	74.14	66.79	180.678	70.3691	-1.81604
NC_013966	426247	427409	+	HVO_A0423	CDS_HVO_A0423	40.86	29.02	11.67	3.03	34.4348	5.94644	NA
NC_013966	427729	428461	+	HVO_A0424	CDS_HVO_A0424	55.41	45.85	2.54	1.48	50.4039	1.93887	-4.52235
NC_013966	428470	432382	-	HVO_A0427	CDS_HVO_A0425+++	23.48	20.16	45.05	26.43	21.7568	34.5061	NA
NC_013966	432414	434113	-	HVO_A0428	CDS_HVO_A0428	21.33	16.79	3.49	1.87	18.9243	2.55466	-2.74953
NC_013966	434185	435812	-	HVO_A0429	CDS_HVO_A0429	74.12	56.55	6.95	9.8	64.7417	8.25288	-3.0212
NC_013966	435960	438049	-	HVO_A0430	CDS_HVO_A0429A+	49.06	35.02	9.07	8.7	41.4497	8.88307	-2.04894
NC_013966	438155	438693	+	HVO_A0430A	CDS_HVO_A0430A	55.67	38.07	2.36	6.88	46.0365	4.02949	-3.04996
NC_013966	438772	440193	+	HVO_A0431	CDS_HVO_A0431	21.04	20.52	3.88	3.68	20.7784	3.77868	-2.33446
NC_013966	440280	441424	+	HVO_A0432	CDS_HVO_A0432	326.98	242.76	3.39	11.04	281.74	6.11765	-4.98705
NC_013966	441591	442753	+	HVO_A0433	CDS_HVO_A0433	443.3	316.38	45.25	80.11	374.501	60.2078	-3.91332
NC_013966	442994	443442	+	HVO_A0434	CDS_HVO_A0434	34.79	29.53	0	6.72	32.0523	NA	NA
NC_013966	443578	445306	-	HVO_A0436	CDS_HVO_A0435+	2.48	3.15	1.22	2.9	2.795	1.88096	NA
NC_013966	445605	446526	+	HVO_A0437	CDS_HVO_A0437+	17.29	22.16	56.34	58.23	19.5741	57.2772	1.23186
NC_013966	446937	447913	+	HVO_A0439	CDS_HVO_A0439	64.29	56.05	16.89	24.02	60.0288	20.1419	-1.48892
NC_013966	447956	450710	-	HVO_A0441	CDS_HVO_A0440+	9.22	11.25	7.79	22.32	10.1845	13.1861	NA
NC_013966	450831	451184	-	HVO_A0442	CDS_HVO_A0442	8.7	7.84	6.53	7.16	8.25881	6.83775	NA
NC_013966	451485	452331	-	HVO_A0444	CDS_HVO_A0443+	40.65	37.39	4.63	18.35	38.9859	9.2174	NA
NC_013966	452692	453854	+	HVO_A0445	CDS_HVO_A0445	209.24	197.24	48.13	47.15	203.151	47.6375	NA
NC_013966	454026	454297	+	HVO_A0446	CDS_HVO_A0446	3.64	4.09	2.97	0	3.85845	NA	NA
NC_013966	454351	454877	+	HVO_A0447	CDS_HVO_A0447	5.65	4.95	0	5.94	5.28843	NA	NA
NC_013966	455003	456077	+	HVO_A0448	CDS_HVO_A0448	25.87	23.52	19.1	20.91	24.667	19.9845	NA
NC_013966	456448	457611	-	HVO_A0449	CDS_HVO_A0449	166.7	147.16	27.4	21.22	156.626	24.1128	-2.04913
NC_013966	460367	461244	+	HVO_A0452	CDS_HVO_A0452	43.08	43.86	38.21	38.56	43.4683	38.3846	NA
NC_013966	461393	462297	+	HVO_A0453	CDS_HVO_A0453	10.94	10.31	3.1	10.12	10.6203	5.60107	NA
NC_013966	462368	462652	+	HVO_A0454	CDS_HVO_A0454	6.12	5.07	5.28	7.73	5.57031	6.38861	NA
NC_013966	462732	463153	+	HVO_A0455	CDS_HVO_A0455	2.08	2.69	0	0	2.36542	NA	NA
NC_013966	463131	464425	+	HVO_A0456	CDS_HVO_A0456	84.46	59.06	16.11	13.66	70.6272	14.8345	NA
NC_013966	464559	464746	-	HVO_A0457	CDS_HVO_A0457A	811.85	721.35	1394.17	1208.65	765.263	1298.1	NA
NC_013966	465053	466331	+	HVO_A0458	CDS_HVO_A0458+	23.85	25.2	5.35	18.48	24.5157	9.94324	NA
NC_013966	467014	468604	-	HVO_A0461	CDS_HVO_A0460+	17.98	20.44	21	9.49	19.1706	14.117	NA
NC_013966	468651	469183	+	HVO_A0462	CDS_HVO_A0462	6.37	9.12	11.22	5.84	7.62197	8.09474	NA
NC_013966	469314	470047	-	HVO_A0463	CDS_HVO_A0463	71.51	74.38	133.54	91.54	72.9309	110.563	NA
NC_013966	470261	471090	+	HVO_A0464	CDS_HVO_A0464	8.77	7.96	9.07	10.05	8.35519	9.54743	NA
NC_013966	471055	471814	-	HVO_A0465	CDS_HVO_A0465	67.92	64.51	13.57	31.71	66.193	20.7438	-1.57796
[truncated: 2,428 more rows]
